# Supplementary material for: Exosomes Released from Breast Cancer Carcinomas Stimulate Cell Movement
Source: PLoS One. 2015 Mar 23;10(3):e0117495. doi: 10.1371/journal.pone.0117495 (PMC4370373; doi:10.1371/journal.pone.0117495)
Supplement: S1 Table — (1) Identification of MCF-7 tumor-derived exosomes from in-gel digestion; (2) iTRAQ analysis of tumor-derived exosomal proteins from MCF-7; Rab27b; and MDA-MB-231 breast cancer cells lines. (XLSX) [file pone.0117495.s002.xlsx]

## Sheet: Sheet1
Accession	Description	Score	Coverage	# Proteins	# Unique Peptides	# Peptides	# PSMs	# AAs	MW [kDa]	calc. pI
K2C1_HUMAN	(P04264) Keratin, type II cytoskeletal 1	76617.3	62.89	1	38	42	2606	644	65.999	8.11865
	Confidence Level	Sequence	PSM Ambiguity	# Proteins	# Protein Groups	Protein Group Accessions	Modifications	Activation Type	ΔScore	ΔCn	Rank		# Missed Cleavages	Isolation Interference [%]	Ion Inject Time [ms]	Charge	m/z [Da]	MH+ [Da]	ΔM [ppm]	RT [min]	First Scan	Last Scan	MS Order	Ions Matched	Spectrum File
	High	GSYGSGGSSYGSGGGSYGSGGGGGGHGSYGSGSSSGGYR	Unambiguous	1	1	K2C1_HUMAN		CID	1	0	1		0	0.461607	4	3	1104.77	3312.29	-5.50046	17.0123	2799	2799	MS2	23/304	B21.raw
	High	FSScGGGGGSFGAGGGFGSR	Unambiguous	1	1	K2C1_HUMAN	C4(Carbamidomethyl)	CID	1	0	1		0	3.62585	12	2	883.366	1765.72	-5.6148	24.2971	4528	4528	MS2	16/152	B21.raw
	High	FSScGGGGGSFGAGGGFGSR	Unambiguous	1	1	K2C1_HUMAN	C4(Carbamidomethyl)	CID	1	0	1		0	11.6693	4	2	883.366	1765.72	-5.8222	23.4954	5296	5296	MS2	16/152	B4.raw
	High	FSScGGGGGSFGAGGGFGSR	Unambiguous	1	1	K2C1_HUMAN	C4(Carbamidomethyl)	CID	1	0	1		0	6.40158	5	2	883.367	1765.73	-4.02472	23.8859	5030	5030	MS2	16/152	B11.raw
	High	FSScGGGGGSFGAGGGFGSR	Unambiguous	1	1	K2C1_HUMAN	C4(Carbamidomethyl)	CID	1	0	1		0	7.26865	17	2	883.366	1765.73	-5.54566	24.9726	4942	4942	MS2	17/152	B24.raw
	High	FSScGGGGGSFGAGGGFGSR	Unambiguous	1	1	K2C1_HUMAN	C4(Carbamidomethyl)	CID	1	0	1		0	22.0201	5	2	883.366	1765.73	-5.26913	22.7823	5320	5320	MS2	17/152	B6.raw
	High	GGGGGGYGSGGSSYGSGGGSYGSGGGGGGGR	Unambiguous	1	1	K2C1_HUMAN		CID	1	0	1		0	6.67385	11	2	1192.47	2383.94	-3.89974	14.5751	2409	2409	MS2	21/240	B3.raw
	High	FSScGGGGGSFGAGGGFGSR	Unambiguous	1	1	K2C1_HUMAN	C4(Carbamidomethyl)	CID	1	0	1		0	11.5608	5	2	883.367	1765.73	-4.43953	24.4113	5121	5121	MS2	15/152	B1.raw
	High	FSScGGGGGSFGAGGGFGSR	Unambiguous	1	1	K2C1_HUMAN	C4(Carbamidomethyl)	CID	1	0	1		0	1.6807	5	2	883.366	1765.72	-5.75306	24.28	4761	4761	MS2	16/152	B24.raw
	High	FSScGGGGGSFGAGGGFGSR	Unambiguous	1	1	K2C1_HUMAN	C4(Carbamidomethyl)	CID	1	0	1		0	0	7	2	883.367	1765.73	-4.85433	25.4547	5765	5765	MS2	15/152	B2.raw
	High	FSScGGGGGSFGAGGGFGSR	Unambiguous	1	1	K2C1_HUMAN	C4(Carbamidomethyl)	CID	1	0	1		0	4.69417	19	2	883.366	1765.72	-5.68393	23.7076	4989	4989	MS2	15/152	B8.raw
	High	FSScGGGGGSFGAGGGFGSR	Unambiguous	1	1	K2C1_HUMAN	C4(Carbamidomethyl)	CID	1	0	1		0	10.5588	4	2	883.368	1765.73	-3.40252	24.6149	5502	5502	MS2	15/152	B2.raw
	High	FSScGGGGGSFGAGGGFGSR	Unambiguous	1	1	K2C1_HUMAN	C4(Carbamidomethyl)	CID	1	0	1		0	8.63578	17	2	883.367	1765.73	-4.02472	23.8514	5119	5119	MS2	15/152	B16.raw
	High	FSScGGGGGSFGAGGGFGSR	Unambiguous	1	1	K2C1_HUMAN	C4(Carbamidomethyl)	CID	1	0	1		0	24.7508	10	2	883.366	1765.72	-5.68393	23.3952	5110	5110	MS2	18/152	B5.raw
	High	FSScGGGGGSFGAGGGFGSR	Unambiguous	1	1	K2C1_HUMAN	C4(Carbamidomethyl)	CID	1	0	1		0	0	100	2	883.367	1765.73	-4.50866	25.3947	4811	4811	MS2	16/152	B21.raw
	High	FSScGGGGGSFGAGGGFGSR	Unambiguous	1	1	K2C1_HUMAN	C4(Carbamidomethyl)	CID	1	0	1		0	11.4632	26	2	883.367	1765.73	-5.13086	24.5701	4729	4729	MS2	17/152	B23.raw
	High	FSScGGGGGSFGAGGGFGSR	Unambiguous	1	1	K2C1_HUMAN	C4(Carbamidomethyl)	CID	1	0	1		0	1.12508	2	2	883.367	1765.73	-4.99259	24.0495	5002	5002	MS2	16/152	B1.raw
	High	FSScGGGGGSFGAGGGFGSR	Unambiguous	1	1	K2C1_HUMAN	C4(Carbamidomethyl)	CID	1	0	1		0	15.4752	19	2	883.367	1765.73	-4.30126	26.1184	5666	5666	MS2	17/152	B1.raw
	High	FSScGGGGGSFGAGGGFGSR	Unambiguous	1	1	K2C1_HUMAN	C4(Carbamidomethyl)	CID	1	0	1		0	7.12353	37	2	883.367	1765.73	-4.85433	23.675	5003	5003	MS2	17/152	B10.raw
	High	FSScGGGGGSFGAGGGFGSR	Unambiguous	1	1	K2C1_HUMAN	C4(Carbamidomethyl)	CID	1	0	1		0	4.35603	2	2	883.367	1765.73	-4.71606	23.8997	5265	5265	MS2	16/152	B2.raw
	High	FSScGGGGGSFGAGGGFGSR	Unambiguous	1	1	K2C1_HUMAN	C4(Carbamidomethyl)	CID	1	0	1		0	4.95723	12	2	883.366	1765.73	-5.19999	24.6063	5500	5500	MS2	16/152	B7.raw
	High	FSScGGGGGSFGAGGGFGSR	Unambiguous	1	1	K2C1_HUMAN	C4(Carbamidomethyl)	CID	1	0	1		0	8.27615	13	2	883.367	1765.73	-4.23213	24.3397	5176	5176	MS2	17/152	B20.raw
	High	SKAEAESLYQSKYEELQITAGR	Unambiguous	1	1	K2C1_HUMAN		CID	1	0	1		2	3.02385	11	2	1251.12	2501.24	-4.3566	26.8683	6279	6279	MS2	13/248	B13.raw
	High	FSScGGGGGSFGAGGGFGSR	Unambiguous	1	1	K2C1_HUMAN	C4(Carbamidomethyl)	CID	1	0	1		0	5.51816	7	2	883.367	1765.73	-4.57779	24.0003	5300	5300	MS2	17/152	B7.raw
	High	FSScGGGGGSFGAGGGFGSR	Unambiguous	1	1	K2C1_HUMAN	C4(Carbamidomethyl)	CID	1	0	1		0	3.68855	41	2	883.366	1765.72	-6.16787	25.3144	5036	5036	MS2	14/152	B24.raw
	High	FSScGGGGGSFGAGGGFGSR	Unambiguous	1	1	K2C1_HUMAN	C4(Carbamidomethyl)	CID	1	0	1		0	2.57952	12	2	883.367	1765.73	-5.13086	23.9369	4668	4668	MS2	15/152	B24.raw
	High	KQISNLQQSISDAEQR	Unambiguous	1	1	K2C1_HUMAN		CID	1	0	1		1	14.2976	27	2	922.972	1844.94	-4.66341	23.2659	4948	4948	MS2	12/180	B17.raw
	High	FSScGGGGGSFGAGGGFGSR	Unambiguous	1	1	K2C1_HUMAN	C4(Carbamidomethyl)	CID	1	0	1		0	19.5719	12	2	883.367	1765.73	-4.64693	23.5472	4919	4919	MS2	17/152	B11.raw
	High	KQISNLQQSISDAEQR	Unambiguous	1	1	K2C1_HUMAN		CID	1	0	1		1	15.4178	6	2	922.972	1844.94	-5.2589	22.1735	5122	5122	MS2	11/180	B6.raw
	High	FSScGGGGGSFGAGGGFGSR	Unambiguous	1	1	K2C1_HUMAN	C4(Carbamidomethyl)	CID	1	0	1		0	19.8903	27	2	883.366	1765.73	-5.54566	24.4751	5317	5317	MS2	17/152	B12.raw
	High	GGGGGGYGSGGSSYGSGGGSYGSGGGGGGGR	Unambiguous	1	1	K2C1_HUMAN		CID	1	0	1		0	4.43109	15	2	1192.47	2383.94	-5.02626	15.86	2741	2741	MS2	21/240	B20.raw
	High	GGGGGGYGSGGSSYGSGGGSYGSGGGGGGGR	Unambiguous	1	1	K2C1_HUMAN		CID	1	0	1		0	2.17373	17	2	1192.47	2383.94	-4.10456	14.9856	2418	2418	MS2	19/240	B17.raw
	High	FSScGGGGGSFGAGGGFGSR	Unambiguous	1	1	K2C1_HUMAN	C4(Carbamidomethyl)	CID	1	0	1		0	16.4823	40	2	883.365	1765.72	-6.72094	23.8743	4532	4532	MS2	16/152	B23.raw
	High	FSScGGGGGSFGAGGGFGSR	Unambiguous	1	1	K2C1_HUMAN	C4(Carbamidomethyl)	CID	1	0	1		0	10.2359	41	2	883.367	1765.73	-4.50866	25.6644	5129	5129	MS2	14/152	B24.raw
	High	FSScGGGGGSFGAGGGFGSR	Unambiguous	1	1	K2C1_HUMAN	C4(Carbamidomethyl)	CID	1	0	1		0	32.5462	12	2	883.368	1765.73	-3.54079	23.1021	5125	5125	MS2	16/152	B14.raw
	High	FSScGGGGGSFGAGGGFGSR	Unambiguous	1	1	K2C1_HUMAN	C4(Carbamidomethyl)	CID	1	0	1		0	26.5503	17	2	883.367	1765.73	-4.43953	25.7757	5558	5558	MS2	14/152	B1.raw
	High	GGGGGGYGSGGSSYGSGGGSYGSGGGGGGGR	Unambiguous	1	1	K2C1_HUMAN		CID	1	0	1		0	0	21	2	1192.48	2383.94	-3.28527	16.5724	3000	3000	MS2	19/240	B7.raw
	High	GGGGGGYGSGGSSYGSGGGSYGSGGGGGGGR	Unambiguous	1	1	K2C1_HUMAN		CID	1	0	1		0	0	22	2	1192.48	2383.94	-3.69491	14.8908	2440	2440	MS2	20/240	B13.raw
	High	GGGGGGYGSGGSSYGSGGGSYGSGGGGGGGR	Unambiguous	1	1	K2C1_HUMAN		CID	1	0	1		0	1.74259	9	2	1192.47	2383.94	-5.33349	15.7482	2725	2725	MS2	21/240	B7.raw
	High	FSScGGGGGSFGAGGGFGSR	Unambiguous	1	1	K2C1_HUMAN	C4(Carbamidomethyl)	CID	1	0	1		0	12.3123	14	2	883.367	1765.73	-5.13086	23.5866	4529	4529	MS2	14/152	B22.raw
	High	FSScGGGGGSFGAGGGFGSR	Unambiguous	1	1	K2C1_HUMAN	C4(Carbamidomethyl)	CID	1	0	1		0	10.1146	14	2	883.367	1765.73	-4.50866	24.0981	5198	5198	MS2	14/152	B12.raw
	High	FSScGGGGGSFGAGGGFGSR	Unambiguous	1	1	K2C1_HUMAN	C4(Carbamidomethyl)	CID	1	0	1		0	9.19369	4	2	883.367	1765.73	-4.78519	24.2598	5388	5388	MS2	14/152	B2.raw
	High	FSScGGGGGSFGAGGGFGSR	Unambiguous	1	1	K2C1_HUMAN	C4(Carbamidomethyl)	CID	1	0	1		0	4.76928	6	2	883.367	1765.73	-4.92346	24.763	5235	5235	MS2	15/152	B1.raw
	High	FSScGGGGGSFGAGGGFGSR	Unambiguous	1	1	K2C1_HUMAN	C4(Carbamidomethyl)	CID	1	0	1		0	21.1544	18	2	883.366	1765.73	-5.26913	23.3785	5146	5146	MS2	14/152	B9.raw
	High	GGGGGGYGSGGSSYGSGGGSYGSGGGGGGGR	Unambiguous	1	1	K2C1_HUMAN		CID	1	0	1		0	0	3	2	1192.47	2383.94	-4.41179	15.3222	2692	2692	MS2	19/240	B4.raw
	High	MSGEcAPNVSVSVSTSHTTISGGGSR	Unambiguous	1	1	K2C1_HUMAN	C5(Carbamidomethyl)	CID	1	0	1		0	4.39141	17	2	1283.08	2565.15	-5.84848	22.9411	4727	4727	MS2	13/272	B11.raw
	High	GGGGGGYGSGGSSYGSGGGSYGSGGGGGGGR	Unambiguous	1	1	K2C1_HUMAN		CID	1	0	1		0	33.1524	29	2	1192.48	2383.95	-2.77322	15.677	2634	2634	MS2	16/240	B17.raw
	High	FSScGGGGGSFGAGGGFGSR	Unambiguous	1	1	K2C1_HUMAN	C4(Carbamidomethyl)	CID	1	0	1		0	31.8881	34	2	883.366	1765.73	-5.47653	25.3678	5748	5748	MS2	16/152	B7.raw
	High	FSScGGGGGSFGAGGGFGSR	Unambiguous	1	1	K2C1_HUMAN	C4(Carbamidomethyl)	CID	1	0	1		0	7.72021	11	2	883.367	1765.73	-4.92346	24.2738	5157	5157	MS2	15/152	B11.raw
	High	GGGGGGYGSGGSSYGSGGGSYGSGGGGGGGR	Unambiguous	1	1	K2C1_HUMAN		CID	1	0	1		0	4.86108	43	2	1192.48	2383.94	-3.18286	14.9225	2330	2330	MS2	21/240	B11.raw
	High	GSYGSGGSSYGSGGGSYGSGGGGGGHGSYGSGSSSGGYR	Unambiguous	1	1	K2C1_HUMAN		CID	1	0	1		0	19.0661	5	3	1104.77	3312.29	-5.05821	17.9271	3434	3434	MS2	26/304	B2.raw
	High	GGGGGGYGSGGSSYGSGGGSYGSGGGGGGGR	Unambiguous	1	1	K2C1_HUMAN		CID	1	0	1		0	0	5	2	1192.47	2383.94	-4.30938	15.229	2548	2548	MS2	20/240	B13.raw
	High	FSScGGGGGSFGAGGGFGSR	Unambiguous	1	1	K2C1_HUMAN	C4(Carbamidomethyl)	CID	1	0	1		0	0	42	2	883.366	1765.73	-5.33826	25.0021	4712	4712	MS2	14/152	B21.raw
	High	FSScGGGGGSFGAGGGFGSR	Unambiguous	1	1	K2C1_HUMAN	C4(Carbamidomethyl)	CID	1	0	1		0	11.5473	3	2	883.367	1765.73	-4.43953	23.8395	5020	5020	MS2	16/152	B20.raw
	High	FSScGGGGGSFGAGGGFGSR	Unambiguous	1	1	K2C1_HUMAN	C4(Carbamidomethyl)	CID	1	0	1		0	1.41897	11	2	883.366	1765.73	-5.54566	24.6256	4854	4854	MS2	14/152	B24.raw
	High	FSScGGGGGSFGAGGGFGSR	Unambiguous	1	1	K2C1_HUMAN	C4(Carbamidomethyl)	CID	1	0	1		0	14.9573	11	2	883.366	1765.73	-5.4074	23.9262	4635	4635	MS2	15/152	B22.raw
	High	GGGGGGYGSGGSSYGSGGGSYGSGGGGGGGR	Unambiguous	1	1	K2C1_HUMAN		CID	1	0	1		0	0	45	2	1192.47	2383.94	-4.61661	16.1967	2770	2770	MS2	18/240	B12.raw
	High	FSScGGGGGSFGAGGGFGSR	Unambiguous	1	1	K2C1_HUMAN	C4(Carbamidomethyl)	CID	1	0	1		0	11.7761	69	2	883.366	1765.73	-5.4074	23.9509	4436	4436	MS2	14/152	B21.raw
	High	GGGGGGYGSGGSSYGSGGGSYGSGGGGGGGR	Unambiguous	1	1	K2C1_HUMAN		CID	1	0	1		0	0	13	2	1192.47	2383.94	-5.23108	15.1457	2284	2284	MS2	19/240	B1.raw
	High	FSScGGGGGSFGAGGGFGSR	Unambiguous	1	1	K2C1_HUMAN	C4(Carbamidomethyl)	CID	1	0	1		0	15.0948	17	2	883.367	1765.73	-4.64693	25.12	5418	5418	MS2	14/152	B20.raw
	High	FSScGGGGGSFGAGGGFGSR	Unambiguous	1	1	K2C1_HUMAN	C4(Carbamidomethyl)	CID	1	0	1		0	35.7453	12	2	883.368	1765.73	-2.91859	23.6227	5045	5045	MS2	14/152	B12.raw
	High	FSScGGGGGSFGAGGGFGSR	Unambiguous	1	1	K2C1_HUMAN	C4(Carbamidomethyl)	CID	1	0	1		0	21.4315	17	2	883.367	1765.73	-4.43953	25.0236	5635	5635	MS2	15/152	B7.raw
	High	FSScGGGGGSFGAGGGFGSR	Unambiguous	1	1	K2C1_HUMAN	C4(Carbamidomethyl)	CID	1	0	1		0	9.83809	4	2	883.367	1765.73	-4.09386	22.9676	5164	5164	MS2	15/152	B3.raw
	High	FSScGGGGGSFGAGGGFGSR	Unambiguous	1	1	K2C1_HUMAN	C4(Carbamidomethyl)	CID	1	0	1		0	45.1585	16	2	883.366	1765.72	-5.75306	24.0289	5111	5111	MS2	17/152	B10.raw
	High	FSScGGGGGSFGAGGGFGSR	Unambiguous	1	1	K2C1_HUMAN	C4(Carbamidomethyl)	CID	1	0	1		0	11.1832	5	2	883.367	1765.73	-4.57779	23.7556	5087	5087	MS2	14/152	B12.raw
	High	FSScGGGGGSFGAGGGFGSR	Unambiguous	1	1	K2C1_HUMAN	C4(Carbamidomethyl)	CID	1	0	1		0	9.84063	10	2	883.366	1765.73	-5.26913	24.1391	5379	5379	MS2	16/152	B15.raw
	High	FSScGGGGGSFGAGGGFGSR	Unambiguous	1	1	K2C1_HUMAN	C4(Carbamidomethyl)	CID	1	0	1		0	6.3226	6	2	883.367	1765.73	-4.92346	23.5531	5158	5158	MS2	15/152	B2.raw
	High	FSScGGGGGSFGAGGGFGSR	Unambiguous	1	1	K2C1_HUMAN	C4(Carbamidomethyl)	CID	1	0	1		0	22.8698	26	2	883.366	1765.73	-5.26913	23.5393	5034	5034	MS2	15/152	B17.raw
	High	GGGGGGYGSGGSSYGSGGGSYGSGGGGGGGR	Unambiguous	1	1	K2C1_HUMAN		CID	1	0	1		0	3.90956	38	2	1192.47	2383.94	-4.61661	14.7978	2405	2405	MS2	19/240	B20.raw
	High	GSYGSGGSSYGSGGGSYGSGGGGGGHGSYGSGSSSGGYR	Unambiguous	1	1	K2C1_HUMAN		CID	1	0	1		0	0	3	3	1104.77	3312.29	-4.61597	16.4867	3006	3006	MS2	23/304	B15.raw
	High	GGGGGGYGSGGSSYGSGGGSYGSGGGGGGGR	Unambiguous	1	1	K2C1_HUMAN		CID	1	0	1		0	0	18	2	1192.47	2383.94	-4.30938	14.756	2440	2440	MS2	19/240	B9.raw
	High	GGGGGGYGSGGSSYGSGGGSYGSGGGGGGGR	Unambiguous	1	1	K2C1_HUMAN		CID	1	0	1		0	0.511475	1	2	1192.47	2383.94	-4.5142	15.1907	2535	2535	MS2	19/240	B2.raw
	High	GGGGGGYGSGGSSYGSGGGSYGSGGGGGGGR	Unambiguous	1	1	K2C1_HUMAN		CID	1	0	1		0	0	3	2	1192.47	2383.94	-4.30938	14.6118	2448	2448	MS2	21/240	B4.raw
	High	GGGGGGYGSGGSSYGSGGGSYGSGGGGGGGR	Unambiguous	1	1	K2C1_HUMAN		CID	1	0	1		0	0	26	2	1192.47	2383.94	-4.41179	15.0218	2455	2455	MS2	21/240	B16.raw
	High	GGGGGGYGSGGSSYGSGGGSYGSGGGGGGGR	Unambiguous	1	1	K2C1_HUMAN		CID	1	0	1		0	0	15	2	1192.47	2383.94	-4.5142	14.898	2381	2381	MS2	21/240	B18.raw
	High	GGGGGGYGSGGSSYGSGGGSYGSGGGGGGGR	Unambiguous	1	1	K2C1_HUMAN		CID	1	0	1		0	0	12	2	1192.47	2383.94	-4.5142	16.091	2793	2793	MS2	19/240	B16.raw
	High	QISNLQQSISDAEQR	Unambiguous	1	1	K2C1_HUMAN		CID	1	0	1		0	2.84432	1	2	858.926	1716.84	-4.30074	26.1435	5867	5867	MS2	12/168	B17.raw
	High	GGGGGGYGSGGSSYGSGGGSYGSGGGGGGGR	Unambiguous	1	1	K2C1_HUMAN		CID	1	0	1		0	2.19123	19	2	1192.48	2383.94	-3.5925	15.4225	2507	2507	MS2	21/240	B10.raw
	High	GSYGSGGSSYGSGGGSYGSGGGGGGHGSYGSGSSSGGYR	Unambiguous	1	1	K2C1_HUMAN		CID	1	0	1		0	0	5	3	1104.77	3312.29	-5.27934	16.8871	2740	2740	MS2	21/304	B23.raw
	High	GGGGGGYGSGGSSYGSGGGSYGSGGGGGGGR	Unambiguous	1	1	K2C1_HUMAN		CID	1	0	1		0	0	65	2	1192.47	2383.94	-5.33349	16.2421	2560	2560	MS2	17/240	B23.raw
	High	KQISNLQQSISDAEQR	Unambiguous	1	1	K2C1_HUMAN		CID	1	0	1		1	14.5962	14	2	922.973	1844.94	-4.06792	22.972	4995	4995	MS2	11/180	B15.raw
	High	GGGGGGYGSGGSSYGSGGGSYGSGGGGGGGR	Unambiguous	1	1	K2C1_HUMAN		CID	1	0	1		0	6.83468	13	2	1192.47	2383.94	-4.30938	18.0355	3472	3472	MS2	20/240	B2.raw
	High	GGGGGGYGSGGSSYGSGGGSYGSGGGGGGGR	Unambiguous	1	1	K2C1_HUMAN		CID	1	0	1		0	0	27	2	1192.47	2383.94	-3.89974	15.0839	2405	2405	MS2	17/240	B24.raw
	High	GGGGGGYGSGGSSYGSGGGSYGSGGGGGGGR	Unambiguous	1	1	K2C1_HUMAN		CID	1	0	1		0	1.581	34	2	1192.47	2383.94	-4.61661	16.2274	2590	2590	MS2	17/240	B21.raw
	High	FSScGGGGGSFGAGGGFGSR	Unambiguous	1	1	K2C1_HUMAN	C4(Carbamidomethyl)	CID	1	0	1		0	8.2434	5	2	883.366	1765.73	-5.47653	23.7856	5260	5260	MS2	16/152	B15.raw
	High	GGGGGGYGSGGSSYGSGGGSYGSGGGGGGGR	Unambiguous	1	1	K2C1_HUMAN		CID	1	0	1		0	0	41	2	1192.47	2383.94	-4.5142	15.854	2451	2451	MS2	17/240	B23.raw
	High	GGGGGGYGSGGSSYGSGGGSYGSGGGGGGGR	Unambiguous	1	1	K2C1_HUMAN		CID	1	0	1		0	1.70159	21	2	1192.47	2383.94	-5.33349	15.0314	2361	2361	MS2	18/240	B8.raw
	High	FSScGGGGGSFGAGGGFGSR	Unambiguous	1	1	K2C1_HUMAN	C4(Carbamidomethyl)	CID	1	0	1		0	36.9479	5	2	883.367	1765.73	-4.16299	25.1111	5658	5658	MS2	15/152	B2.raw
	High	GGGGGGYGSGGSSYGSGGGSYGSGGGGGGGR	Unambiguous	1	1	K2C1_HUMAN		CID	1	0	1		0	0	23	2	1192.48	2383.94	-3.79733	15.1946	2313	2313	MS2	19/240	B21.raw
	High	FSScGGGGGSFGAGGGFGSR	Unambiguous	1	1	K2C1_HUMAN	C4(Carbamidomethyl)	CID	1	0	1		0	31.5922	25	2	883.367	1765.73	-4.43953	23.5533	4808	4808	MS2	17/152	B19.raw
	High	FSScGGGGGSFGAGGGFGSR	Unambiguous	1	1	K2C1_HUMAN	C4(Carbamidomethyl)	CID	1	0	1		0	10.0196	18	2	883.367	1765.73	-4.71606	24.6139	5265	5265	MS2	15/152	B11.raw
	High	GSYGSGGSSYGSGGGSYGSGGGGGGHGSYGSGSSSGGYR	Unambiguous	1	1	K2C1_HUMAN		CID	1	0	1		0	2.09177	2	3	1104.77	3312.29	-5.05821	17.0193	3145	3145	MS2	23/304	B7.raw
	High	FSScGGGGGSFGAGGGFGSR	Unambiguous	1	1	K2C1_HUMAN	C4(Carbamidomethyl)	CID	1	0	1		0	10.5457	13	2	883.368	1765.73	-3.67906	24.5111	5502	5502	MS2	15/152	B15.raw
	High	FSScGGGGGSFGAGGGFGSR	Unambiguous	1	1	K2C1_HUMAN	C4(Carbamidomethyl)	CID	1	0	1		0	0	27	2	883.367	1765.73	-5.13086	24.6442	4620	4620	MS2	16/152	B21.raw
	High	LNDLEDALQQAK	Unambiguous	1	1	K2C1_HUMAN		CID	1	0	1		0	2.23007	1	2	679.348	1357.69	-5.84633	28.6374	6820	6820	MS2	18/128	B5.raw
	High	GSYGSGGSSYGSGGGSYGSGGGGGGHGSYGSGSSSGGYR	Unambiguous	1	1	K2C1_HUMAN		CID	1	0	1		0	0.420261	4	3	1104.77	3312.3	-3.9526	16.6452	2883	2883	MS2	24/304	B11.raw
	High	SLDLDSIIAEVK	Unambiguous	1	1	K2C1_HUMAN		CID	1	0	1		0	3.7243	1	2	651.859	1302.71	-3.50992	40.9694	10218	10218	MS2	10/88	B1.raw
	High	FSScGGGGGSFGAGGGFGSR	Unambiguous	1	1	K2C1_HUMAN	C4(Carbamidomethyl)	CID	1	0	1		0	27.5383	11	2	883.366	1765.73	-5.4074	25.1387	5851	5851	MS2	16/152	B4.raw
	High	QISNLQQSISDAEQR	Unambiguous	1	1	K2C1_HUMAN		CID	1	0	1		0	4.87751	5	2	858.925	1716.84	-4.58515	26.6411	6154	6154	MS2	12/168	B7.raw
	High	FSScGGGGGSFGAGGGFGSR	Unambiguous	1	1	K2C1_HUMAN	C4(Carbamidomethyl)	CID	1	0	1		0	55.9017	23	2	883.365	1765.72	-6.58267	23.4875	5137	5137	MS2	16/152	B2.raw
	High	FSScGGGGGSFGAGGGFGSR	Unambiguous	1	1	K2C1_HUMAN	C4(Carbamidomethyl)	CID	1	0	1		0	31.7596	8	2	883.367	1765.73	-4.50866	23.3832	5309	5309	MS2	17/152	B3.raw
	High	MSGEcAPNVSVSVSTSHTTISGGGSR	Unambiguous	1	1	K2C1_HUMAN	C5(Carbamidomethyl)	CID	1	0	1		0	1.95974	5	2	1283.08	2565.16	-4.32566	22.8592	4943	4943	MS2	16/272	B2.raw
	High	MSGEcAPNVSVSVSTSHTTISGGGSR	Unambiguous	1	1	K2C1_HUMAN	C5(Carbamidomethyl)	CID	1	0	1		0	0	16	2	1283.08	2565.15	-6.80024	23.0994	4704	4704	MS2	16/272	B1.raw
	High	GSYGSGGSSYGSGGGSYGSGGGGGGHGSYGSGSSSGGYR	Unambiguous	1	1	K2C1_HUMAN		CID	1	0	1		0	2.2167	4	3	1104.77	3312.3	-3.84204	17.2998	3187	3187	MS2	23/304	B16.raw
	High	FSScGGGGGSFGAGGGFGSR	Unambiguous	1	1	K2C1_HUMAN	C4(Carbamidomethyl)	CID	1	0	1		0	19.8351	27	2	883.369	1765.73	-2.71119	25.6357	5580	5580	MS2	17/152	B20.raw
	High	SKAEAESLYQSKYEELQITAGR	Unambiguous	1	1	K2C1_HUMAN		CID	1	0	1		2	0	15	2	1251.13	2501.24	-3.38052	27.0921	6033	6033	MS2	12/248	B20.raw
	High	SKAEAESLYQSKYEELQITAGR	Unambiguous	1	1	K2C1_HUMAN		CID	1	0	1		2	2.79317	8	2	1251.12	2501.24	-3.96617	26.7664	6256	6256	MS2	12/248	B9.raw
	High	GSYGSGGSSYGSGGGSYGSGGGGGGHGSYGSGSSSGGYR	Unambiguous	1	1	K2C1_HUMAN		CID	1	0	1		0	1.52409	9	3	1104.77	3312.29	-4.28428	16.6595	3027	3027	MS2	22/304	B7.raw
	High	GGGGGGYGSGGSSYGSGGGSYGSGGGGGGGR	Unambiguous	1	1	K2C1_HUMAN		CID	1	0	1		0	0.534861	3	2	1192.47	2383.94	-5.12867	15.3052	2581	2581	MS2	18/240	B7.raw
	High	GGGGGGYGSGGSSYGSGGGSYGSGGGGGGGR	Unambiguous	1	1	K2C1_HUMAN		CID	1	0	1		0	0	17	2	1192.47	2383.94	-5.12867	16.1815	2867	2867	MS2	18/240	B7.raw
	High	KQISNLQQSISDAEQR	Unambiguous	1	1	K2C1_HUMAN		CID	1	0	1		1	23.2516	11	2	922.974	1844.94	-3.47244	22.9966	5027	5027	MS2	14/180	B13.raw
	High	FSScGGGGGSFGAGGGFGSR	Unambiguous	1	1	K2C1_HUMAN	C4(Carbamidomethyl)	CID	1	0	1		0	15.2671	10	2	883.368	1765.73	-3.95559	24.793	5731	5731	MS2	17/152	B4.raw
	High	GGGGGGYGSGGSSYGSGGGSYGSGGGGGGGR	Unambiguous	1	1	K2C1_HUMAN		CID	1	0	1		0	0	15	2	1192.48	2383.94	-3.69491	15.6044	2605	2605	MS2	21/240	B18.raw
	High	GGGGGGYGSGGSSYGSGGGSYGSGGGGGGGR	Unambiguous	1	1	K2C1_HUMAN		CID	1	0	1		0	0.990564	5	2	1192.47	2383.94	-4.00215	14.9147	2364	2364	MS2	21/240	B19.raw
	High	GGGGGGYGSGGSSYGSGGGSYGSGGGGGGGR	Unambiguous	1	1	K2C1_HUMAN		CID	1	0	1		0	0	28	2	1192.48	2383.95	-2.5684	16.524	2815	2815	MS2	19/240	B24.raw
	High	GGGGGGYGSGGSSYGSGGGSYGSGGGGGGGR	Unambiguous	1	1	K2C1_HUMAN		CID	1	0	1		0	18.5952	27	2	1192.47	2383.93	-7.27931	18.7739	3717	3717	MS2	20/240	B2.raw
	High	FSScGGGGGSFGAGGGFGSR	Unambiguous	1	1	K2C1_HUMAN	C4(Carbamidomethyl)	CID	1	0	1		0	3.23279	10	2	883.366	1765.73	-5.19999	23.1472	5182	5182	MS2	15/152	B4.raw
	High	GGGGGGYGSGGSSYGSGGGSYGSGGGGGGGR	Unambiguous	1	1	K2C1_HUMAN		CID	1	0	1		0	0	20	2	1192.47	2383.94	-3.89974	15.8874	2499	2499	MS2	20/240	B21.raw
	High	GSYGSGGSSYGSGGGSYGSGGGGGGHGSYGSGSSSGGYR	Unambiguous	1	1	K2C1_HUMAN		CID	1	0	1		0	2.77943	33	3	1104.77	3312.29	-6.60608	18.1592	3085	3085	MS2	22/304	B21.raw
	High	GSYGSGGSSYGSGGGSYGSGGGGGGHGSYGSGSSSGGYR	Unambiguous	1	1	K2C1_HUMAN		CID	1	0	1		0	2.50557	8	3	1104.77	3312.29	-5.27934	16.3611	2923	2923	MS2	24/304	B5.raw
	High	GGGGGGYGSGGSSYGSGGGSYGSGGGGGGGR	Unambiguous	1	1	K2C1_HUMAN		CID	1	0	1		0	7.86151	49	2	1192.47	2383.94	-4.30938	16.5902	2686	2686	MS2	21/240	B21.raw
	High	GSYGSGGSSYGSGGGSYGSGGGGGGHGSYGSGSSSGGYR	Unambiguous	1	1	K2C1_HUMAN		CID	1	0	1		0	1.30088	6	3	1104.77	3312.29	-5.05821	16.7613	2907	2907	MS2	22/304	B8.raw
	High	GGGGGGYGSGGSSYGSGGGSYGSGGGGGGGR	Unambiguous	1	1	K2C1_HUMAN		CID	1	0	1		0	1.5037	9	2	1192.47	2383.94	-4.10456	15.2192	2574	2574	MS2	21/240	B15.raw
	High	GSYGSGGSSYGSGGGSYGSGGGGGGHGSYGSGSSSGGYR	Unambiguous	1	1	K2C1_HUMAN		CID	1	0	1		0	0.333057	1	3	1104.77	3312.29	-5.16878	16.154	2981	2981	MS2	21/304	B4.raw
	High	KQISNLQQSISDAEQR	Unambiguous	1	1	K2C1_HUMAN		CID	1	0	1		1	19.1208	23	2	922.973	1844.94	-3.5386	23.271	4932	4932	MS2	11/180	B12.raw
	High	FSScGGGGGSFGAGGGFGSR	Unambiguous	1	1	K2C1_HUMAN	C4(Carbamidomethyl)	CID	1	0	1		0	28.35	7	2	883.366	1765.73	-5.54566	23.1362	5440	5440	MS2	16/152	B6.raw
	High	GGGGGGYGSGGSSYGSGGGSYGSGGGGGGGR	Unambiguous	1	1	K2C1_HUMAN		CID	1	0	1		0	4.94774	18	2	1192.47	2383.94	-5.64072	15.8524	2803	2803	MS2	18/240	B9.raw
	High	QISNLQQSISDAEQR	Unambiguous	1	1	K2C1_HUMAN		CID	1	0	1		0	5.69838	12	2	858.926	1716.84	-4.30074	25.946	5932	5932	MS2	12/168	B7.raw
	High	FSScGGGGGSFGAGGGFGSR	Unambiguous	1	1	K2C1_HUMAN	C4(Carbamidomethyl)	CID	1	0	1		0	7.12417	33	2	883.368	1765.73	-3.74819	24.8792	5448	5448	MS2	16/152	B12.raw
	High	GSYGSGGSSYGSGGGSYGSGGGGGGHGSYGSGSSSGGYR	Unambiguous	1	1	K2C1_HUMAN		CID	1	0	1		0	1.15074	3	3	1104.77	3312.29	-4.61597	16.4087	2993	2993	MS2	20/304	B9.raw
	High	QISNLQQSISDAEQR	Unambiguous	1	1	K2C1_HUMAN		CID	1	0	1		0	4.54339	10	2	858.926	1716.85	-3.37642	25.4671	5909	5909	MS2	10/168	B14.raw
	High	QISNLQQSISDAEQR	Unambiguous	1	1	K2C1_HUMAN		CID	1	0	1		0	3.3956	2	2	858.925	1716.84	-4.79845	25.8135	6027	6027	MS2	10/168	B14.raw
	High	FSScGGGGGSFGAGGGFGSR	Unambiguous	1	1	K2C1_HUMAN	C4(Carbamidomethyl)	CID	1	0	1		0	7.64558	39	2	883.366	1765.73	-5.19999	25.3098	5589	5589	MS2	16/152	B12.raw
	High	SLDLDSIIAEVK	Unambiguous	1	1	K2C1_HUMAN		CID	1	0	1		0	6.59592	1	2	651.859	1302.71	-3.32251	40.6032	10946	10946	MS2	10/88	B3.raw
	High	GSYGSGGSSYGSGGGSYGSGGGGGGHGSYGSGSSSGGYR	Unambiguous	1	1	K2C1_HUMAN		CID	1	0	1		0	2.67423	4	3	1104.77	3312.29	-4.61597	16.9401	3043	3043	MS2	20/304	B18.raw
	High	FSScGGGGGSFGAGGGFGSR	Unambiguous	1	1	K2C1_HUMAN	C4(Carbamidomethyl)	CID	1	0	1		0	22.528	36	2	883.366	1765.73	-5.26913	23.6525	5190	5190	MS2	16/152	B7.raw
	High	SKAEAESLYQSKYEELQITAGR	Unambiguous	1	1	K2C1_HUMAN		CID	1	0	1		2	0	11	2	1251.12	2501.24	-3.96617	27.2495	6173	6173	MS2	13/248	B16.raw
	High	GGGGGGYGSGGSSYGSGGGSYGSGGGGGGGR	Unambiguous	1	1	K2C1_HUMAN		CID	1	0	1		0	3.80048	20	2	1192.47	2383.94	-4.92385	16.1805	2718	2718	MS2	21/240	B24.raw
	High	GGGGGGYGSGGSSYGSGGGSYGSGGGGGGGR	Unambiguous	1	1	K2C1_HUMAN		CID	1	0	1		0	0	15	2	1192.47	2383.94	-5.23108	15.5638	2652	2652	MS2	20/240	B5.raw
	High	KQISNLQQSISDAEQR	Unambiguous	1	1	K2C1_HUMAN		CID	1	0	1		1	27.1683	14	2	922.972	1844.94	-5.2589	23.0156	4996	4996	MS2	14/180	B2.raw
	High	GGGGGGYGSGGSSYGSGGGSYGSGGGGGGGR	Unambiguous	1	1	K2C1_HUMAN		CID	1	0	1		0	0	42	2	1192.47	2383.94	-5.33349	15.1245	2245	2245	MS2	20/240	B23.raw
	High	AEAESLYQSKYEELQITAGR	Unambiguous	1	1	K2C1_HUMAN		CID	1	0	1		1	2.77536	21	2	1143.56	2286.12	-3.46454	28.5674	6468	6468	MS2	11/200	B20.raw
	High	AEAESLYQSKYEELQITAGR	Unambiguous	1	1	K2C1_HUMAN		CID	1	0	1		1	8.41414	3	2	1143.56	2286.12	-3.9985	27.9489	6795	6795	MS2	11/200	B4.raw
	High	QISNLQQSISDAEQR	Unambiguous	1	1	K2C1_HUMAN		CID	1	0	1		0	8.97585	3	2	858.925	1716.84	-4.51405	26.3176	5863	5863	MS2	13/168	B18.raw
	High	FSScGGGGGSFGAGGGFGSR	Unambiguous	1	1	K2C1_HUMAN	C4(Carbamidomethyl)	CID	1	0	1		0	33.1392	20	2	883.367	1765.73	-4.09386	24.2008	5775	5775	MS2	15/152	B6.raw
	High	GSYGSGGSSYGSGGGSYGSGGGGGGHGSYGSGSSSGGYR	Unambiguous	1	1	K2C1_HUMAN		CID	1	0	1		0	0	20	3	1104.77	3312.29	-4.17372	16.7609	2597	2597	MS2	24/304	B22.raw
	High	GGGGGGYGSGGSSYGSGGGSYGSGGGGGGGR	Unambiguous	1	1	K2C1_HUMAN		CID	1	0	1		0	0	26	2	1192.47	2383.94	-4.41179	17.1985	3155	3155	MS2	19/240	B16.raw
	High	LNDLEDALQQAK	Unambiguous	1	1	K2C1_HUMAN		CID	1	0	1		0	3.53368	1	2	679.348	1357.69	-5.5766	28.012	7031	7031	MS2	18/128	B6.raw
	High	FSScGGGGGSFGAGGGFGSR	Unambiguous	1	1	K2C1_HUMAN	C4(Carbamidomethyl)	CID	1	0	1		0	22.4631	23	2	883.367	1765.73	-4.37039	25.0897	5692	5692	MS2	13/152	B15.raw
	High	GGGGGGYGSGGSSYGSGGGSYGSGGGGGGGR	Unambiguous	1	1	K2C1_HUMAN		CID	1	0	1		0	0	32	2	1192.47	2383.94	-4.61661	16.9508	3096	3096	MS2	21/240	B20.raw
	High	GGGGGGYGSGGSSYGSGGGSYGSGGGGGGGR	Unambiguous	1	1	K2C1_HUMAN		CID	1	0	1		0	0	3	2	1192.47	2383.94	-4.41179	14.8743	2459	2459	MS2	19/240	B15.raw
	High	FSScGGGGGSFGAGGGFGSR	Unambiguous	1	1	K2C1_HUMAN	C4(Carbamidomethyl)	CID	1	0	1		0	7.77004	11	2	883.366	1765.73	-5.19999	23.8962	5086	5086	MS2	17/152	B18.raw
	High	FSScGGGGGSFGAGGGFGSR	Unambiguous	1	1	K2C1_HUMAN	C4(Carbamidomethyl)	CID	1	0	1		0	34.2031	7	2	883.366	1765.72	-5.68393	24.1943	5535	5535	MS2	16/152	B4.raw
	High	FSScGGGGGSFGAGGGFGSR	Unambiguous	1	1	K2C1_HUMAN	C4(Carbamidomethyl)	CID	1	0	1		0	0	100	2	883.367	1765.73	-5.13086	25.8327	4922	4922	MS2	13/152	B21.raw
	High	KQISNLQQSISDAEQR	Unambiguous	1	1	K2C1_HUMAN		CID	1	0	1		1	23.2018	10	2	922.974	1844.94	-2.81079	22.3868	4972	4972	MS2	10/180	B3.raw
	High	GGGGGGYGSGGSSYGSGGGSYGSGGGGGGGR	Unambiguous	1	1	K2C1_HUMAN		CID	1	0	1		0	4.63884	11	2	1192.47	2383.94	-6.15278	17.2324	3340	3340	MS2	21/240	B4.raw
	High	KQISNLQQSISDAEQR	Unambiguous	1	1	K2C1_HUMAN		CID	1	0	1		1	7.50839	6	2	922.972	1844.94	-4.72958	22.7358	5051	5051	MS2	14/180	B4.raw
	High	GSYGSGGSSYGSGGGSYGSGGGGGGHGSYGSGSSSGGYR	Unambiguous	1	1	K2C1_HUMAN		CID	1	0	1		0	2.09836	1	3	1104.77	3312.29	-4.39484	16.949	3124	3124	MS2	22/304	B2.raw
	High	KQISNLQQSISDAEQR	Unambiguous	1	1	K2C1_HUMAN		CID	1	0	1		1	6.10208	20	2	922.971	1844.94	-5.92055	23.2048	5048	5048	MS2	14/180	B7.raw
	High	GGGGGGYGSGGSSYGSGGGSYGSGGGGGGGR	Unambiguous	1	1	K2C1_HUMAN		CID	1	0	1		0	0	6	2	1192.48	2383.94	-3.69491	16.4481	3084	3084	MS2	18/240	B4.raw
	High	FSScGGGGGSFGAGGGFGSR	Unambiguous	1	1	K2C1_HUMAN	C4(Carbamidomethyl)	CID	1	0	1		0	14.3186	51	2	883.366	1765.73	-5.26913	24.9486	4840	4840	MS2	16/152	B23.raw
	High	GGGGGGYGSGGSSYGSGGGSYGSGGGGGGGR	Unambiguous	1	1	K2C1_HUMAN		CID	1	0	1		0	1.54903	4	2	1192.47	2383.94	-4.82143	15.1056	2553	2553	MS2	20/240	B9.raw
	High	FSScGGGGGSFGAGGGFGSR	Unambiguous	1	1	K2C1_HUMAN	C4(Carbamidomethyl)	CID	1	0	1		0	20.8244	18	2	883.367	1765.73	-5.13086	24.1893	5223	5223	MS2	14/152	B16.raw
	High	GGGGGGYGSGGSSYGSGGGSYGSGGGGGGGR	Unambiguous	1	1	K2C1_HUMAN		CID	1	0	1		0	4.80483	11	2	1192.47	2383.94	-4.5142	17.6358	3349	3349	MS2	18/240	B2.raw
	High	GGGGGGYGSGGSSYGSGGGSYGSGGGGGGGR	Unambiguous	1	1	K2C1_HUMAN		CID	1	0	1		0	0	7	2	1192.47	2383.94	-4.92385	15.3286	2520	2520	MS2	21/240	B17.raw
	High	QISNLQQSISDAEQR	Unambiguous	1	1	K2C1_HUMAN		CID	1	0	1		0	19.3683	1	2	858.926	1716.84	-3.94523	25.9771	5753	5753	MS2	11/168	B18.raw
	High	GSYGSGGSSYGSGGGSYGSGGGGGGHGSYGSGSSSGGYR	Unambiguous	1	1	K2C1_HUMAN		CID	1	0	1		0	1.86576	6	3	1104.77	3312.29	-4.94765	17.3604	3256	3256	MS2	18/304	B7.raw
	High	FSScGGGGGSFGAGGGFGSR	Unambiguous	1	1	K2C1_HUMAN	C4(Carbamidomethyl)	CID	1	0	1		0	11.7276	8	2	883.367	1765.73	-4.23213	25.8212	5884	5884	MS2	17/152	B2.raw
	High	GGGGGGYGSGGSSYGSGGGSYGSGGGGGGGR	Unambiguous	1	1	K2C1_HUMAN		CID	1	0	1		0	0	7	2	1192.48	2383.94	-3.18286	14.8417	2419	2419	MS2	20/240	B2.raw
	High	GSYGSGGSSYGSGGGSYGSGGGGGGHGSYGSGSSSGGYR	Unambiguous	1	1	K2C1_HUMAN		CID	1	0	1		0	0	11	3	1104.77	3312.29	-6.16383	16.5277	2989	2989	MS2	23/304	B13.raw
	High	QISNLQQSISDAEQR	Unambiguous	1	1	K2C1_HUMAN		CID	1	0	1		0	2.60174	0	2	858.925	1716.84	-4.44295	26.1817	5755	5755	MS2	11/168	B20.raw
	High	FSScGGGGGSFGAGGGFGSR	Unambiguous	1	1	K2C1_HUMAN	C4(Carbamidomethyl)	CID	1	0	1		0	18.7889	24	2	883.366	1765.72	-5.96046	24.4892	5469	5469	MS2	18/152	B5.raw
	High	QISNLQQSISDAEQR	Unambiguous	1	1	K2C1_HUMAN		CID	1	0	1		0	4.1664	1	2	858.926	1716.84	-3.94523	26.1824	5772	5772	MS2	11/168	B11.raw
	High	FSScGGGGGSFGAGGGFGSR	Unambiguous	1	1	K2C1_HUMAN	C4(Carbamidomethyl)	CID	1	0	1		0	19.5061	8	2	883.366	1765.73	-5.4074	23.8025	5652	5652	MS2	16/152	B6.raw
	High	GGGGGGYGSGGSSYGSGGGSYGSGGGGGGGR	Unambiguous	1	1	K2C1_HUMAN		CID	1	0	1		0	0	16	2	1192.47	2383.94	-6.3576	19.2006	3858	3858	MS2	19/240	B2.raw
	High	GGGGGGYGSGGSSYGSGGGSYGSGGGGGGGR	Unambiguous	1	1	K2C1_HUMAN		CID	1	0	1		0	0	17	2	1192.47	2383.94	-4.92385	15.4879	2346	2346	MS2	21/240	B23.raw
	High	SKAEAESLYQSKYEELQITAGR	Unambiguous	1	1	K2C1_HUMAN		CID	1	0	1		2	0	5	2	1251.13	2501.24	-2.89248	27.0227	6275	6275	MS2	13/248	B2.raw
	High	GSYGSGGSSYGSGGGSYGSGGGGGGHGSYGSGSSSGGYR	Unambiguous	1	1	K2C1_HUMAN		CID	1	0	1		0	1.54705	8	3	1104.77	3312.3	-3.06811	16.7382	2947	2947	MS2	22/304	B12.raw
	High	KQISNLQQSISDAEQR	Unambiguous	1	1	K2C1_HUMAN		CID	1	0	1		1	7.68164	27	2	922.971	1844.94	-5.78822	23.0663	4822	4822	MS2	14/180	B18.raw
	High	FSScGGGGGSFGAGGGFGSR	Unambiguous	1	1	K2C1_HUMAN	C4(Carbamidomethyl)	CID	1	0	1		0	8.76904	10	2	883.367	1765.73	-4.50866	24.0531	5098	5098	MS2	14/152	B8.raw
	High	GGGGGGYGSGGSSYGSGGGSYGSGGGGGGGR	Unambiguous	1	1	K2C1_HUMAN		CID	1	0	1		0	8.24388	29	2	1192.47	2383.94	-4.82143	15.9504	2720	2720	MS2	20/240	B18.raw
	High	MSGEcAPNVSVSVSTSHTTISGGGSR	Unambiguous	1	1	K2C1_HUMAN	C5(Carbamidomethyl)	CID	1	0	1		0	0	18	2	1283.08	2565.15	-5.7533	22.9458	4628	4628	MS2	16/272	B19.raw
	High	GSYGSGGSSYGSGGGSYGSGGGGGGHGSYGSGSSSGGYR	Unambiguous	1	1	K2C1_HUMAN		CID	1	0	1		0	3.71286	13	3	1104.77	3312.3	-3.9526	17.2355	2843	2843	MS2	20/304	B23.raw
	High	GGGGGGYGSGGSSYGSGGGSYGSGGGGGGGR	Unambiguous	1	1	K2C1_HUMAN		CID	1	0	1		0	6.53147	5	2	1192.47	2383.94	-5.74314	15.1857	2858	2858	MS2	20/240	B6.raw
	High	FSScGGGGGSFGAGGGFGSR	Unambiguous	1	1	K2C1_HUMAN	C4(Carbamidomethyl)	CID	1	0	1		0	16.812	12	2	883.366	1765.72	-6.0296	23.8098	5250	5250	MS2	16/152	B5.raw
	High	SLDLDSIIAEVK	Unambiguous	1	1	K2C1_HUMAN		CID	1	0	1		0	3.13133	1	2	651.859	1302.71	-3.22881	40.8505	10676	10676	MS2	9/88	B13.raw
	High	GSYGSGGSSYGSGGGSYGSGGGGGGHGSYGSGSSSGGYR	Unambiguous	1	1	K2C1_HUMAN		CID	1	0	1		0	0	4	3	1104.77	3312.29	-4.83709	16.8669	2829	2829	MS2	24/304	B1.raw
	High	GGGGGGYGSGGSSYGSGGGSYGSGGGGGGGR	Unambiguous	1	1	K2C1_HUMAN		CID	1	0	1		0	0.754429	7	2	1192.47	2383.94	-4.61661	15.4893	2389	2389	MS2	17/240	B1.raw
	High	SLDLDSIIAEVKAQYEDIAQK	Unambiguous	1	1	K2C1_HUMAN		CID	1	0	1		1	3.63355	1	2	1175.11	2349.21	-3.19946	46.5473	12550	12550	MS2	14/196	B4.raw
	High	FSScGGGGGSFGAGGGFGSR	Unambiguous	1	1	K2C1_HUMAN	C4(Carbamidomethyl)	CID	1	0	1		0	10.7991	34	2	883.368	1765.73	-3.33339	23.5087	4921	4921	MS2	13/152	B20.raw
	High	GGGGGGYGSGGSSYGSGGGSYGSGGGGGGGR	Unambiguous	1	1	K2C1_HUMAN		CID	1	0	1		0	6.93337	23	2	1192.48	2383.94	-3.79733	15.7158	2743	2743	MS2	20/240	B15.raw
	High	QISNLqQSISDAEQR	Unambiguous	1	1	K2C1_HUMAN	Q6(Deamidated)	CID	0.0538	0	1		0	51.9715	11	2	859.415	1717.82	-7.50024	27.2214	6017	6017	MS2	12/168	B1.raw
	High	GGGGGGYGSGGSSYGSGGGSYGSGGGGGGGR	Unambiguous	1	1	K2C1_HUMAN		CID	1	0	1		0	3.34227	83	2	1192.48	2383.94	-3.49009	15.0743	2135	2135	MS2	19/240	B22.raw
	High	QISNLQqSISDAEQR	Unambiguous	1	1	K2C1_HUMAN	Q7(Deamidated)	CID	0.0538	0	1		0	51.9715	11	2	859.415	1717.82	-7.50024	27.2214	6017	6017	MS2	12/168	B1.raw
	High	GGGGGGYGSGGSSYGSGGGSYGSGGGGGGGR	Unambiguous	1	1	K2C1_HUMAN		CID	1	0	1		0	0.57013	4	2	1192.47	2383.94	-4.00215	15.4265	2499	2499	MS2	19/240	B24.raw
	High	GGGGGGYGSGGSSYGSGGGSYGSGGGGGGGR	Unambiguous	1	1	K2C1_HUMAN		CID	1	0	1		0	10.5613	46	2	1192.47	2383.94	-3.89974	17.0291	2961	2961	MS2	20/240	B24.raw
	High	FSScGGGGGSFGAGGGFGSR	Unambiguous	1	1	K2C1_HUMAN	C4(Carbamidomethyl)	CID	1	0	1		0	0	53	2	883.368	1765.73	-3.33339	26.0128	5226	5226	MS2	17/152	B24.raw
	High	QISNLQQSISDAEQR	Unambiguous	1	1	K2C1_HUMAN		CID	1	0	1		0	7.57709	4	2	858.925	1716.84	-4.86956	26.526	5854	5854	MS2	11/168	B20.raw
	High	QISNLQQSISDAEQR	Unambiguous	1	1	K2C1_HUMAN		CID	1	0	1		0	1.99604	0	2	858.925	1716.84	-5.22507	26.4118	5761	5761	MS2	11/168	B1.raw
	High	GGGGGGYGSGGSSYGSGGGSYGSGGGGGGGR	Unambiguous	1	1	K2C1_HUMAN		CID	1	0	1		0	0	22	2	1192.48	2383.95	-1.95393	16.3243	2895	2895	MS2	19/240	B20.raw
	High	LNDLEDALQQAK	Unambiguous	1	1	K2C1_HUMAN		CID	1	0	1		0	8.65197	2	2	679.348	1357.69	-4.58758	28.2622	6922	6922	MS2	18/128	B3.raw
	High	FLEQQnQVLQTK	Unambiguous	3	3	K2C1_HUMAN;K22E_HUMAN;K2C1B_HUMAN	N6(Deamidated)	CID	0.0326	0	1		0	27.1732	6	2	738.884	1476.76	-6.20132	23.924	5328	5328	MS2	10/120	B13.raw
	High	KQISNLQQSISDAEQR	Unambiguous	1	1	K2C1_HUMAN		CID	1	0	1		1	8.95681	17	2	922.971	1844.93	-6.11905	23.3099	4770	4770	MS2	14/180	B1.raw
	High	LNDLEDALQQAK	Unambiguous	1	1	K2C1_HUMAN		CID	1	0	1		0	38.1243	13	2	679.349	1357.69	-3.86829	28.416	6716	6716	MS2	17/128	B2.raw
	High	GGGGGGYGSGGSSYGSGGGSYGSGGGGGGGR	Unambiguous	1	1	K2C1_HUMAN		CID	1	0	1		0	0	12	2	1192.47	2383.94	-5.02626	15.5102	2627	2627	MS2	21/240	B20.raw
	High	LNDLEDALQQAK	Unambiguous	1	1	K2C1_HUMAN		CID	1	0	1		0	24.638	9	2	679.349	1357.69	-3.50865	28.5784	6638	6638	MS2	18/128	B12.raw
	High	QISNLQQSISDAEQR	Unambiguous	1	1	K2C1_HUMAN		CID	1	0	1		0	0.593586	1	2	858.924	1716.84	-6.57601	26.5277	5372	5372	MS2	11/168	B24.raw
	High	QISNLQQSISDAEQR	Unambiguous	1	1	K2C1_HUMAN		CID	1	0	1		0	13.1834	5	2	858.926	1716.84	-4.30074	26.3795	5851	5851	MS2	12/168	B8.raw
	High	QISNLQQSISDAEQR	Unambiguous	1	1	K2C1_HUMAN		CID	1	0	1		0	9.64878	9	2	858.924	1716.84	-5.86499	26.8761	5458	5458	MS2	12/168	B24.raw
	High	FSScGGGGGSFGAGGGFGSR	Unambiguous	1	1	K2C1_HUMAN	C4(Carbamidomethyl)	CID	1	0	1		0	11.6542	9	2	883.367	1765.73	-4.37039	23.7361	5261	5261	MS2	15/152	B9.raw
	High	GGGGGGYGSGGSSYGSGGGSYGSGGGGGGGR	Unambiguous	1	1	K2C1_HUMAN		CID	1	0	1		0	0	12	2	1192.47	2383.94	-4.00215	15.4031	2506	2506	MS2	21/240	B12.raw
	High	MSGEcAPNVSVSVSTSHTTISGGGSR	Unambiguous	1	1	K2C1_HUMAN	C5(Carbamidomethyl)	CID	1	0	1		0	0	5	2	1283.08	2565.16	-4.51601	22.29	5162	5162	MS2	11/272	B6.raw
	High	FSScGGGGGSFGAGGGFGSR	Unambiguous	1	1	K2C1_HUMAN	C4(Carbamidomethyl)	CID	1	0	1		0	9.49906	15	2	883.366	1765.73	-5.47653	23.7083	4892	4892	MS2	17/152	B1.raw
	High	KQISNLQQSISDAEQR	Unambiguous	1	1	K2C1_HUMAN		CID	1	0	1		1	18.5629	21	2	922.973	1844.94	-3.60477	23.2253	4710	4710	MS2	14/180	B19.raw
	High	SKAEAESLYQSKYEELQITAGR	Unambiguous	1	1	K2C1_HUMAN		CID	1	0	1		2	7.55157	11	2	1251.12	2501.24	-4.06377	26.6819	6371	6371	MS2	13/248	B4.raw
	High	FSScGGGGGSFGAGGGFGSR	Unambiguous	1	1	K2C1_HUMAN	C4(Carbamidomethyl)	CID	1	0	1		0	0	10	2	883.367	1765.73	-4.16299	23.4389	5145	5145	MS2	14/152	B15.raw
	High	GGGGGGYGSGGSSYGSGGGSYGSGGGGGGGR	Unambiguous	1	1	K2C1_HUMAN		CID	1	0	1		0	0	9	2	1192.47	2383.94	-4.5142	14.8291	2408	2408	MS2	18/240	B5.raw
	High	FSScGGGGGSFGAGGGFGSR	Unambiguous	1	1	K2C1_HUMAN	C4(Carbamidomethyl)	CID	1	0	1		0	0	15	2	883.367	1765.73	-4.43953	24.7626	5310	5310	MS2	15/152	B20.raw
	High	GGGGGGYGSGGSSYGSGGGSYGSGGGGGGGR	Unambiguous	1	1	K2C1_HUMAN		CID	1	0	1		0	0	13	2	1192.48	2383.94	-3.28527	14.695	2403	2403	MS2	16/240	B14.raw
	High	FSScGGGGGSFGAGGGFGSR	Unambiguous	1	1	K2C1_HUMAN	C4(Carbamidomethyl)	CID	1	0	1		0	14.6449	29	2	883.367	1765.73	-4.64693	24.6763	5152	5152	MS2	14/152	B19.raw
	High	GGGGGGYGSGGSSYGSGGGSYGSGGGGGGGR	Unambiguous	1	1	K2C1_HUMAN		CID	1	0	1		0	0	21	2	1192.48	2383.94	-3.79733	16.97	3129	3129	MS2	16/240	B7.raw
	High	GSYGSGGSSYGSGGGSYGSGGGGGGHGSYGSGSSSGGYR	Unambiguous	1	1	K2C1_HUMAN		CID	1	0	1		0	0	11	3	1104.77	3312.29	-5.83215	17.188	3121	3121	MS2	17/304	B17.raw
	High	GGGGGGYGSGGSSYGSGGGSYGSGGGGGGGR	Unambiguous	1	1	K2C1_HUMAN		CID	1	0	1		0	0	22	2	1192.47	2383.94	-4.00215	16.7921	3024	3024	MS2	19/240	B16.raw
	High	QISNLQQSISDAEQR	Unambiguous	1	1	K2C1_HUMAN		CID	1	0	1		0	16.9234	5	2	858.925	1716.84	-4.65625	26.4753	6098	6098	MS2	12/168	B2.raw
	High	GGGGGGYGSGGSSYGSGGGSYGSGGGGGGGR	Unambiguous	1	1	K2C1_HUMAN		CID	1	0	1		0	3.51097	20	2	1192.47	2383.94	-5.53831	15.8587	2508	2508	MS2	20/240	B1.raw
	High	GGGGGGYGSGGSSYGSGGGSYGSGGGGGGGR	Unambiguous	1	1	K2C1_HUMAN		CID	1	0	1		0	0	19	2	1192.48	2383.94	-3.79733	16.4315	2905	2905	MS2	18/240	B16.raw
	High	QISNLQQSISDAEQR	Unambiguous	1	1	K2C1_HUMAN		CID	1	0	1		0	27.0378	9	2	858.926	1716.84	-4.22964	25.7919	5926	5926	MS2	12/168	B13.raw
	High	GGGGGGYGSGGSSYGSGGGSYGSGGGGGGGR	Unambiguous	1	1	K2C1_HUMAN		CID	1	0	1		0	0	11	2	1192.47	2383.94	-4.30938	15.2644	2472	2472	MS2	19/240	B19.raw
	High	GSYGSGGSSYGSGGGSYGSGGGGGGHGSYGSGSSSGGYR	Unambiguous	1	1	K2C1_HUMAN		CID	1	0	1		0	1.61481	12	3	1104.77	3312.29	-4.17372	18.3103	3500	3500	MS2	24/304	B16.raw
	High	QISNLQQSISDAEQR	Unambiguous	1	1	K2C1_HUMAN		CID	1	0	1		0	2.56235	0	2	858.926	1716.84	-4.15854	26.1194	5984	5984	MS2	12/168	B2.raw
	High	QISNLQQSISDAEQR	Unambiguous	1	1	K2C1_HUMAN		CID	1	0	1		0	11.5013	15	2	858.926	1716.85	-3.51862	25.8415	5645	5645	MS2	11/168	B20.raw
	High	QISNLQQSISDAEQR	Unambiguous	1	1	K2C1_HUMAN		CID	1	0	1		0	15.7765	5	2	858.926	1716.84	-4.22964	25.746	5920	5920	MS2	11/168	B9.raw
	High	QISNLQQSISDAEQR	Unambiguous	1	1	K2C1_HUMAN		CID	1	0	1		0	5.12132	1	2	858.925	1716.84	-4.86956	25.3651	6160	6160	MS2	11/168	B6.raw
	High	GGGGGGYGSGGSSYGSGGGSYGSGGGGGGGR	Unambiguous	1	1	K2C1_HUMAN		CID	1	0	1		0	0	11	2	1192.47	2383.94	-4.71902	15.7862	2605	2605	MS2	20/240	B24.raw
	High	GSYGSGGSSYGSGGGSYGSGGGGGGHGSYGSGSSSGGYR	Unambiguous	1	1	K2C1_HUMAN		CID	1	0	1		0	3.67138	14	3	1104.77	3312.29	-5.16878	17.1829	3045	3045	MS2	21/304	B8.raw
	High	GGGGGGYGSGGSSYGSGGGSYGSGGGGGGGR	Unambiguous	1	1	K2C1_HUMAN		CID	1	0	1		0	0	24	2	1192.47	2383.94	-5.12867	16.0832	2766	2766	MS2	20/240	B17.raw
	High	GSYGSGGSSYGSGGGSYGSGGGGGGHGSYGSGSSSGGYR	Unambiguous	1	1	K2C1_HUMAN		CID	1	0	1		0	0	2	3	1104.77	3312.29	-4.94765	16.6012	2931	2931	MS2	23/304	B18.raw
	High	QISNLQQSISDAEQR	Unambiguous	1	1	K2C1_HUMAN		CID	1	0	1		0	18.7862	5	2	858.925	1716.84	-4.94066	25.6817	5889	5889	MS2	11/168	B15.raw
	High	GGGGGGYGSGGSSYGSGGGSYGSGGGGGGGR	Unambiguous	1	1	K2C1_HUMAN		CID	1	0	1		0	0	66	2	1192.47	2383.94	-5.74314	17.5754	2954	2954	MS2	19/240	B21.raw
	High	GGGGGGYGSGGSSYGSGGGSYGSGGGGGGGR	Unambiguous	1	1	K2C1_HUMAN		CID	1	0	1		0	15.7994	13	2	1192.47	2383.94	-5.23108	15.457	2672	2672	MS2	21/240	B9.raw
	High	GSYGSGGSSYGSGGGSYGSGGGGGGHGSYGSGSSSGGYR	Unambiguous	1	1	K2C1_HUMAN		CID	1	0	1		0	0	10	3	1104.77	3312.29	-4.61597	16.8418	3128	3128	MS2	20/304	B15.raw
	High	FLEQqNQVLQTK	Unambiguous	3	3	K2C1_HUMAN;K22E_HUMAN;K2C1B_HUMAN	Q5(Deamidated)	CID		0.0326	2		0	27.1732	6	2	738.884	1476.76	-6.20132	23.924	5328	5328	MS2	10/120	B13.raw
	High	SLDLDSIIAEVK	Unambiguous	1	1	K2C1_HUMAN		CID	1	0	1		0	1.54404	1	2	651.859	1302.71	-2.94769	40.8165	10000	10000	MS2	18/88	B19.raw
	High	KQISNLQQSISDAEQR	Unambiguous	1	1	K2C1_HUMAN		CID	1	0	1		1	5.40555	14	2	922.973	1844.94	-4.33258	22.9669	5013	5013	MS2	12/180	B9.raw
	High	QISNLQQSISDAEQR	Unambiguous	1	1	K2C1_HUMAN		CID	1	0	1		0	14.6613	16	2	858.926	1716.85	-3.58972	25.8495	5664	5664	MS2	12/168	B11.raw
	High	GGGGGGYGSGGSSYGSGGGSYGSGGGGGGGR	Unambiguous	1	1	K2C1_HUMAN		CID	1	0	1		0	0	19	2	1192.47	2383.94	-5.53831	15.9598	2796	2796	MS2	18/240	B13.raw
	High	GGGGGGYGSGGSSYGSGGGSYGSGGGGGGGR	Unambiguous	1	1	K2C1_HUMAN		CID	1	0	1		0	2.35172	9	2	1192.47	2383.94	-4.10456	16.6343	3019	3019	MS2	20/240	B2.raw
	High	MSGEcAPNVSVSVSTSHTTISGGGSR	Unambiguous	1	1	K2C1_HUMAN	C5(Carbamidomethyl)	CID	1	0	1		0	2.35745	3	2	1283.08	2565.15	-5.08707	22.5773	4995	4995	MS2	14/272	B4.raw
	High	LNDLEDALQQAK	Unambiguous	1	1	K2C1_HUMAN		CID	1	0	1		0	17.1927	5	2	679.349	1357.69	-4.04811	28.6049	6574	6574	MS2	18/128	B18.raw
	High	GGGGGGYGSGGSSYGSGGGSYGSGGGGGGGR	Unambiguous	1	1	K2C1_HUMAN		CID	1	0	1		0	0	5	2	1192.47	2383.94	-5.64072	15.1847	2525	2525	MS2	20/240	B5.raw
	High	GGGGGGYGSGGSSYGSGGGSYGSGGGGGGGR	Unambiguous	1	1	K2C1_HUMAN		CID	1	0	1		0	1.38728	9	2	1192.47	2383.94	-4.30938	15.7306	2682	2682	MS2	18/240	B16.raw
	High	LNDLEDALQQAK	Unambiguous	1	1	K2C1_HUMAN		CID	1	0	1		0	29.387	10	2	679.349	1357.69	-4.40776	28.6204	6776	6776	MS2	18/128	B7.raw
	High	GSYGSGGSSYGSGGGSYGSGGGGGGHGSYGSGSSSGGYR	Unambiguous	1	1	K2C1_HUMAN		CID	1	0	1		0	1.56301	1	3	1104.77	3312.29	-5.3899	15.77	3065	3065	MS2	20/304	B6.raw
	High	QISNLQQSISDAEQR	Unambiguous	1	1	K2C1_HUMAN		CID	1	0	1		0	8.86559	4	2	858.925	1716.84	-4.94066	26.2854	5649	5649	MS2	12/168	B19.raw
	High	QISnLQQSISDAEQR	Unambiguous	1	1	K2C1_HUMAN	N4(Deamidated)	CID		0.0538	3		0	51.9715	11	2	859.415	1717.82	-7.50024	27.2214	6017	6017	MS2	12/168	B1.raw
	High	GGGGGGYGSGGSSYGSGGGSYGSGGGGGGGR	Unambiguous	1	1	K2C1_HUMAN		CID	1	0	1		0	0.799508	6	2	1192.47	2383.94	-4.61661	15.2339	2490	2490	MS2	19/240	B18.raw
	High	FSScGGGGGSFGAGGGFGSR	Unambiguous	1	1	K2C1_HUMAN	C4(Carbamidomethyl)	CID	1	0	1		0	36.2861	100	2	883.366	1765.72	-6.16787	25.6781	5045	5045	MS2	14/152	B23.raw
	High	FSScGGGGGSFGAGGGFGSR	Unambiguous	1	1	K2C1_HUMAN	C4(Carbamidomethyl)	CID	1	0	1		0	16.2973	38	2	883.368	1765.73	-3.60992	24.6494	5369	5369	MS2	15/152	B16.raw
	High	GGGGGGYGSGGSSYGSGGGSYGSGGGGGGGR	Unambiguous	1	1	K2C1_HUMAN		CID	1	0	1		0	3.50206	4	2	1192.47	2383.94	-4.5142	14.2677	2543	2543	MS2	19/240	B6.raw
	High	GGGGGGYGSGGSSYGSGGGSYGSGGGGGGGR	Unambiguous	1	1	K2C1_HUMAN		CID	1	0	1		0	1.67659	3	2	1192.47	2383.94	-4.71902	15.5352	2648	2648	MS2	20/240	B2.raw
	High	KQISNLQQSISDAEQR	Unambiguous	1	1	K2C1_HUMAN		CID	1	0	1		1	14.9736	13	2	922.972	1844.94	-4.72958	23.1794	4803	4803	MS2	14/180	B11.raw
	High	FSScGGGGGSFGAGGGFGSR	Unambiguous	1	1	K2C1_HUMAN	C4(Carbamidomethyl)	CID	1	0	1		0	14.6331	18	2	883.367	1765.73	-4.02472	23.9977	5179	5179	MS2	14/152	B17.raw
	High	GGGGGGYGSGGSSYGSGGGSYGSGGGGGGGR	Unambiguous	1	1	K2C1_HUMAN		CID	1	0	1		0	0	23	2	1192.47	2383.94	-4.61661	15.6474	2591	2591	MS2	20/240	B19.raw
	High	KQISNLQQSISDAEQR	Unambiguous	1	1	K2C1_HUMAN		CID	1	0	1		1	23.6411	42	2	922.973	1844.94	-4.39875	23.5142	4554	4554	MS2	10/180	B24.raw
	High	GGGGGGYGSGGSSYGSGGGSYGSGGGGGGGR	Unambiguous	1	1	K2C1_HUMAN		CID	1	0	1		0	0	25	2	1192.47	2383.94	-4.82143	15.4314	2230	2230	MS2	20/240	B22.raw
	High	FSScGGGGGSFGAGGGFGSR	Unambiguous	1	1	K2C1_HUMAN	C4(Carbamidomethyl)	CID	1	0	1		0	22.2434	24	2	883.369	1765.73	-2.78032	25.1991	5455	5455	MS2	15/152	B11.raw
	High	QISNLQQSISDAEQR	Unambiguous	1	1	K2C1_HUMAN		CID	1	0	1		0	5.29763	3	2	858.926	1716.84	-4.22964	26.3034	5917	5917	MS2	12/168	B12.raw
	High	KQISNLQQSISDAEQR	Unambiguous	1	1	K2C1_HUMAN		CID	1	0	1		1	26.6169	30	2	922.973	1844.94	-3.7371	23.1327	4789	4789	MS2	10/180	B11.raw
	High	SLDLDSIIAEVK	Unambiguous	1	1	K2C1_HUMAN		CID	1	0	1		0	39.3613	100	2	651.859	1302.71	-3.22881	52.2794	12944	12944	MS2	10/88	B12.raw
	High	GSYGSGGSSYGSGGGSYGSGGGGGGHGSYGSGSSSGGYR	Unambiguous	1	1	K2C1_HUMAN		CID	1	0	1		0	4.21388	4	3	1104.77	3312.29	-4.61597	16.5064	2975	2975	MS2	22/304	B2.raw
	High	FLEQQNQVLQTK	Unambiguous	3	3	K2C1_HUMAN;K22E_HUMAN;K2C1B_HUMAN		CID	1	0	1		0	3.13754	0	2	738.393	1475.78	-4.46353	23.2231	4709	4709	MS2	9/120	B19.raw
	High	QISNLQQSISDAEQR	Unambiguous	1	1	K2C1_HUMAN		CID	1	0	1		0	15.2083	30	2	858.925	1716.84	-5.15396	26.1926	5279	5279	MS2	12/168	B24.raw
	High	SLDLDSIIAEVK	Unambiguous	1	1	K2C1_HUMAN		CID	1	0	1		0	2.37052	1	2	651.859	1302.71	-4.16586	40.8452	10132	10132	MS2	8/88	B20.raw
	High	SKAEAESLYQSKYEELQITAGR	Unambiguous	1	1	K2C1_HUMAN		CID	1	0	1		2	26.6908	5	2	1251.12	2501.24	-4.16138	26.3011	6243	6243	MS2	13/248	B4.raw
	High	QISNLQQSISDAEQR	Unambiguous	1	1	K2C1_HUMAN		CID	1	0	1		0	7.09391	7	2	858.926	1716.84	-4.15854	25.9529	5800	5800	MS2	11/168	B12.raw
	High	QISNLQQSISDAEQR	Unambiguous	1	1	K2C1_HUMAN		CID	1	0	1		0	62.2245	13	2	858.926	1716.84	-4.30074	26.4907	5977	5977	MS2	12/168	B17.raw
	High	FSScGGGGGSFGAGGGFGSR	Unambiguous	1	1	K2C1_HUMAN	C4(Carbamidomethyl)	CID	1	0	1		0	17.8369	8	2	883.368	1765.73	-3.88646	23.8946	4917	4917	MS2	15/152	B19.raw
	High	mSGEcAPNVSVSVSTSHTTISGGGSR	Unambiguous	1	1	K2C1_HUMAN	M1(Oxidation); C5(Carbamidomethyl)	CID	1	0	1		0	0	8	2	1291.08	2581.15	-6.39601	22.0715	4430	4430	MS2	14/272	B1.raw
	High	NKLNDLEDALQQAK	Unambiguous	1	1	K2C1_HUMAN		CID	1	0	1		1	40.8895	7	2	800.417	1599.83	-4.32639	29.3505	7262	7262	MS2	20/156	B4.raw
	High	QISNLQQSISDAEQR	Unambiguous	1	1	K2C1_HUMAN		CID	1	0	1		0	1.40932	3	2	858.925	1716.84	-4.72735	26.2568	5370	5370	MS2	12/168	B22.raw
	High	QISNLQQSISDAEQR	Unambiguous	1	1	K2C1_HUMAN		CID	1	0	1		0	2.82231	4	2	858.925	1716.84	-4.65625	26.5199	5292	5292	MS2	12/168	B23.raw
	High	GGGGGGYGSGGSSYGSGGGSYGSGGGGGGGR	Unambiguous	1	1	K2C1_HUMAN		CID	1	0	1		0	0	9	2	1192.48	2383.94	-3.79733	15.0463	2523	2523	MS2	18/240	B14.raw
	High	MSGEcAPNVSVSVSTSHTTISGGGSR	Unambiguous	1	1	K2C1_HUMAN	C5(Carbamidomethyl)	CID	1	0	1		0	0	14	2	1283.08	2565.16	-3.84978	22.9776	4836	4836	MS2	16/272	B12.raw
	High	GGGGGGYGSGGSSYGSGGGSYGSGGGGGGGR	Unambiguous	1	1	K2C1_HUMAN		CID	1	0	1		0	1.73982	14	2	1192.47	2383.94	-4.92385	14.9609	2472	2472	MS2	18/240	B7.raw
	High	QISNLQQSISDAEQR	Unambiguous	1	1	K2C1_HUMAN		CID	1	0	1		0	5.29408	2	2	858.924	1716.84	-5.93609	26.0561	5979	5979	MS2	12/168	B5.raw
	High	SLDLDSIIAEVK	Unambiguous	1	1	K2C1_HUMAN		CID	1	0	1		0	4.17121	1	2	651.86	1302.71	-2.29176	40.776	10824	10824	MS2	20/88	B14.raw
	High	GGGGGGYGSGGSSYGSGGGSYGSGGGGGGGR	Unambiguous	1	1	K2C1_HUMAN		CID	1	0	1		0	0.643259	3	2	1192.47	2383.94	-4.5142	15.1387	2511	2511	MS2	18/240	B20.raw
	High	GGGGGGYGSGGSSYGSGGGSYGSGGGGGGGR	Unambiguous	1	1	K2C1_HUMAN		CID	1	0	1		0	1.15369	15	2	1192.48	2383.94	-3.69491	15.0261	2388	2388	MS2	20/240	B12.raw
	High	LNDLEDALQQAK	Unambiguous	1	1	K2C1_HUMAN		CID	1	0	1		0	15.9063	8	2	679.348	1357.69	-4.94722	28.5319	6322	6322	MS2	9/128	B19.raw
	High	GGGGGGYGSGGSSYGSGGGSYGSGGGGGGGR	Unambiguous	1	1	K2C1_HUMAN		CID	1	0	1		0	4.11887	10	2	1192.47	2383.94	-4.5142	15.0639	2398	2398	MS2	20/240	B10.raw
	High	QISNLQQSISDAEQR	Unambiguous	1	1	K2C1_HUMAN		CID	1	0	1		0	7.91632	18	2	858.926	1716.84	-3.87413	26.0104	5737	5737	MS2	12/168	B10.raw
	High	GGGGGGYGSGGSSYGSGGGSYGSGGGGGGGR	Unambiguous	1	1	K2C1_HUMAN		CID	1	0	1		0	0.489505	1	2	1192.47	2383.94	-5.33349	14.9593	2566	2566	MS2	20/240	B4.raw
	High	SLDLDSIIAEVK	Unambiguous	1	1	K2C1_HUMAN		CID	1	0	1		0	3.79129	1	2	651.859	1302.71	-3.41622	41.0038	10658	10658	MS2	18/88	B2.raw
	High	GGGGGGYGSGGSSYGSGGGSYGSGGGGGGGR	Unambiguous	1	1	K2C1_HUMAN		CID	1	0	1		0	2.43465	6	2	1192.47	2383.94	-4.61661	16.074	2954	2954	MS2	20/240	B4.raw
	High	QISNLQQSISDAEQR	Unambiguous	1	1	K2C1_HUMAN		CID	1	0	1		0	23.348	3	2	858.926	1716.84	-3.66082	25.6301	6053	6053	MS2	12/168	B3.raw
	High	QISNLQQSISDAEQR	Unambiguous	1	1	K2C1_HUMAN		CID	1	0	1		0	9.72752	3	2	858.925	1716.84	-4.44295	25.9455	5543	5543	MS2	12/168	B19.raw
	High	mSGEcAPNVSVSVSTSHTTISGGGSR	Unambiguous	1	1	K2C1_HUMAN	M1(Oxidation); C5(Carbamidomethyl)	CID	1	0	1		0	7.9063	10	2	1291.08	2581.15	-4.88262	21.8503	4665	4665	MS2	15/272	B2.raw
	High	KQISNLQQSISDAEQR	Unambiguous	1	1	K2C1_HUMAN		CID	1	0	1		1	7.88765	14	2	922.972	1844.94	-4.86191	23.0967	4799	4799	MS2	13/180	B20.raw
	High	NKLNDLEDALQQAK	Unambiguous	1	1	K2C1_HUMAN		CID	1	0	1		1	20.1209	16	2	800.417	1599.83	-4.32639	30.1171	7260	7260	MS2	11/156	B7.raw
	High	QISNLQQSISDAEQR	Unambiguous	1	1	K2C1_HUMAN		CID	1	0	1		0	7.4791	2	2	858.925	1716.84	-4.51405	26.1367	6042	6042	MS2	12/168	B13.raw
	High	SGGGFSSGSAGIINYQR	Unambiguous	1	1	K2C1_HUMAN		CID	1	0	1		0	13.6409	11	2	829.396	1657.78	-4.96188	26.067	5649	5649	MS2	9/140	B1.raw
	High	GSYGSGGSSYGSGGGSYGSGGGGGGHGSYGSGSSSGGYR	Unambiguous	1	1	K2C1_HUMAN		CID	1	0	1		0	0	9	3	1104.77	3312.29	-4.61597	17.3043	2971	2971	MS2	20/304	B1.raw
	High	GSYGSGGSSYGSGGGSYGSGGGGGGHGSYGSGSSSGGYR	Unambiguous	1	1	K2C1_HUMAN		CID	1	0	1		0	2.20396	6	3	1104.77	3312.29	-5.50046	16.747	2935	2935	MS2	23/304	B10.raw
	High	GSYGSGGSSYGSGGGSYGSGGGGGGHGSYGSGSSSGGYR	Unambiguous	1	1	K2C1_HUMAN		CID	1	0	1		0	5.3009	6	3	1104.77	3312.29	-4.06316	16.5028	2864	2864	MS2	19/304	B19.raw
	High	QISNLQQSISDAEQR	Unambiguous	1	1	K2C1_HUMAN		CID	1	0	1		0	25.7145	22	2	858.926	1716.84	-4.15854	26.5927	5905	5905	MS2	12/168	B11.raw
	High	LNDLEDALQQAK	Unambiguous	1	1	K2C1_HUMAN		CID	1	0	1		0	11.4247	2	2	679.348	1357.69	-4.85731	28.541	6809	6809	MS2	17/128	B13.raw
	High	LNDLEDALQQAK	Unambiguous	1	1	K2C1_HUMAN		CID	1	0	1		0	16.6655	5	2	679.348	1357.69	-4.58758	29.2029	6667	6667	MS2	17/128	B20.raw
	High	LNDLEDALQQAK	Unambiguous	1	1	K2C1_HUMAN		CID	1	0	1		0	35.5442	6	2	679.349	1357.69	-4.31785	28.3352	6736	6736	MS2	17/128	B15.raw
	High	GGGGGGYGSGGSSYGSGGGSYGSGGGGGGGR	Unambiguous	1	1	K2C1_HUMAN		CID	1	0	1		0	0.912874	3	2	1192.47	2383.94	-4.00215	15.3735	2564	2564	MS2	18/240	B16.raw
	High	SLDLDSIIAEVK	Unambiguous	1	1	K2C1_HUMAN		CID	1	0	1		0	9.10071	4	2	651.86	1302.71	-2.38546	41.3513	10757	10757	MS2	9/88	B2.raw
	High	NKLNDLEDALQQAK	Unambiguous	1	1	K2C1_HUMAN		CID	1	0	1		1	37.1862	14	2	800.417	1599.83	-3.79227	29.8032	7165	7165	MS2	17/156	B2.raw
	High	GSYGSGGSSYGSGGGSYGSGGGGGGHGSYGSGSSSGGYR	Unambiguous	1	1	K2C1_HUMAN		CID	1	0	1		0	0	9	3	1104.77	3312.29	-6.05327	16.9293	3116	3116	MS2	21/304	B5.raw
	High	FSScGGGGGSFGAGGGFGSR	Unambiguous	1	1	K2C1_HUMAN	C4(Carbamidomethyl)	CID	1	0	1		0	11.4238	9	2	883.367	1765.73	-4.64693	23.5141	5194	5194	MS2	15/152	B13.raw
	High	SLDLDSIIAEVK	Unambiguous	1	1	K2C1_HUMAN		CID	1	0	1		0	3.50755	1	2	651.86	1302.71	-2.29176	40.7074	10686	10686	MS2	20/88	B9.raw
	High	LNDLEDALQQAK	Unambiguous	1	1	K2C1_HUMAN		CID	1	0	1		0	10.4066	1	2	679.348	1357.69	-5.03713	29.1658	6632	6632	MS2	18/128	B1.raw
	High	LNDLEDALQQAK	Unambiguous	1	1	K2C1_HUMAN		CID	1	0	1		0	3.68452	1	2	679.349	1357.69	-4.13802	28.6776	6845	6845	MS2	18/128	B15.raw
	High	SLDLDSIIAEVK	Unambiguous	1	1	K2C1_HUMAN		CID	1	0	1		0	33.2204	29	2	651.859	1302.71	-4.16586	41.6656	10404	10404	MS2	10/88	B1.raw
	High	FLEQQnQVLQTK	Unambiguous	3	3	K2C1_HUMAN;K22E_HUMAN;K2C1B_HUMAN	N6(Deamidated)	CID	0.1807	0	1		0	33.3384	4	2	738.883	1476.76	-6.94528	23.8029	5247	5247	MS2	10/120	B5.raw
	High	FLEQQNQVLQTK	Unambiguous	3	3	K2C1_HUMAN;K22E_HUMAN;K2C1B_HUMAN		CID	1	0	1		0	3.27644	0	2	738.393	1475.78	-4.95982	23.1001	5058	5058	MS2	9/120	B9.raw
	High	FLEQqNQVLQTK	Unambiguous	3	3	K2C1_HUMAN;K22E_HUMAN;K2C1B_HUMAN	Q5(Deamidated)	CID	0.1807	0	1		0	33.3384	4	2	738.883	1476.76	-6.94528	23.8029	5247	5247	MS2	10/120	B5.raw
	High	FLEQQNQVLQTK	Unambiguous	3	3	K2C1_HUMAN;K22E_HUMAN;K2C1B_HUMAN		CID	1	0	1		0	3.16842	0	2	738.393	1475.78	-5.04254	23.1267	4806	4806	MS2	9/120	B20.raw
	High	QISNLQQSISDAEQR	Unambiguous	1	1	K2C1_HUMAN		CID	1	0	1		0	37.6325	8	2	858.925	1716.84	-4.58515	25.4567	5960	5960	MS2	12/168	B4.raw
	High	QISNLQQSISDAEQR	Unambiguous	1	1	K2C1_HUMAN		CID	1	0	1		0	1.52693	8	2	858.924	1716.84	-6.2205	26.5991	5131	5131	MS2	10/168	B21.raw
	High	FLEQQNQVLQTK	Unambiguous	3	3	K2C1_HUMAN;K22E_HUMAN;K2C1B_HUMAN		CID	1	0	1		0	2.8883	0	2	738.392	1475.78	-5.37341	22.5414	5244	5244	MS2	9/120	B6.raw
	High	SLDLDSIIAEVK	Unambiguous	1	1	K2C1_HUMAN		CID	1	0	1		0	3.41248	1	2	651.858	1302.71	-4.35327	40.912	10530	10530	MS2	10/88	B7.raw
	High	FLEQQNQVLQTK	Unambiguous	3	3	K2C1_HUMAN;K22E_HUMAN;K2C1B_HUMAN		CID	1	0	1		0	2.93964	0	2	738.393	1475.78	-4.95982	22.9009	5103	5103	MS2	9/120	B4.raw
	High	GSYGSGGSSYGSGGGSYGSGGGGGGHGSYGSGSSSGGYR	Unambiguous	1	1	K2C1_HUMAN		CID	1	0	1		0	4.50437	2	3	1104.77	3312.29	-4.94765	16.6968	3170	3170	MS2	17/304	B4.raw
	High	SLDLDSIIAEVK	Unambiguous	1	1	K2C1_HUMAN		CID	1	0	1		0	4.89516	0	2	651.859	1302.71	-3.97845	40.501	11093	11093	MS2	10/88	B6.raw
	High	GSYGSGGSSYGSGGGSYGSGGGGGGHGSYGSGSSSGGYR	Unambiguous	1	1	K2C1_HUMAN		CID	1	0	1		0	3.4814	2	3	1104.77	3312.29	-5.05821	16.0461	2921	2921	MS2	17/304	B3.raw
	High	QISNLQQSISDAEQR	Unambiguous	1	1	K2C1_HUMAN		CID	1	0	1		0	8.42193	2	2	858.926	1716.84	-4.22964	26.0837	6030	6030	MS2	12/168	B9.raw
	High	GGGGGGYGSGGSSYGSGGGSYGSGGGGGGGR	Unambiguous	1	1	K2C1_HUMAN		CID	1	0	1		0	1.16549	2	2	1192.47	2383.94	-5.4359	14.6528	2677	2677	MS2	15/240	B6.raw
	High	SLDLDSIIAEVK	Unambiguous	1	1	K2C1_HUMAN		CID	1	0	1		0	2.90546	1	2	651.859	1302.71	-4.07215	40.9141	10318	10318	MS2	10/88	B16.raw
	High	QISNLQQSISDAEQR	Unambiguous	1	1	K2C1_HUMAN		CID	1	0	1		0	0	18	2	858.925	1716.84	-4.72735	25.9078	5261	5261	MS2	12/168	B22.raw
	High	QISNLQQSISDAEQR	Unambiguous	1	1	K2C1_HUMAN		CID	1	0	1		0	19.3412	18	2	858.926	1716.84	-4.15854	26.6756	6035	6035	MS2	12/168	B12.raw
	High	GSYGSGGSSYGSGGGSYGSGGGGGGHGSYGSGSSSGGYR	Unambiguous	1	1	K2C1_HUMAN		CID	1	0	1		0	0	5	3	1104.77	3312.29	-4.5054	16.4602	2939	2939	MS2	22/304	B20.raw
	High	SLNNQFASFIDK	Unambiguous	1	1	K2C1_HUMAN		CID	1	0	1		0	8.81493	4	2	692.346	1383.69	-3.70969	33.5672	8133	8133	MS2	10/124	B11.raw
	High	SLDLDSIIAEVK	Unambiguous	1	1	K2C1_HUMAN		CID	1	0	1		0	4.79872	0	2	651.859	1302.71	-2.85399	40.6565	10557	10557	MS2	10/88	B2.raw
	High	GSYGSGGSSYGSGGGSYGSGGGGGGHGSYGSGSSSGGYR	Unambiguous	1	1	K2C1_HUMAN		CID	1	0	1		0	3.09454	3	3	1104.77	3312.29	-4.5054	16.8167	3052	3052	MS2	20/304	B20.raw
	High	GSGGGSSGGSIGGRGSSSGGVK	Unambiguous	1	1	K2C1_HUMAN		CID	1	0	1		1	15.606	100	2	876.414	1751.82	-3.74654	10.7419	1268	1268	MS2	12/200	B24.raw
	High	GSYGSGGSSYGSGGGSYGSGGGGGGHGSYGSGSSSGGYR	Unambiguous	1	1	K2C1_HUMAN		CID	1	0	1		0	14.4214	23	3	1104.77	3312.3	-3.73147	18.259	3289	3289	MS2	20/304	B24.raw
	High	GSYGSGGSSYGSGGGSYGSGGGGGGHGSYGSGSSSGGYR	Unambiguous	1	1	K2C1_HUMAN		CID	1	0	1		0	0.415652	4	3	1104.77	3312.29	-4.28428	16.8817	2917	2917	MS2	22/304	B24.raw
	High	NKLNDLEDALQQAK	Unambiguous	1	1	K2C1_HUMAN		CID	1	0	1		1	27.9154	10	2	800.417	1599.83	-4.479	29.8818	6888	6888	MS2	12/156	B20.raw
	High	LNDLEDALQQAK	Unambiguous	1	1	K2C1_HUMAN		CID	1	0	1		0	4.99278	1	2	679.348	1357.69	-4.7674	28.3257	6919	6919	MS2	9/128	B4.raw
	High	LNDLEDALQQAK	Unambiguous	1	1	K2C1_HUMAN		CID	1	0	1		0	2.34444	0	2	679.349	1357.69	-4.49767	28.7568	6823	6823	MS2	9/128	B2.raw
	High	GGGGGGYGSGGSSYGSGGGSYGSGGGGGGGR	Unambiguous	1	1	K2C1_HUMAN		CID	1	0	1		0	3.52081	8	3	795.319	2383.94	-4.1102	15.4795	2515	2515	MS2	30/240	B24.raw
	High	LNDLEDALQQAK	Unambiguous	1	1	K2C1_HUMAN		CID	1	0	1		0	6.2594	0	2	679.348	1357.69	-5.03713	28.9591	6886	6886	MS2	9/128	B7.raw
	High	WELLQQVDTSTR	Unambiguous	1	1	K2C1_HUMAN		CID	1	0	1		0	31.2063	1	2	738.375	1475.74	-4.62701	31.8724	8092	8092	MS2	10/116	B4.raw
	High	LNDLEDALQQAK	Unambiguous	1	1	K2C1_HUMAN		CID	1	0	1		0	8.42455	3	2	679.349	1357.69	-4.31785	28.7232	6596	6596	MS2	17/128	B10.raw
	High	GGGGGGYGSGGSSYGSGGGSYGSGGGGGGGR	Unambiguous	1	1	K2C1_HUMAN		CID	1	0	1		0	0	8	2	1192.48	2383.94	-3.5925	16.9919	3139	3139	MS2	21/240	B2.raw
	High	QISNLQQSISDAEQR	Unambiguous	1	1	K2C1_HUMAN		CID	1	0	1		0	12.2782	10	2	858.925	1716.84	-5.36727	26.3537	5847	5847	MS2	12/168	B10.raw
	High	LNDLEDALQQAK	Unambiguous	1	1	K2C1_HUMAN		CID	1	0	1		0	22.2761	3	2	679.349	1357.69	-4.40776	28.7463	6904	6904	MS2	17/128	B9.raw
	High	QISNLQQSISDAEQR	Unambiguous	1	1	K2C1_HUMAN		CID	1	0	1		0	29.3077	19	2	858.923	1716.84	-6.93152	25.7889	5874	5874	MS2	12/168	B2.raw
	High	AEAESLYQSKYEELQITAGR	Unambiguous	1	1	K2C1_HUMAN		CID	1	0	1		1	4.40177	6	2	1143.56	2286.12	-3.78492	28.3085	6760	6760	MS2	10/200	B9.raw
	High	QISNLQQSISDAEQR	Unambiguous	1	1	K2C1_HUMAN		CID	1	0	1		0	3.47549	0	2	858.925	1716.84	-4.44295	26.2886	6043	6043	MS2	12/168	B7.raw
	High	MSGEcAPNVSVSVSTSHTTISGGGSR	Unambiguous	1	1	K2C1_HUMAN	C5(Carbamidomethyl)	CID	1	0	1		0	7.42246	16	2	1283.08	2565.15	-5.3726	22.8848	4735	4735	MS2	15/272	B20.raw
	High	GGGGGGYGSGGSSYGSGGGSYGSGGGGGGGR	Unambiguous	1	1	K2C1_HUMAN		CID	1	0	1		0	0.643077	6	2	1192.47	2383.94	-4.10456	15.544	2403	2403	MS2	20/240	B21.raw
	High	KQISNLQQSISDAEQR	Unambiguous	1	1	K2C1_HUMAN		CID	1	0	1		1	8.13814	12	2	922.972	1844.94	-5.39123	23.0303	4993	4993	MS2	14/180	B5.raw
	High	SGGGFSSGSAGIINYQR	Unambiguous	1	1	K2C1_HUMAN		CID	1	0	1		0	2.79533	2	2	829.397	1657.79	-4.00463	25.9759	4962	4962	MS2	14/140	B21.raw
	High	SLDLDSIIAEVK	Unambiguous	1	1	K2C1_HUMAN		CID	1	0	1		0	31.4885	33	2	651.859	1302.71	-3.69733	39.8849	9874	9874	MS2	9/88	B20.raw
	High	SLDLDSIIAEVK	Unambiguous	1	1	K2C1_HUMAN		CID	1	0	1		0	4.90334	1	2	651.858	1302.71	-4.35327	40.7646	10724	10724	MS2	10/88	B5.raw
	High	SLDLDSIIAEVK	Unambiguous	1	1	K2C1_HUMAN		CID	1	0	1		0	3.98903	1	2	651.86	1302.71	-2.38546	40.7733	10371	10371	MS2	10/88	B12.raw
	High	SLDLDSIIAEVK	Unambiguous	1	1	K2C1_HUMAN		CID	1	0	1		0	11.3863	23	2	651.859	1302.71	-3.60363	40.4877	10039	10039	MS2	9/88	B20.raw
	High	NKLNDLEDALQQAK	Unambiguous	1	1	K2C1_HUMAN		CID	1	0	1		1	10.2144	26	2	800.417	1599.83	-4.09748	30.7883	6550	6550	MS2	11/156	B24.raw
	High	NKLnDLEDALQQAK	Unambiguous	1	1	K2C1_HUMAN	N4(Deamidated)	CID	0.1875	0	1		1	25.6062	19	2	800.909	1600.81	-4.557	31.1215	7250	7250	MS2	11/156	B1.raw
	High	SLDLDSIIAEVK	Unambiguous	1	1	K2C1_HUMAN		CID	1	0	1		0	18.9352	25	2	651.86	1302.71	-1.44841	41.2214	10733	10733	MS2	9/88	B15.raw
	High	SLDLDSIIAEVK	Unambiguous	1	1	K2C1_HUMAN		CID	1	0	1		0	2.11671	2	2	651.859	1302.71	-3.60363	40.9308	10272	10272	MS2	10/88	B18.raw
	High	SLDLDSIIAEVK	Unambiguous	1	1	K2C1_HUMAN		CID	1	0	1		0	6.59385	3	2	651.859	1302.71	-3.41622	40.8848	10317	10317	MS2	10/88	B8.raw
	High	QISNLQQSISDAEQR	Unambiguous	1	1	K2C1_HUMAN		CID	1	0	1		0	26.434	7	2	858.924	1716.84	-5.79388	25.7125	5863	5863	MS2	10/168	B5.raw
	High	SLDLDSIIAEVK	Unambiguous	1	1	K2C1_HUMAN		CID	1	0	1		0	2.80046	2	2	651.859	1302.71	-3.0414	40.8747	10631	10631	MS2	10/88	B15.raw
	High	GGGGGGYGSGGSSYGSGGGSYGSGGGGGGGR	Unambiguous	1	1	K2C1_HUMAN		CID	1	0	1		0	4.67494	19	2	1192.47	2383.94	-4.61661	15.4301	2479	2479	MS2	18/240	B8.raw
	High	NKLnDLEDALQQAK	Unambiguous	1	1	K2C1_HUMAN	N4(Deamidated)	CID	0.325	0	1		1	14.4703	19	2	800.909	1600.81	-4.557	31.0468	7227	7227	MS2	11/156	B1.raw
	High	NKLNDLEDALQQAK	Unambiguous	1	1	K2C1_HUMAN		CID	1	0	1		1	9.695	23	2	800.417	1599.83	-3.79227	30.3802	6424	6424	MS2	12/156	B23.raw
	High	SLNNQFASFIDK	Unambiguous	1	1	K2C1_HUMAN		CID	1	0	1		0	20.9261	4	2	692.346	1383.69	-3.62146	33.6659	8255	8255	MS2	10/124	B12.raw
	High	SLDLDSIIAEVK	Unambiguous	1	1	K2C1_HUMAN		CID	1	0	1		0	3.27008	7	2	651.858	1302.71	-4.44697	40.9817	9441	9441	MS2	8/88	B23.raw
	High	GGGGGGYGSGGSSYGSGGGSYGSGGGGGGGR	Unambiguous	1	1	K2C1_HUMAN		CID	1	0	1		0	3.8501	11	2	1192.47	2383.94	-4.5142	18.4322	3604	3604	MS2	19/240	B2.raw
	High	QISNLQQSISDAEQR	Unambiguous	1	1	K2C1_HUMAN		CID	1	0	1		0	12.4948	26	2	858.924	1716.84	-6.00719	26.1767	5191	5191	MS2	12/168	B23.raw
	High	SLNNQFASFIDK	Unambiguous	1	1	K2C1_HUMAN		CID	1	0	1		0	16.0203	4	2	692.346	1383.69	-3.70969	33.1693	8311	8311	MS2	10/124	B13.raw
	High	GSYGSGGSSYGSGGGSYGSGGGGGGHGSYGSGSSSGGYR	Unambiguous	1	1	K2C1_HUMAN		CID	1	0	1		0	0.630811	8	3	1104.77	3312.29	-4.94765	17.4877	2930	2930	MS2	22/304	B21.raw
	High	GSGGGSSGGSIGGR	Unambiguous	1	1	K2C1_HUMAN		CID	1	0	1		0	50.689	100	2	546.753	1092.5	-3.40338	9.38861	852	852	MS2	10/104	B4.raw
	High	FLEQQNQVLQTK	Unambiguous	3	3	K2C1_HUMAN;K22E_HUMAN;K2C1B_HUMAN		CID	1	0	1		0	14.6324	4	2	738.393	1475.78	-5.04254	22.4378	4989	4989	MS2	9/120	B3.raw
	High	FLEQQNQVLQTK	Unambiguous	3	3	K2C1_HUMAN;K22E_HUMAN;K2C1B_HUMAN		CID	1	0	1		0	3.23762	0	2	738.393	1475.78	-4.62896	23.2701	5068	5068	MS2	9/120	B7.raw
	High	FLEQQNQVLQTK	Unambiguous	3	3	K2C1_HUMAN;K22E_HUMAN;K2C1B_HUMAN		CID	1	0	1		0	3.37713	0	2	738.392	1475.78	-5.29069	23.4506	4538	4538	MS2	9/120	B24.raw
	High	GGGGGGYGSGGSSYGSGGGSYGSGGGGGGGR	Unambiguous	1	1	K2C1_HUMAN		CID	1	0	1		0	0	75	2	1192.47	2383.94	-5.02626	18.298	3299	3299	MS2	17/240	B24.raw
	High	GGGGGGYGSGGSSYGSGGGSYGSGGGGGGGR	Unambiguous	1	1	K2C1_HUMAN		CID	1	0	1		0	4.39138	12	2	1192.47	2383.94	-4.41179	15.2666	2436	2436	MS2	17/240	B11.raw
	High	FLEQQNQVLQTK	Unambiguous	3	3	K2C1_HUMAN;K22E_HUMAN;K2C1B_HUMAN		CID	1	0	1		0	2.52075	0	2	738.393	1475.78	-4.62896	23.414	4979	4979	MS2	9/120	B16.raw
	High	FLEQQNQVLQTK	Unambiguous	3	3	K2C1_HUMAN;K22E_HUMAN;K2C1B_HUMAN		CID	1	0	1		0	3.78183	0	2	738.393	1475.78	-4.54624	23.1679	5037	5037	MS2	9/120	B2.raw
	High	FLEQQNQVLQTK	Unambiguous	3	3	K2C1_HUMAN;K22E_HUMAN;K2C1B_HUMAN		CID	1	0	1		0	3.05005	2	2	738.393	1475.78	-5.12526	23.789	4625	4625	MS2	9/120	B24.raw
	High	FLEQQNQVLQTK	Unambiguous	3	3	K2C1_HUMAN;K22E_HUMAN;K2C1B_HUMAN		CID	1	0	1		0	3.41951	0	2	738.393	1475.78	-4.79439	23.134	5068	5068	MS2	9/120	B13.raw
	High	GSYGSGGSSYGSGGGSYGSGGGGGGHGSYGSGSSSGGYR	Unambiguous	1	1	K2C1_HUMAN		CID	1	0	1		0	0	13	3	1104.77	3312.3	-3.84204	17.2073	3097	3097	MS2	22/304	B12.raw
	High	FLEQQNQVLQTK	Unambiguous	3	3	K2C1_HUMAN;K22E_HUMAN;K2C1B_HUMAN		CID	1	0	1		0	4.43226	1	2	738.393	1475.78	-4.62896	23.3519	4900	4900	MS2	9/120	B10.raw
	High	LNDLEDALQQAK	Unambiguous	1	1	K2C1_HUMAN		CID	1	0	1		0	41.7571	100	2	679.35	1357.69	-1.98017	56.4343	13313	13313	MS2	16/128	B20.raw
	High	SKAEAESLYQSK	Unambiguous	1	1	K2C1_HUMAN		CID	1	0	1		1	2.59695	1	2	670.835	1340.66	-5.04088	15.6997	2578	2578	MS2	10/128	B24.raw
	High	GSGGGSSGGSIGGR	Unambiguous	1	1	K2C1_HUMAN		CID	1	0	1		0	57.3914	100	2	546.754	1092.5	-2.84471	8.94443	751	751	MS2	10/104	B4.raw
	High	FLEQQNQVLQTK	Unambiguous	3	3	K2C1_HUMAN;K22E_HUMAN;K2C1B_HUMAN		CID	1	0	1		0	26.8386	3	2	738.393	1475.78	-4.79439	23.8233	5015	5015	MS2	9/120	B20.raw
	High	SGGGFSSGSAGIINYQR	Unambiguous	1	1	K2C1_HUMAN		CID	1	0	1		0	20.2666	10	2	829.396	1657.79	-4.52007	25.6315	5615	5615	MS2	9/140	B10.raw
	High	NKLNDLEDALQQAK	Unambiguous	1	1	K2C1_HUMAN		CID	1	0	1		1	26.1243	8	2	800.417	1599.83	-4.78421	29.6961	7172	7172	MS2	12/156	B5.raw
	High	SKAEAESLYQSK	Unambiguous	1	1	K2C1_HUMAN		CID	1	0	1		1	4.64949	1	2	670.835	1340.66	-5.31404	15.495	2639	2639	MS2	10/128	B7.raw
	High	SGGGFSSGSAGIINYQR	Unambiguous	1	1	K2C1_HUMAN		CID	1	0	1		0	17.4303	11	2	829.397	1657.79	-3.85736	25.7654	5748	5748	MS2	9/140	B17.raw
	High	GSYGSGGSSYGSGGGSYGSGGGGGGHGSYGSGSSSGGYR	Unambiguous	1	1	K2C1_HUMAN		CID	1	0	1		0	0	29	3	1104.77	3312.3	-3.9526	18.5162	3175	3175	MS2	19/304	B21.raw
	High	SGGGFSSGSAGIINYQR	Unambiguous	1	1	K2C1_HUMAN		CID	1	0	1		0	24.7478	32	2	829.397	1657.79	-4.22553	25.4722	5118	5118	MS2	9/140	B22.raw
	High	NKLNDLEDALQQAK	Unambiguous	1	1	K2C1_HUMAN		CID	1	0	1		1	8.40533	8	2	800.417	1599.83	-4.40269	30.4732	7374	7374	MS2	20/156	B7.raw
	High	SGGGFSSGSAGIINYQR	Unambiguous	1	1	K2C1_HUMAN		CID	1	0	1		0	3.00067	12	2	829.397	1657.79	-3.78372	25.8812	5776	5776	MS2	9/140	B12.raw
	High	LNDLEDALQQAK	Unambiguous	1	1	K2C1_HUMAN		CID	1	0	1		0	6.23061	2	2	679.348	1357.69	-5.03713	28.8195	6524	6524	MS2	10/128	B1.raw
	High	QISNLQQSISDAEQR	Unambiguous	1	1	K2C1_HUMAN		CID	1	0	1		0	21.5263	16	2	858.923	1716.84	-7.00262	26.0695	5650	5650	MS2	12/168	B1.raw
	High	SLDLDSIIAEVK	Unambiguous	1	1	K2C1_HUMAN		CID	1	0	1		0	3.66406	1	2	651.86	1302.71	-1.82323	40.7604	10244	10244	MS2	10/88	B11.raw
	High	LNDLEDALQQAK	Unambiguous	1	1	K2C1_HUMAN		CID	1	0	1		0	10.5536	4	2	679.349	1357.69	-4.22793	28.5101	6520	6520	MS2	9/128	B11.raw
	High	SLDLDSIIAEVK	Unambiguous	1	1	K2C1_HUMAN		CID	1	0	1		0	5.10502	0	2	651.859	1302.71	-3.69733	40.5674	10842	10842	MS2	10/88	B4.raw
	High	FLEQQNQVLQTK	Unambiguous	3	3	K2C1_HUMAN;K22E_HUMAN;K2C1B_HUMAN		CID	1	0	1		0	3.85146	0	2	738.392	1475.78	-5.29069	23.4013	4796	4796	MS2	15/120	B1.raw
	High	SLDLDSIIAEVK	Unambiguous	1	1	K2C1_HUMAN		CID	1	0	1		0	10.2306	7	2	651.858	1302.71	-4.25956	41.2576	10623	10623	MS2	10/88	B7.raw
	High	GGGGGGYGSGGSSYGSGGGSYGSGGGGGGGR	Unambiguous	1	1	K2C1_HUMAN		CID	1	0	1		0	1.27194	4	2	1192.47	2383.94	-5.4359	15.8727	2760	2760	MS2	19/240	B2.raw
	High	SLDLDSIIAEVK	Unambiguous	1	1	K2C1_HUMAN		CID	1	0	1		0	37.7613	39	2	651.859	1302.71	-2.94769	41.9845	10698	10698	MS2	9/88	B12.raw
	High	NKLNDLEDALQQAK	Unambiguous	1	1	K2C1_HUMAN		CID	1	0	1		1	34.8589	8	2	800.418	1599.83	-3.71597	29.7031	7221	7221	MS2	19/156	B9.raw
	High	MSGEcAPNVSVSVSTSHTTISGGGSR	Unambiguous	1	1	K2C1_HUMAN	C5(Carbamidomethyl)	CID	1	0	1		0	0	16	2	1283.08	2565.16	-4.23048	22.9944	4841	4841	MS2	15/272	B12.raw
	High	QISNLQQSISDAEQR	Unambiguous	1	1	K2C1_HUMAN		CID	1	0	1		0	6.26108	2	2	858.925	1716.84	-4.65625	25.8087	6077	6077	MS2	12/168	B4.raw
	High	QISNLQQSISDAEQR	Unambiguous	1	1	K2C1_HUMAN		CID	1	0	1		0	23.1052	8	2	858.924	1716.84	-5.50948	27.026	5953	5953	MS2	12/168	B1.raw
	High	QISNLQQSISDAEQR	Unambiguous	1	1	K2C1_HUMAN		CID	1	0	1		0	22.1042	16	2	858.926	1716.84	-4.30074	26.3807	6114	6114	MS2	12/168	B15.raw
	High	NKLNDLEDALQQAK	Unambiguous	1	1	K2C1_HUMAN		CID	1	0	1		1	22.9073	11	2	800.417	1599.83	-4.25009	29.8697	7242	7242	MS2	19/156	B13.raw
	High	SLDLDSIIAEVK	Unambiguous	1	1	K2C1_HUMAN		CID	1	0	1		0	10.3191	5	2	651.859	1302.71	-2.76028	41.0523	10791	10791	MS2	9/88	B9.raw
	High	GSGGGSSGGSIGGRGSSSGGVK	Unambiguous	1	1	K2C1_HUMAN		CID	1	0	1		1	19.7894	28	2	876.414	1751.82	-4.02527	10.5528	1163	1163	MS2	20/200	B4.raw
	High	LNDLEDALQQAK	Unambiguous	1	1	K2C1_HUMAN		CID	1	0	1		0	6.06281	0	2	679.349	1357.69	-4.31785	28.8482	6556	6556	MS2	9/128	B20.raw
	High	QISNLQQSISDAEQR	Unambiguous	1	1	K2C1_HUMAN		CID	1	0	1		0	5.66972	9	2	858.925	1716.84	-5.15396	26.1182	5828	5828	MS2	11/168	B16.raw
	High	FSScGGGGGSFGAGGGFGSR	Unambiguous	1	1	K2C1_HUMAN	C4(Carbamidomethyl)	CID	1	0	1		0	19.6944	6	2	883.367	1765.73	-4.71606	23.138	5137	5137	MS2	14/152	B14.raw
	High	GGGGGGYGSGGSSYGSGGGSYGSGGGGGGGR	Unambiguous	1	1	K2C1_HUMAN		CID	1	0	1		0	3.92083	4	2	1192.47	2383.94	-4.71902	15.6957	2821	2821	MS2	21/240	B4.raw
	High	NKLNDLEDALQQAK	Unambiguous	1	1	K2C1_HUMAN		CID	1	0	1		1	24.3806	8	2	800.418	1599.83	-3.71597	29.9643	7093	7093	MS2	19/156	B12.raw
	High	SLDLDSIIAEVK	Unambiguous	1	1	K2C1_HUMAN		CID	1	0	1		0	35.5205	7	2	651.859	1302.71	-3.22881	40.4201	10621	10621	MS2	9/88	B5.raw
	High	QISNLQQSISDAEQR	Unambiguous	1	1	K2C1_HUMAN		CID	1	0	1		0	3.17565	5	2	858.926	1716.84	-4.08744	26.4675	5938	5938	MS2	10/168	B16.raw
	High	SLNNQFASFIDKVR	Unambiguous	1	1	K2C1_HUMAN		CID	1	0	1		1	24.1195	13	2	819.931	1638.86	-2.67562	36.4366	8771	8771	MS2	9/148	B19.raw
	High	LNDLEDALQQAK	Unambiguous	1	1	K2C1_HUMAN		CID	1	0	1		0	35.2743	1	2	679.349	1357.69	-4.31785	28.2554	6827	6827	MS2	10/128	B14.raw
	High	NKLNDLEDALQQAK	Unambiguous	1	1	K2C1_HUMAN		CID	1	0	1		1	31.8413	3	2	800.417	1599.83	-3.94488	28.9102	7329	7329	MS2	11/156	B6.raw
	High	SLNNQFASFIDK	Unambiguous	1	1	K2C1_HUMAN		CID	1	0	1		0	23.3239	2	2	692.345	1383.68	-5.91523	32.2682	8426	8426	MS2	10/124	B6.raw
	High	SLDLDSIIAEVK	Unambiguous	1	1	K2C1_HUMAN		CID	1	0	1		0	18.8552	60	2	651.858	1302.71	-4.9155	40.6723	9179	9179	MS2	8/88	B24.raw
	High	SLDLDSIIAEVK	Unambiguous	1	1	K2C1_HUMAN		CID	1	0	1		0	34.496	20	2	651.859	1302.71	-3.32251	46.8375	12260	12260	MS2	9/88	B2.raw
	High	QISNLQQSISDAEQR	Unambiguous	1	1	K2C1_HUMAN		CID	1	0	1		0	4.01987	1	2	858.925	1716.84	-4.44295	26.0306	6003	6003	MS2	10/168	B15.raw
	High	SLDLDSIIAEVK	Unambiguous	1	1	K2C1_HUMAN		CID	1	0	1		0	26.2492	98	2	651.859	1302.71	-4.07215	44.7093	11103	11103	MS2	9/88	B20.raw
	High	SLDLDSIIAEVK	Unambiguous	1	1	K2C1_HUMAN		CID	1	0	1		0	45.1035	100	2	651.859	1302.71	-3.79104	44.3433	11306	11306	MS2	9/88	B12.raw
	High	LNDLEDALQQAK	Unambiguous	1	1	K2C1_HUMAN		CID	1	0	1		0	5.94859	9	2	679.349	1357.69	-4.40776	28.5067	6448	6448	MS2	16/128	B20.raw
	High	LNDLEDALQQAKEDLAR	Unambiguous	1	1	K2C1_HUMAN		CID	1	0	1		1	17.9625	9	2	971.494	1941.98	-3.95639	38.0779	10323	10323	MS2	9/188	B6.raw
	High	GSYGSGGSSYGSGGGSYGSGGGGGGHGSYGSGSSSGGYR	Unambiguous	1	1	K2C1_HUMAN		CID	1	0	1		0	0	9	3	1104.77	3312.3	-3.17867	16.763	3014	3014	MS2	23/304	B16.raw
	High	SLDLDSIIAEVK	Unambiguous	1	1	K2C1_HUMAN		CID	1	0	1		0	43.514	100	2	651.86	1302.71	-1.72953	46.428	11439	11439	MS2	9/88	B19.raw
	High	SKAEAESLYQSK	Unambiguous	1	1	K2C1_HUMAN		CID	1	0	1		1	2.74549	2	2	670.835	1340.66	-5.58719	15.0211	2587	2587	MS2	10/128	B4.raw
	High	SLDLDSIIAEVK	Unambiguous	1	1	K2C1_HUMAN		CID	1	0	1		0	31.682	76	2	651.859	1302.71	-3.1351	42.6779	10506	10506	MS2	9/88	B19.raw
	High	FLEQQNQVLQTK	Unambiguous	3	3	K2C1_HUMAN;K22E_HUMAN;K2C1B_HUMAN		CID	1	0	1		0	9.1509	1	2	738.393	1475.78	-4.62896	23.5141	5145	5145	MS2	10/120	B2.raw
	High	QISNLQQSISDAEQR	Unambiguous	1	1	K2C1_HUMAN		CID	1	0	1		0	17.9251	2	2	858.926	1716.84	-4.15854	25.287	5934	5934	MS2	12/168	B3.raw
	High	SKAEAESLYQSK	Unambiguous	1	1	K2C1_HUMAN		CID	1	0	1		1	7.78997	6	2	670.835	1340.66	-4.49456	15.2199	2487	2487	MS2	10/128	B17.raw
	High	AEAESLYQSKYEELQITAGR	Unambiguous	1	1	K2C1_HUMAN		CID	1	0	1		1	4.54843	11	2	1143.56	2286.12	-3.35775	28.4349	6721	6721	MS2	10/200	B2.raw
	High	mSGEcAPNVSVSVSTSHTTISGGGSR	Unambiguous	1	1	K2C1_HUMAN	M1(Oxidation); C5(Carbamidomethyl)	CID	1	0	1		0	0	13	2	1291.08	2581.15	-6.4906	22.1032	4278	4278	MS2	13/272	B24.raw
	High	YEELQITAGR	Selected	2	2	K2C1_HUMAN;K2C6B_HUMAN		CID	0	0	1		0	2.74778	0	2	590.301	1179.59	-5.03671	23.9431	5281	5281	MS2	8/92	B7.raw
	High	YEELQITAGR	Selected	2	2	K2C1_HUMAN;K2C6B_HUMAN		CID	0	0	1		0	4.12527	0	2	590.301	1179.6	-4.51929	23.8221	5239	5239	MS2	8/92	B2.raw
	High	SLDLDSIIAEVK	Unambiguous	1	1	K2C1_HUMAN		CID	1	0	1		0	48.4581	100	2	651.858	1302.71	-4.44697	49.1925	12099	12099	MS2	9/88	B20.raw
	High	SKAEAESLYQSKYEELQITAGR	Unambiguous	1	1	K2C1_HUMAN		CID	1	0	1		2	3.8478	9	2	1251.13	2501.24	-3.57573	26.8377	6230	6230	MS2	12/248	B5.raw
	High	QISNLQQSISDAEQR	Unambiguous	1	1	K2C1_HUMAN		CID	1	0	1		0	0	100	2	858.926	1716.84	-4.15854	26.2548	5040	5040	MS2	12/168	B21.raw
	High	FSScGGGGGSFGAGGGFGSR	Unambiguous	1	1	K2C1_HUMAN	C4(Carbamidomethyl)	CID	1	0	1		0	13.0629	8	2	883.366	1765.72	-6.0296	24.2149	4628	4628	MS2	14/152	B23.raw
	High	LNDLEDALQQAK	Unambiguous	1	1	K2C1_HUMAN		CID	1	0	1		0	4.52227	1	2	679.349	1357.69	-4.31785	28.8073	6694	6694	MS2	9/128	B17.raw
	High	GGGGGGYGSGGSSYGSGGGSYGSGGGGGGGR	Unambiguous	1	1	K2C1_HUMAN		CID	1	0	1		0	3.62037	7	2	1192.47	2383.94	-4.00215	16.2577	2890	2890	MS2	20/240	B2.raw
	High	GGGGGGYGSGGSSYGSGGGSYGSGGGGGGGR	Unambiguous	1	1	K2C1_HUMAN		CID	1	0	1		0	5.61036	2	3	795.319	2383.94	-3.72616	14.9027	2437	2437	MS2	27/240	B2.raw
	High	WELLQQVDTSTR	Unambiguous	1	1	K2C1_HUMAN		CID	1	0	1		0	10.1464	0	2	738.375	1475.74	-4.62701	32.8192	8113	8113	MS2	10/116	B7.raw
	High	LNDLEDALQQAK	Unambiguous	1	1	K2C1_HUMAN		CID	1	0	1		0	12.4613	2	2	679.348	1357.69	-4.67749	28.3897	6788	6788	MS2	9/128	B9.raw
	High	GSYGSGGSSYGSGGGSYGSGGGGGGHGSYGSGSSSGGYR	Unambiguous	1	1	K2C1_HUMAN		CID	1	0	1		0	0	7	3	1104.77	3312.3	-3.17867	16.9052	3161	3161	MS2	18/304	B9.raw
	High	FLEQQNqVLQTK	Unambiguous	3	3	K2C1_HUMAN;K22E_HUMAN;K2C1B_HUMAN	Q7(Deamidated)	CID	0.0395	0	1		0	50.5493	9	2	738.883	1476.76	-6.53197	23.8717	5290	5290	MS2	9/120	B15.raw
	High	FLEQQnQVLQTK	Unambiguous	3	3	K2C1_HUMAN;K22E_HUMAN;K2C1B_HUMAN	N6(Deamidated)	CID	0.0395	0	1		0	50.5493	9	2	738.883	1476.76	-6.53197	23.8717	5290	5290	MS2	9/120	B15.raw
	High	LNDLEDALQQAK	Unambiguous	1	1	K2C1_HUMAN		CID	1	0	1		0	25.0768	4	2	679.348	1357.69	-4.58758	29.3011	6998	6998	MS2	9/128	B7.raw
	High	QISNLQQSISDAEQR	Unambiguous	1	1	K2C1_HUMAN		CID	1	0	1		0	23.2841	17	2	858.925	1716.84	-4.65625	27.5002	6421	6421	MS2	13/168	B7.raw
	High	LNDLEDALQQAK	Unambiguous	1	1	K2C1_HUMAN		CID	1	0	1		0	17.8408	1	2	679.349	1357.69	-4.04811	28.9245	6691	6691	MS2	10/128	B16.raw
	High	GGGGGGYGSGGSSYGSGGGSYGSGGGGGGGR	Unambiguous	1	1	K2C1_HUMAN		CID	1	0	1		0	9.09471	53	2	1192.48	2383.94	-3.79733	16.8059	2999	2999	MS2	18/240	B18.raw
	High	FSScGGGGGSFGAGGGFGSR	Unambiguous	1	1	K2C1_HUMAN	C4(Carbamidomethyl)	CID	1	0	1		0	18.2891	47	2	883.368	1765.73	-3.12599	25.9502	5697	5697	MS2	14/152	B11.raw
	High	LNDLEDALQQAK	Unambiguous	1	1	K2C1_HUMAN		CID	1	0	1		0	34.6474	5	2	679.348	1357.69	-4.58758	28.4706	6590	6590	MS2	18/128	B17.raw
	High	LNDLEDALQQAK	Unambiguous	1	1	K2C1_HUMAN		CID	1	0	1		0	13.0339	2	2	679.349	1357.69	-3.9582	28.9325	6753	6753	MS2	9/128	B12.raw
	High	YEELQITAGR	Selected	2	2	K2C1_HUMAN;K2C6B_HUMAN		CID	0	0	1		0	37.9664	6	2	590.301	1179.59	-5.1402	24.8898	5593	5593	MS2	15/92	B2.raw
	High	SLNNQFASFIDK	Unambiguous	1	1	K2C1_HUMAN		CID	1	0	1		0	24.535	5	2	692.346	1383.69	-3.79791	33.0462	8249	8249	MS2	9/124	B15.raw
	High	LNDLEDALQQAK	Unambiguous	1	1	K2C1_HUMAN		CID	1	0	1		0	13.5672	2	2	679.348	1357.69	-5.21695	29.188	6066	6066	MS2	18/128	B23.raw
	High	FLEQQNQVLQTK	Unambiguous	3	3	K2C1_HUMAN;K22E_HUMAN;K2C1B_HUMAN		CID	1	0	1		0	3.73938	0	2	738.392	1475.78	-5.78699	23.5055	4327	4327	MS2	15/120	B21.raw
	High	SLDLDSIIAEVK	Unambiguous	1	1	K2C1_HUMAN		CID	1	0	1		0	46.9684	100	2	651.858	1302.71	-4.25956	48.0362	11803	11803	MS2	9/88	B19.raw
	High	SLDLDSIIAEVK	Unambiguous	1	1	K2C1_HUMAN		CID	1	0	1		0	7.03334	2	2	651.859	1302.71	-3.60363	40.8313	10302	10302	MS2	8/88	B17.raw
	High	SLDLDSIIAEVK	Unambiguous	1	1	K2C1_HUMAN		CID	1	0	1		0	5.23274	4	2	651.859	1302.71	-3.32251	40.9127	10318	10318	MS2	9/88	B10.raw
	High	SKAEAESLYQSK	Unambiguous	1	1	K2C1_HUMAN		CID	1	0	1		1	1.68678	2	2	670.835	1340.66	-5.04088	15.3573	2577	2577	MS2	10/128	B20.raw
	High	FSScGGGGGSFGAGGGFGSR	Unambiguous	1	1	K2C1_HUMAN	C4(Carbamidomethyl)	CID	1	0	1		0	49.8203	13	2	883.367	1765.73	-4.16299	24.0626	5524	5524	MS2	16/152	B3.raw
	High	SLDLDSIIAEVK	Unambiguous	1	1	K2C1_HUMAN		CID	1	0	1		0	9.40751	100	2	651.858	1302.71	-4.44697	52.9854	13059	13059	MS2	16/88	B12.raw
	High	NKLNDLEDALQQAK	Unambiguous	1	1	K2C1_HUMAN		CID	1	0	1		1	21.4114	12	2	800.417	1599.83	-4.5553	29.9918	7009	7009	MS2	20/156	B18.raw
	High	LNDLEDALQQAK	Unambiguous	1	1	K2C1_HUMAN		CID	1	0	1		0	41.9184	12	2	679.348	1357.69	-5.75642	28.2867	6706	6706	MS2	16/128	B5.raw
	High	SKAEAESLYQSK	Unambiguous	1	1	K2C1_HUMAN		CID	1	0	1		1	2.69552	3	2	670.835	1340.66	-5.58719	15.8643	2492	2492	MS2	10/128	B21.raw
	High	SKAEAESLYQSK	Unambiguous	1	1	K2C1_HUMAN		CID	1	0	1		1	2.38474	1	2	670.835	1340.66	-5.04088	15.606	2640	2640	MS2	10/128	B16.raw
	High	QISNLQQSISDAEQR	Unambiguous	1	1	K2C1_HUMAN		CID	1	0	1		0	31.5497	9	2	858.926	1716.84	-4.30074	27.1834	6324	6324	MS2	11/168	B2.raw
	High	GSYGSGGSSYGSGGGSYGSGGGGGGHGSYGSGSSSGGYR	Unambiguous	1	1	K2C1_HUMAN		CID	1	0	1		0	3.75072	5	3	1104.77	3312.29	-5.3899	17.3583	3384	3384	MS2	19/304	B4.raw
	High	FLEQQNqVLQTK	Unambiguous	3	3	K2C1_HUMAN;K22E_HUMAN;K2C1B_HUMAN	Q7(Deamidated)	CID	0.1067	0	1		0	66.3722	10	2	738.883	1476.76	-6.94528	23.9069	5037	5037	MS2	8/120	B11.raw
	High	FLEQQnQVLQTK	Unambiguous	3	3	K2C1_HUMAN;K22E_HUMAN;K2C1B_HUMAN	N6(Deamidated)	CID	0.1067	0	1		0	66.3722	10	2	738.883	1476.76	-6.94528	23.9069	5037	5037	MS2	8/120	B11.raw
	High	SLNNQFASFIDK	Unambiguous	1	1	K2C1_HUMAN		CID	1	0	1		0	5.44589	2	2	692.346	1383.69	-3.44502	33.3887	8361	8361	MS2	10/124	B15.raw
	High	NKLNDLEDALQQAK	Unambiguous	1	1	K2C1_HUMAN		CID	1	0	1		1	21.7881	20	2	800.419	1599.83	-2.49513	30.33	6999	6999	MS2	12/156	B1.raw
	High	GGGGGGYGSGGSSYGSGGGSYGSGGGGGGGR	Unambiguous	1	1	K2C1_HUMAN		CID	1	0	1		0	0	47	2	1192.48	2383.95	-2.67081	18.5717	3587	3587	MS2	19/240	B16.raw
	High	GSYGSGGSSYGSGGGSYGSGGGGGGHGSYGSGSSSGGYR	Unambiguous	1	1	K2C1_HUMAN		CID	1	0	1		0	0	11	3	1104.77	3312.29	-4.28428	18.0756	3481	3481	MS2	20/304	B7.raw
	High	GSYGSGGSSYGSGGGSYGSGGGGGGHGSYGSGSSSGGYR	Unambiguous	1	1	K2C1_HUMAN		CID	1	0	1		0	0	6	3	1104.77	3312.29	-5.16878	16.3037	2948	2948	MS2	18/304	B14.raw
	High	NKLNDLEDALQQAK	Unambiguous	1	1	K2C1_HUMAN		CID	1	0	1		1	6.66658	28	2	800.417	1599.83	-4.93681	30.4208	6440	6440	MS2	19/156	B24.raw
	High	SGGGFSSGSAGIINYQR	Unambiguous	1	1	K2C1_HUMAN		CID	1	0	1		0	30.6938	19	2	829.396	1657.78	-4.88825	26.0005	5950	5950	MS2	9/140	B7.raw
	High	QISNLQQSISDAEQR	Unambiguous	1	1	K2C1_HUMAN		CID	1	0	1		0	10.1332	9	2	858.926	1716.84	-3.73193	26.0248	5734	5734	MS2	12/168	B8.raw
	High	SGGGFSSGSAGIINYQR	Unambiguous	1	1	K2C1_HUMAN		CID	1	0	1		0	3.01033	8	2	829.396	1657.79	-4.74098	26.1425	5264	5264	MS2	14/140	B24.raw
	High	FSScGGGGGSFGAGGGFGSR	Unambiguous	1	1	K2C1_HUMAN	C4(Carbamidomethyl)	CID	1	0	1		0	53.9301	31	2	883.366	1765.73	-5.54566	27.466	6093	6093	MS2	13/152	B1.raw
	High	TNAENEFVTIK	Unambiguous	1	1	K2C1_HUMAN		CID	1	0	1		0	3.39068	1	2	633.319	1265.63	-5.31003	25.5429	5482	5482	MS2	8/116	B1.raw
	High	NKLNDLEDALQQAK	Unambiguous	1	1	K2C1_HUMAN		CID	1	0	1		1	12.64	4	2	800.417	1599.83	-4.479	30.1435	7275	7275	MS2	11/156	B2.raw
	High	GSGGGSSGGSIGGRGSSSGGVK	Unambiguous	1	1	K2C1_HUMAN		CID	1	0	1		1	33.9852	29	2	876.414	1751.82	-3.88591	10.691	1174	1174	MS2	30/200	B2.raw
	High	NKLNDLEDALQQAK	Unambiguous	1	1	K2C1_HUMAN		CID	1	0	1		1	13.8842	8	2	800.419	1599.83	-2.34253	29.8722	6744	6744	MS2	11/156	B19.raw
	High	SLDLDSIIAEVK	Unambiguous	1	1	K2C1_HUMAN		CID	1	0	1		0	36.3499	75	2	651.858	1302.71	-4.54068	47.9603	11968	11968	MS2	9/88	B16.raw
	High	SGGGFSSGSAGIINYQR	Unambiguous	1	1	K2C1_HUMAN		CID	1	0	1		0	21.1713	7	2	829.396	1657.79	-4.52007	25.4558	5585	5585	MS2	14/140	B18.raw
	High	NKLNDLEDALQQAK	Unambiguous	1	1	K2C1_HUMAN		CID	1	0	1		1	34.6041	5	2	800.417	1599.83	-3.94488	29.2124	7238	7238	MS2	18/156	B3.raw
	High	SLDLDSIIAEVK	Unambiguous	1	1	K2C1_HUMAN		CID	1	0	1		0	52.5404	56	2	651.859	1302.71	-3.32251	45.8339	12083	12083	MS2	9/88	B9.raw
	High	FLEQQNQVLQTK	Unambiguous	3	3	K2C1_HUMAN;K22E_HUMAN;K2C1B_HUMAN		CID	1	0	1		0	23.3736	11	2	738.393	1475.78	-4.38081	24.8737	5345	5345	MS2	10/120	B20.raw
	High	SLDLDSIIAEVK	Unambiguous	1	1	K2C1_HUMAN		CID	1	0	1		0	46.5328	100	2	651.859	1302.71	-4.07215	47.0841	12008	12008	MS2	9/88	B12.raw
	High	YEELQITAGR	Selected	2	2	K2C1_HUMAN;K2C6B_HUMAN		CID	0	0	1		0	4.92826	1	2	590.301	1179.6	-4.62277	23.4764	5132	5132	MS2	8/92	B2.raw
	High	SLDLDSIIAEVK	Unambiguous	1	1	K2C1_HUMAN		CID	1	0	1		0	45.378	100	2	651.86	1302.71	-1.1673	55.2866	13130	13130	MS2	9/88	B20.raw
	High	FLEQQNQVLQTK	Unambiguous	3	3	K2C1_HUMAN;K22E_HUMAN;K2C1B_HUMAN		CID	1	0	1		0	15.0751	5	2	738.393	1475.78	-3.88451	25.1758	5677	5677	MS2	9/120	B2.raw
	High	FLEQQNqVLQTK	Unconsidered	3	3	K2C1_HUMAN;K22E_HUMAN;K2C1B_HUMAN	Q7(Deamidated)	CID		0.2065	3		0	27.1732	6	2	738.884	1476.76	-6.20132	23.924	5328	5328	MS2	9/120	B13.raw
	High	FLEQQNQVLQTK	Unambiguous	3	3	K2C1_HUMAN;K22E_HUMAN;K2C1B_HUMAN		CID	1	0	1		0	23.524	8	2	738.393	1475.78	-3.96723	25.1882	6099	6099	MS2	16/120	B6.raw
	High	QISNLqQSISDAEQR	Unambiguous	1	1	K2C1_HUMAN	Q6(Deamidated)	CID	0.1233	0	1		0	45.6424	59	2	859.413	1717.82	-9.20572	28.1353	5792	5792	MS2	12/168	B24.raw
	High	FLEQQNQVLQTK	Unambiguous	3	3	K2C1_HUMAN;K22E_HUMAN;K2C1B_HUMAN		CID	1	0	1		0	42.9881	9	2	738.393	1475.78	-4.21538	23.6711	5242	5242	MS2	10/120	B9.raw
	High	SLDLDSIIAEVK	Unambiguous	1	1	K2C1_HUMAN		CID	1	0	1		0	33.7666	15	2	651.86	1302.71	-2.29176	41.1005	10336	10336	MS2	16/88	B11.raw
	High	SGGGFSSGSAGIINYQR	Unambiguous	1	1	K2C1_HUMAN		CID	1	0	1		0	16.0373	20	2	829.396	1657.79	-4.3728	25.8547	5666	5666	MS2	14/140	B11.raw
	High	QISnLQQSISDAEQR	Unambiguous	1	1	K2C1_HUMAN	N4(Deamidated)	CID	0.1233	0	1		0	45.6424	59	2	859.413	1717.82	-9.20572	28.1353	5792	5792	MS2	12/168	B24.raw
	High	SLDLDSIIAEVK	Unambiguous	1	1	K2C1_HUMAN		CID	1	0	1		0	24.2013	20	2	651.859	1302.71	-3.22881	41.1464	10938	10938	MS2	16/88	B14.raw
	High	SGGGFSSGSAGIINYQR	Unambiguous	1	1	K2C1_HUMAN		CID	1	0	1		0	23.693	17	2	829.397	1657.79	-3.26828	25.8486	5648	5648	MS2	14/140	B20.raw
	High	FLEQQNqVLQTK	Unambiguous	3	3	K2C1_HUMAN;K22E_HUMAN;K2C1B_HUMAN	Q7(Deamidated)	CID	0.0274	0	1		0	17.9308	2	2	738.885	1476.76	-4.71342	24.1237	5026	5026	MS2	10/120	B1.raw
	High	SGGGFSSGSAGIINYQR	Unambiguous	1	1	K2C1_HUMAN		CID	1	0	1		0	17.5903	6	2	829.396	1657.78	-4.81461	25.4744	5530	5530	MS2	14/140	B20.raw
	High	qISNLQQSISDAEQR	Unconsidered	1	1	K2C1_HUMAN	Q1(Deamidated)	CID		0.2151	4		0	51.9715	11	2	859.415	1717.82	-7.50024	27.2214	6017	6017	MS2	11/168	B1.raw
	High	YEELQITAGR	Selected	2	2	K2C1_HUMAN;K2C6B_HUMAN		CID	0	0	1		0	3.01942	0	2	590.3	1179.59	-6.07157	24.1696	4729	4729	MS2	8/92	B24.raw
	High	YEELQITAGR	Selected	2	2	K2C1_HUMAN;K2C6B_HUMAN		CID	0	0	1		0	4.58472	0	2	590.301	1179.59	-5.03671	24.0568	5185	5185	MS2	8/92	B16.raw
	High	YEELQITAGR	Selected	2	2	K2C1_HUMAN;K2C6B_HUMAN		CID	0	0	1		0	3.71644	0	2	590.301	1179.59	-4.82974	23.8212	5014	5014	MS2	8/92	B20.raw
	High	FLEQQnQVLQTK	Unambiguous	3	3	K2C1_HUMAN;K22E_HUMAN;K2C1B_HUMAN	N6(Deamidated)	CID	0.0274	0	1		0	26.9266	9	2	738.885	1476.76	-5.04406	23.5864	5288	5288	MS2	10/120	B14.raw
	High	SLDLDSIIAEVK	Unambiguous	1	1	K2C1_HUMAN		CID	1	0	1		0	42.2862	100	2	651.859	1302.71	-3.88474	45.268	11155	11155	MS2	9/88	B19.raw
	High	FLEQQNQVLQTK	Unambiguous	3	3	K2C1_HUMAN;K22E_HUMAN;K2C1B_HUMAN		CID	1	0	1		0	2.64749	0	2	738.393	1475.78	-4.87711	23.2377	4822	4822	MS2	17/120	B11.raw
	High	FLEQQnQVLQTK	Unambiguous	3	3	K2C1_HUMAN;K22E_HUMAN;K2C1B_HUMAN	N6(Deamidated)	CID	0.0274	0	1		0	17.9308	2	2	738.885	1476.76	-4.71342	24.1237	5026	5026	MS2	10/120	B1.raw
	High	LNDLEDALQQAK	Unambiguous	1	1	K2C1_HUMAN		CID	1	0	1		0	10.9426	1	2	679.349	1357.69	-4.31785	28.8648	6634	6634	MS2	9/128	B11.raw
	High	SLDLDSIIAEVK	Unambiguous	1	1	K2C1_HUMAN		CID	1	0	1		0	28.6502	80	2	651.859	1302.71	-3.79104	42.3125	10512	10512	MS2	16/88	B20.raw
	High	YEELQITAGR	Selected	2	2	K2C1_HUMAN;K2C6B_HUMAN		CID	0	0	1		0	22.6233	4	2	590.301	1179.6	-4.62277	24.5113	5467	5467	MS2	8/92	B2.raw
	High	SLNNQFASFIDK	Unambiguous	1	1	K2C1_HUMAN		CID	1	0	1		0	10.7962	3	2	692.346	1383.68	-3.88613	33.5283	8427	8427	MS2	10/124	B13.raw
	High	SLDLDSIIAEVK	Unambiguous	1	1	K2C1_HUMAN		CID	1	0	1		0	31.4627	100	2	651.86	1302.71	-2.47917	49.0144	12011	12011	MS2	9/88	B19.raw
	High	SLDLDSIIAEVK	Unambiguous	1	1	K2C1_HUMAN		CID	1	0	1		0	10.3218	2	2	651.859	1302.71	-3.1351	40.8425	11196	11196	MS2	9/88	B6.raw
	High	QISNLQQSISDAEQR	Unambiguous	1	1	K2C1_HUMAN		CID	1	0	1		0	34.2231	7	2	858.925	1716.84	-5.36727	25.0311	6046	6046	MS2	12/168	B6.raw
	High	SLNNQFASFIDK	Unambiguous	1	1	K2C1_HUMAN		CID	1	0	1		0	4.65369	1	2	692.346	1383.68	-4.32724	33.3508	8111	8111	MS2	9/124	B17.raw
	High	SLNNQFASFIDK	Unambiguous	1	1	K2C1_HUMAN		CID	1	0	1		0	17.9103	7	2	692.346	1383.69	-3.3568	33.0846	7752	7752	MS2	9/124	B19.raw
	High	FLEQqNQVLQTK	Unambiguous	3	3	K2C1_HUMAN;K22E_HUMAN;K2C1B_HUMAN	Q5(Deamidated)	CID		0.0395	3		0	50.5493	9	2	738.883	1476.76	-6.53197	23.8717	5290	5290	MS2	9/120	B15.raw
	High	FSScGGGGGSFGAGGGFGSR	Unambiguous	1	1	K2C1_HUMAN	C4(Carbamidomethyl)	CID	1	0	1		0	31.9611	16	2	883.366	1765.72	-5.6148	23.5345	4971	4971	MS2	14/152	B18.raw
	High	LNDLEDALQQAK	Unambiguous	1	1	K2C1_HUMAN		CID	1	0	1		0	5.20988	1	2	679.349	1357.69	-4.31785	29.2917	6113	6113	MS2	9/128	B24.raw
	High	SLNNQFASFIDK	Unambiguous	1	1	K2C1_HUMAN		CID	1	0	1		0	7.72194	0	2	692.345	1383.68	-4.94479	32.5434	8342	8342	MS2	9/124	B3.raw
	High	LNDLEDALQQAK	Unambiguous	1	1	K2C1_HUMAN		CID	1	0	1		0	27.6391	9	2	679.348	1357.69	-5.30686	28.6568	6566	6566	MS2	10/128	B8.raw
	High	QISNLQQSISDAEQR	Unambiguous	1	1	K2C1_HUMAN		CID	1	0	1		0	20.8965	24	2	858.926	1716.84	-4.08744	25.8003	5759	5759	MS2	8/168	B17.raw
	High	SLNNQFASFIDK	Unambiguous	1	1	K2C1_HUMAN		CID	1	0	1		0	13.1048	5	2	692.346	1383.68	-4.68012	33.7175	7707	7707	MS2	9/124	B22.raw
	High	SLDLDSIIAEVK	Unambiguous	1	1	K2C1_HUMAN		CID	1	0	1		0	44.817	100	2	651.859	1302.71	-2.85399	43.0661	10609	10609	MS2	16/88	B19.raw
	High	GSGGGSSGGSIGGRGSSSGGVK	Unambiguous	1	1	K2C1_HUMAN		CID	1	0	1		1	18.2991	71	2	876.414	1751.82	-3.32845	10.5724	1129	1129	MS2	21/200	B3.raw
	High	SLNNQFASFIDKVR	Unambiguous	1	1	K2C1_HUMAN		CID	1	0	1		1	3.45127	2	2	819.931	1638.85	-3.42047	36.5679	9076	9076	MS2	11/148	B16.raw
	High	QISNLQQSISDAEQR	Unambiguous	1	1	K2C1_HUMAN		CID	1	0	1		0	6.1668	100	2	858.926	1716.85	-3.51862	48.6508	11988	11988	MS2	8/168	B20.raw
	High	YEELQITAGR	Selected	2	2	K2C1_HUMAN;K2C6B_HUMAN		CID		0.0649	2		0	6.3819	4	2	590.301	1179.59	-5.1402	24.5149	4826	4826	MS2	9/92	B24.raw
	High	TNAENEFVTIKK	Unambiguous	1	1	K2C1_HUMAN		CID	1	0	1		1	14.6629	14	2	697.366	1393.73	-4.82149	19.897	3931	3931	MS2	9/128	B19.raw
	High	FLEQQNQVLQTK	Unambiguous	3	3	K2C1_HUMAN;K22E_HUMAN;K2C1B_HUMAN		CID	1	0	1		0	2.08036	1	2	738.392	1475.78	-5.45612	23.5253	4431	4431	MS2	9/120	B23.raw
	High	FLEQQNQVLQTK	Unambiguous	3	3	K2C1_HUMAN;K22E_HUMAN;K2C1B_HUMAN		CID	1	0	1		0	2.24286	0	2	738.393	1475.78	-4.79439	23.2859	4936	4936	MS2	9/120	B12.raw
	High	FLEQQNQVLQTK	Unambiguous	3	3	K2C1_HUMAN;K22E_HUMAN;K2C1B_HUMAN		CID	1	0	1		0	0.96531	1	2	738.393	1475.78	-4.71168	23.3236	4447	4447	MS2	9/120	B22.raw
	High	SLDLDSIIAEVK	Unambiguous	1	1	K2C1_HUMAN		CID	1	0	1		0	13.835	35	2	651.859	1302.71	-4.16586	53.2032	13455	13455	MS2	9/88	B2.raw
	High	FLEQQNQVLQTK	Unambiguous	3	3	K2C1_HUMAN;K22E_HUMAN;K2C1B_HUMAN		CID	1	0	1		0	1.30641	2	2	738.392	1475.78	-5.37341	23.8536	4412	4412	MS2	9/120	B21.raw
	High	FLEQQNQVLQTK	Unambiguous	3	3	K2C1_HUMAN;K22E_HUMAN;K2C1B_HUMAN		CID	1	0	1		0	2.53836	1	2	738.393	1475.78	-4.54624	22.8856	5055	5055	MS2	9/120	B14.raw
	High	FLEQQNQVLQTK	Unambiguous	3	3	K2C1_HUMAN;K22E_HUMAN;K2C1B_HUMAN		CID	1	0	1		0	1.19511	1	2	738.393	1475.78	-5.12526	23.2379	4938	4938	MS2	9/120	B17.raw
	High	FLEQQNQVLQTK	Unambiguous	3	3	K2C1_HUMAN;K22E_HUMAN;K2C1B_HUMAN		CID	1	0	1		0	4.24156	19	2	738.393	1475.78	-5.12526	24.8988	4683	4683	MS2	9/120	B21.raw
	High	FLEQQNQVLQTK	Unambiguous	3	3	K2C1_HUMAN;K22E_HUMAN;K2C1B_HUMAN		CID	1	0	1		0	15.5749	6	2	738.393	1475.78	-5.12526	22.816	4928	4928	MS2	9/120	B2.raw
	High	GSYGSGGSSYGSGGGSYGSGGGGGGHGSYGSGSSSGGYR	Unambiguous	1	1	K2C1_HUMAN		CID	1	0	1		0	3.41437	5	3	1104.77	3312.29	-5.16878	17.5846	3333	3333	MS2	21/304	B2.raw
	High	GSGGGSSGGSIGGR	Unambiguous	1	1	K2C1_HUMAN		CID	1	0	1		0	53.5705	100	2	546.754	1092.5	-1.83909	9.34576	908	908	MS2	9/104	B16.raw
	High	SLDLDSIIAEVK	Unambiguous	1	1	K2C1_HUMAN		CID	1	0	1		0	61.1514	100	2	651.86	1302.71	-2.38546	48.4296	12266	12266	MS2	16/88	B12.raw
	High	FLEQqNQVLQTK	Unambiguous	3	3	K2C1_HUMAN;K22E_HUMAN;K2C1B_HUMAN	Q5(Deamidated)	CID		0.0274	2		0	26.9266	9	2	738.885	1476.76	-5.04406	23.5864	5288	5288	MS2	10/120	B14.raw
	High	FLEQqNQVLQTK	Unambiguous	3	3	K2C1_HUMAN;K22E_HUMAN;K2C1B_HUMAN	Q5(Deamidated)	CID		0.0274	3		0	17.9308	2	2	738.885	1476.76	-4.71342	24.1237	5026	5026	MS2	10/120	B1.raw
	High	SLDLDSIIAEVK	Unambiguous	1	1	K2C1_HUMAN		CID	1	0	1		0	17.0681	3	2	651.859	1302.71	-3.97845	40.916	10945	10945	MS2	18/88	B4.raw
	High	SKAEAESLYQSK	Unambiguous	1	1	K2C1_HUMAN		CID	1	0	1		1	1.70934	0	2	670.835	1340.66	-5.22298	15.3211	2577	2577	MS2	7/128	B2.raw
	High	GGGGGGYGSGGSSYGSGGGSYGSGGGGGGGR	Unambiguous	1	1	K2C1_HUMAN		CID	1	0	1		0	4.2363	5	3	795.319	2383.94	-3.49573	15.1181	2416	2416	MS2	22/240	B12.raw
	High	FLEqQNQVLQTK	Unambiguous	3	3	K2C1_HUMAN;K22E_HUMAN;K2C1B_HUMAN	Q4(Deamidated)	CID		0.0274	2		0	26.9266	9	2	738.885	1476.76	-5.04406	23.5864	5288	5288	MS2	10/120	B14.raw
	High	SLNNQFASFIDK	Unambiguous	1	1	K2C1_HUMAN		CID	1	0	1		0	4.55359	1	2	692.346	1383.69	-3.79791	33.357	8302	8302	MS2	10/124	B2.raw
	High	QISNLQQSISDAEQR	Unambiguous	1	1	K2C1_HUMAN		CID	1	0	1		0	23.0576	70	2	858.926	1716.84	-4.30074	27.8599	5725	5725	MS2	12/168	B24.raw
	High	SLNNQFASFIDKVR	Unambiguous	1	1	K2C1_HUMAN		CID	1	0	1		1	45.7592	23	2	819.931	1638.85	-3.71841	36.075	8815	8815	MS2	11/148	B20.raw
	High	SLNNQFASFIDK	Unambiguous	1	1	K2C1_HUMAN		CID	1	0	1		0	11.6673	3	2	692.346	1383.69	-3.79791	33.4131	8075	8075	MS2	10/124	B8.raw
	High	FLEQQNQVLQTK	Unambiguous	3	3	K2C1_HUMAN;K22E_HUMAN;K2C1B_HUMAN		CID	1	0	1		0	3.15535	1	2	738.393	1475.78	-4.87711	23.1408	5049	5049	MS2	17/120	B15.raw
	High	SKAEAESLYQSK	Unambiguous	1	1	K2C1_HUMAN		CID	1	0	1		1	1.98443	2	2	670.835	1340.66	-5.40509	15.7235	2463	2463	MS2	7/128	B1.raw
	High	SKAEAESLYQSKYEELQITAGR	Unambiguous	1	1	K2C1_HUMAN		CID	1	0	1		2	21.5096	4	3	834.419	2501.24	-3.77633	26.3151	6281	6281	MS2	22/248	B3.raw
	High	QISNLQQSISDAEQR	Unambiguous	1	1	K2C1_HUMAN		CID	1	0	1		0	13.2134	34	2	858.926	1716.84	-3.94523	27.4943	5626	5626	MS2	12/168	B24.raw
	High	SLDLDSIIAEVK	Unambiguous	1	1	K2C1_HUMAN		CID	1	0	1		0	19.2063	100	2	651.859	1302.71	-3.88474	50.613	12653	12653	MS2	9/88	B12.raw
	High	TNAENEFVTIK	Unambiguous	1	1	K2C1_HUMAN		CID	1	0	1		0	1.97643	1	2	633.32	1265.63	-4.34552	24.5235	5674	5674	MS2	8/116	B3.raw
	High	YEELQITAGR	Selected	2	2	K2C1_HUMAN;K2C6B_HUMAN		CID	0	0	1		0	5.68533	2	2	590.301	1179.6	-4.62277	23.4749	4909	4909	MS2	8/92	B20.raw
	High	LNDLEDALQQAK	Unambiguous	1	1	K2C1_HUMAN		CID	1	0	1		0	24.2041	2	2	679.349	1357.69	-3.68847	28.8882	6432	6432	MS2	10/128	B19.raw
	High	TNAENEFVTIK	Unambiguous	1	1	K2C1_HUMAN		CID	1	0	1		0	4.18065	2	2	633.319	1265.63	-5.69583	25.6651	4878	4878	MS2	8/116	B21.raw
	High	FLEQQNQVLQTKWELLQQVDTSTR	Unambiguous	1	1	K2C1_HUMAN		CID	1	0	1		1	12.0758	3	3	978.172	2932.5	-4.7972	36.6949	9642	9642	MS2	19/264	B4.raw
	High	YEELQITAGR	Selected	2	2	K2C1_HUMAN;K2C6B_HUMAN		CID	0	0	1		0	3.73823	0	2	590.3	1179.59	-6.69248	22.9823	5389	5389	MS2	8/92	B6.raw
	High	TNAENEFVTIK	Unambiguous	1	1	K2C1_HUMAN		CID	1	0	1		0	2.9294	0	2	633.319	1265.63	-4.82778	25.0971	5656	5656	MS2	8/116	B2.raw
	High	YEELQITAGR	Selected	2	2	K2C1_HUMAN;K2C6B_HUMAN		CID	0	0	1		0	2.74458	1	2	590.301	1179.59	-4.82974	23.9333	5144	5144	MS2	8/92	B12.raw
	High	YEELQITAGR	Selected	2	2	K2C1_HUMAN;K2C6B_HUMAN		CID	0	0	1		0	3.23837	0	2	590.301	1179.59	-5.24368	24.066	5007	5007	MS2	8/92	B1.raw
	High	YEELQITAGR	Selected	2	2	K2C1_HUMAN;K2C6B_HUMAN		CID	0	0	1		0	1.95721	1	2	590.301	1179.6	-4.62277	23.8838	5029	5029	MS2	8/92	B11.raw
	High	SLnNQFASFIDK	Unambiguous	1	1	K2C1_HUMAN	N3(Deamidated)	CID	0.2286	0	1		0	39.7395	23	2	692.838	1384.67	-4.15305	34.5275	8431	8431	MS2	8/124	B11.raw
	High	YEELQITAGR	Selected	2	2	K2C1_HUMAN;K2C6B_HUMAN		CID	0	0	1		0	3.50505	1	2	590.301	1179.59	-5.65763	24.2928	4526	4526	MS2	8/92	B21.raw
	High	YEELQITAGR	Selected	2	2	K2C1_HUMAN;K2C6B_HUMAN		CID	0	0	1		0	5.76826	1	2	590.301	1179.6	-4.20883	23.8744	4910	4910	MS2	8/92	B19.raw
	High	YEELQITAGR	Selected	2	2	K2C1_HUMAN;K2C6B_HUMAN		CID	0	0	1		0	4.18583	1	2	590.3	1179.59	-6.17506	24.2128	4627	4627	MS2	8/92	B23.raw
	High	YEELQITAGR	Selected	2	2	K2C1_HUMAN;K2C6B_HUMAN		CID	0	0	1		0	26.6527	5	2	590.301	1179.59	-5.03671	23.3558	5138	5138	MS2	8/92	B9.raw
	High	QISNLQQSISDAEQR	Unambiguous	1	1	K2C1_HUMAN		CID	1	0	1		0	21.9484	10	2	858.925	1716.84	-4.58515	26.8184	6208	6208	MS2	12/168	B2.raw
	High	YEELQITAGR	Selected	2	2	K2C1_HUMAN;K2C6B_HUMAN		CID	0	0	1		0	0.637117	1	2	590.301	1179.6	-4.51929	23.745	5246	5246	MS2	8/92	B15.raw
	High	SLNNQFASFIDKVR	Unambiguous	1	1	K2C1_HUMAN		CID	1	0	1		1	5.74762	14	2	819.929	1638.85	-5.05915	36.8076	8263	8263	MS2	10/148	B24.raw
	High	YEELQITAGR	Selected	2	2	K2C1_HUMAN;K2C6B_HUMAN		CID		0.0278	2		0	5.37614	1	2	590.301	1179.59	-4.93323	23.6899	5248	5248	MS2	8/92	B9.raw
	High	YEELQITAGR	Selected	2	2	K2C1_HUMAN;K2C6B_HUMAN		CID		0.0278	2		0	3.20872	1	2	590.301	1179.59	-5.03671	23.7664	5275	5275	MS2	8/92	B13.raw
	High	YEELQITAGR	Selected	2	2	K2C1_HUMAN;K2C6B_HUMAN		CID		0.0278	2		0	6.64116	1	2	590.301	1179.59	-4.93323	23.7893	5051	5051	MS2	8/92	B18.raw
	High	YEELQITAGR	Selected	2	2	K2C1_HUMAN;K2C6B_HUMAN		CID	0	0	1		0	19.4189	8	2	590.301	1179.59	-5.55414	23.3796	5105	5105	MS2	8/92	B5.raw
	High	SLNNQFASFIDKVR	Unambiguous	1	1	K2C1_HUMAN		CID	1	0	1		1	7.55571	2	2	819.931	1638.85	-3.2715	36.2008	9192	9192	MS2	8/148	B2.raw
	High	YEELQITAGR	Selected	2	2	K2C1_HUMAN;K2C6B_HUMAN		CID	0	0	1		0	6.74013	1	2	590.301	1179.59	-4.72626	23.8258	5122	5122	MS2	8/92	B17.raw
	High	YEELQITAGR	Selected	2	2	K2C1_HUMAN;K2C6B_HUMAN		CID	0	0	1		0	2.91697	1	2	590.3	1179.59	-6.69248	23.7203	5218	5218	MS2	8/92	B5.raw
	High	YEELQITAGR	Selected	2	2	K2C1_HUMAN;K2C6B_HUMAN		CID		0.0141	2		0	6.18538	2	2	590.301	1179.59	-5.55414	24.0719	5104	5104	MS2	8/92	B8.raw
	High	KQISNLQQSISDAEQR	Unambiguous	1	1	K2C1_HUMAN		CID	1	0	1		1	17.9722	24	2	922.972	1844.94	-4.92807	23.6506	4875	4875	MS2	9/180	B1.raw
	High	YEELQITAGR	Selected	2	2	K2C1_HUMAN;K2C6B_HUMAN		CID	0	0	1		0	14.9192	4	2	590.301	1179.59	-5.24368	23.6929	4562	4562	MS2	8/92	B22.raw
	High	SLNNQFASFIDK	Unambiguous	1	1	K2C1_HUMAN		CID	1	0	1		0	1.04145	1	2	692.346	1383.68	-3.88613	33.5877	8144	8144	MS2	9/124	B18.raw
	High	YEELQITAGR	Selected	2	2	K2C1_HUMAN;K2C6B_HUMAN		CID	0	0	1		0	8.77277	3	2	590.301	1179.59	-5.45066	23.4234	5164	5164	MS2	8/92	B13.raw
	High	YEELQITAGR	Selected	2	2	K2C1_HUMAN;K2C6B_HUMAN		CID	0	0	1		0	7.26006	2	2	590.301	1179.59	-4.82974	24.1654	5356	5356	MS2	8/92	B2.raw
	High	FLEQQNQVLQTK	Unambiguous	3	3	K2C1_HUMAN;K22E_HUMAN;K2C1B_HUMAN		CID	1	0	1		0	6.98956	11	2	738.392	1475.78	-5.53884	22.4209	4831	4831	MS2	16/120	B7.raw
	High	SLNNQFASFIDK	Unambiguous	1	1	K2C1_HUMAN		CID	1	0	1		0	7.85801	2	2	692.346	1383.69	-3.44502	33.2114	8018	8018	MS2	9/124	B11.raw
	High	SLDLDSIIAEVK	Unambiguous	1	1	K2C1_HUMAN		CID	1	0	1		0	19.8382	66	2	651.86	1302.71	-1.91694	46.289	11789	11789	MS2	16/88	B12.raw
	High	SLDLDSIIAEVK	Unambiguous	1	1	K2C1_HUMAN		CID	1	0	1		0	41.7206	100	2	651.859	1302.71	-3.0414	45.4017	11803	11803	MS2	9/88	B15.raw
	High	YEELQITAGR	Selected	2	2	K2C1_HUMAN;K2C6B_HUMAN		CID	0	0	1		0	13.23	3	2	590.301	1179.59	-4.72626	24.1659	5119	5119	MS2	8/92	B20.raw
	High	YEELQITAGR	Selected	2	2	K2C1_HUMAN;K2C6B_HUMAN		CID	0	0	1		0	12.8266	3	2	590.301	1179.59	-5.45066	24.0078	5104	5104	MS2	8/92	B10.raw
	High	SLNNQFASFIDK	Unambiguous	1	1	K2C1_HUMAN		CID	1	0	1		0	21.5563	3	2	692.347	1383.69	-2.73925	32.8876	8338	8338	MS2	9/124	B14.raw
	High	SLDLDSIIAEVK	Unambiguous	1	1	K2C1_HUMAN		CID	1	0	1		0	29.2891	88	2	651.859	1302.71	-3.88474	43.0747	10700	10700	MS2	16/88	B20.raw
	High	SKAEAESLYQSK	Unambiguous	1	1	K2C1_HUMAN		CID	1	0	1		1	24.1527	27	2	670.834	1340.66	-6.22456	15.3729	2354	2354	MS2	7/128	B1.raw
	High	SLNNQFASFIDK	Unambiguous	1	1	K2C1_HUMAN		CID	1	0	1		0	2.34379	2	2	692.346	1383.68	-4.32724	33.9048	7181	7181	MS2	9/124	B21.raw
	High	YEELQITAGR	Selected	2	2	K2C1_HUMAN;K2C6B_HUMAN		CID	0	0	1		0	16.3839	11	2	590.301	1179.59	-5.1402	23.7255	4994	4994	MS2	8/92	B8.raw
	High	SKAEAESLYQSK	Unambiguous	1	1	K2C1_HUMAN		CID	1	0	1		1	13.3821	4	2	670.835	1340.66	-5.31404	15.6808	2696	2696	MS2	7/128	B2.raw
	High	YEELQITAGR	Selected	2	2	K2C1_HUMAN;K2C6B_HUMAN		CID	0	0	1		0	9.55483	4	2	590.301	1179.59	-4.82974	24.4099	5294	5294	MS2	8/92	B16.raw
	High	SLNNQFASFIDKVR	Unambiguous	1	1	K2C1_HUMAN		CID	1	0	1		1	10.6203	6	2	819.93	1638.85	-4.09084	36.3975	9339	9339	MS2	8/148	B13.raw
	High	SLNNQFASFIDKVR	Unambiguous	1	1	K2C1_HUMAN		CID	1	0	1		1	5.69068	7	2	819.931	1638.85	-3.04804	36.5298	9037	9037	MS2	8/148	B18.raw
	High	SLDLDSIIAEVK	Unambiguous	1	1	K2C1_HUMAN		CID	1	0	1		0	43.5325	63	2	651.86	1302.71	-2.38546	42.887	10939	10939	MS2	16/88	B12.raw
	High	FLEQQNQVLQTK	Unambiguous	3	3	K2C1_HUMAN;K22E_HUMAN;K2C1B_HUMAN		CID	1	0	1		0	23.7039	18	2	738.393	1475.78	-4.38081	22.791	4956	4956	MS2	8/120	B13.raw
	High	FLEqQNQVLQTK	Unambiguous	3	3	K2C1_HUMAN;K22E_HUMAN;K2C1B_HUMAN	Q4(Deamidated)	CID	0.2	0	1		0	58.8573	10	2	738.883	1476.76	-7.68923	24.463	5137	5137	MS2	9/120	B1.raw
	High	SLNNQFASFIDK	Unambiguous	1	1	K2C1_HUMAN		CID	1	0	1		0	43.0766	3	2	692.346	1383.69	-3.53324	33.008	8186	8186	MS2	9/124	B2.raw
	High	YEELQITAGR	Selected	2	2	K2C1_HUMAN;K2C6B_HUMAN		CID	0	0	1		0	11.5818	14	2	590.301	1179.59	-5.24368	24.6395	4618	4618	MS2	8/92	B21.raw
	High	SLDLDSIIAEVK	Unambiguous	1	1	K2C1_HUMAN		CID	1	0	1		0	26.1327	26	2	651.859	1302.71	-2.85399	40.5094	10579	10579	MS2	15/88	B13.raw
	High	FLEQQNQVLQTK	Unambiguous	3	3	K2C1_HUMAN;K22E_HUMAN;K2C1B_HUMAN		CID	1	0	1		0	5.35269	2	2	738.393	1475.78	-4.38081	23.477	4910	4910	MS2	9/120	B20.raw
	High	SLNnQFASFIDK	Unambiguous	1	1	K2C1_HUMAN	N4(Deamidated)	CID	0.0429	0	1		0	18.8652	5	2	692.838	1384.67	-4.24121	33.1509	8214	8214	MS2	9/124	B7.raw
	High	SLnNQFASFIDK	Unambiguous	1	1	K2C1_HUMAN	N3(Deamidated)	CID	0.0429	0	1		0	18.8652	5	2	692.838	1384.67	-4.24121	33.1509	8214	8214	MS2	9/124	B7.raw
	High	GSYGSGGSSYGSGGGSYGSGGGGGGHGSYGSGSSSGGYR	Unambiguous	1	1	K2C1_HUMAN		CID	1	0	1		0	1.4294	2	3	1104.77	3312.29	-5.16878	16.6854	2964	2964	MS2	20/304	B17.raw
	High	SLNNQFASFIDK	Unambiguous	1	1	K2C1_HUMAN		CID	1	0	1		0	27.2178	6	2	692.346	1383.68	-4.06257	33.107	7907	7907	MS2	9/124	B20.raw
	High	FLEQQNQVLQTK	Unambiguous	3	3	K2C1_HUMAN;K22E_HUMAN;K2C1B_HUMAN		CID	1	0	1		0	8.26718	2	2	738.393	1475.78	-4.87711	22.7892	5108	5108	MS2	10/120	B3.raw
	High	SLNNQFASFIDK	Unambiguous	1	1	K2C1_HUMAN		CID	1	0	1		0	5.28036	3	2	692.346	1383.68	-4.50368	33.7965	7474	7474	MS2	9/124	B23.raw
	High	FLEQQNQVLQTK	Unambiguous	3	3	K2C1_HUMAN;K22E_HUMAN;K2C1B_HUMAN		CID	1	0	1		0	18.904	100	2	738.395	1475.78	-2.23019	59.0109	13860	13860	MS2	9/120	B7.raw
	High	FLEQQNQVLQTK	Unambiguous	3	3	K2C1_HUMAN;K22E_HUMAN;K2C1B_HUMAN		CID	1	0	1		0	33.7687	11	2	738.393	1475.78	-4.29809	22.9755	4346	4346	MS2	9/120	B22.raw
	High	FLEQQNQVLQTK	Unambiguous	3	3	K2C1_HUMAN;K22E_HUMAN;K2C1B_HUMAN		CID	1	0	1		0	31.7627	100	2	738.395	1475.78	-2.23019	56.6663	11309	11309	MS2	10/120	B21.raw
	High	FLEQQNQVLQTK	Unambiguous	3	3	K2C1_HUMAN;K22E_HUMAN;K2C1B_HUMAN		CID	1	0	1		0	3.38614	0	2	738.392	1475.78	-5.37341	23.1582	4849	4849	MS2	9/120	B18.raw
	High	SLDLDSIIAEVK	Unambiguous	1	1	K2C1_HUMAN		CID	1	0	1		0	37.6195	96	2	651.859	1302.71	-3.50992	44.3795	10944	10944	MS2	16/88	B19.raw
	High	FLEQQNQVLQTK	Unambiguous	3	3	K2C1_HUMAN;K22E_HUMAN;K2C1B_HUMAN		CID	1	0	1		0	28.3235	7	2	738.393	1475.78	-4.79439	24.4488	5850	5850	MS2	16/120	B6.raw
	High	SLDLDSIIAEVK	Unambiguous	1	1	K2C1_HUMAN		CID	1	0	1		0	5.17247	7	2	651.859	1302.71	-3.50992	41.2601	10411	10411	MS2	9/88	B16.raw
	High	YEELQITAGR	Selected	2	2	K2C1_HUMAN;K2C6B_HUMAN		CID	0	0	1		0	6.678	2	2	590.301	1179.6	-4.20883	23.4269	5233	5233	MS2	8/92	B14.raw
	High	FLEQQNQVLQTK	Unambiguous	3	3	K2C1_HUMAN;K22E_HUMAN;K2C1B_HUMAN		CID	1	0	1		0	1.09803	9	2	738.392	1475.78	-5.78699	24.1989	4499	4499	MS2	9/120	B21.raw
	High	GSGGGSSGGSIGGRGSSSGGVK	Unambiguous	1	1	K2C1_HUMAN		CID	1	0	1		1	13.8313	100	2	876.414	1751.82	-3.04972	10.6708	1236	1236	MS2	19/200	B20.raw
	High	FLEQQNQVLQTK	Unambiguous	3	3	K2C1_HUMAN;K22E_HUMAN;K2C1B_HUMAN		CID	1	0	1		0	47.9196	100	2	738.394	1475.78	-3.55365	41.8066	9084	9084	MS2	8/120	B21.raw
	High	QISNLQQSISDAEQR	Unambiguous	1	1	K2C1_HUMAN		CID	1	0	1		0	41.9396	5	2	858.925	1716.84	-5.15396	26.8091	5887	5887	MS2	12/168	B1.raw
	High	SLDLDSIIAEVK	Unambiguous	1	1	K2C1_HUMAN		CID	1	0	1		0	24.6186	24	2	651.858	1302.71	-5.57144	51.4856	13126	13126	MS2	9/88	B2.raw
	High	SLNNQFASFIDK	Unambiguous	1	1	K2C1_HUMAN		CID	1	0	1		0	29.8927	24	2	692.345	1383.68	-5.03301	34.5974	7663	7663	MS2	9/124	B24.raw
	High	SLDLDSIIAEVK	Unambiguous	1	1	K2C1_HUMAN		CID	1	0	1		0	36.3677	100	2	651.858	1302.71	-5.47773	52.0274	12636	12636	MS2	16/88	B20.raw
	High	TnAENEFVTIK	Unambiguous	1	1	K2C1_HUMAN	N2(Deamidated)	CID	0.3333	0	1		0	36.4396	8	2	633.812	1266.62	-3.76959	25.9068	5667	5667	MS2	8/116	B20.raw
	High	SLDLDSIIAEVK	Unambiguous	1	1	K2C1_HUMAN		CID	1	0	1		0	38.5602	100	2	651.858	1302.71	-4.72809	47.2365	11691	11691	MS2	16/88	B20.raw
	High	SLNNQFASFIDKVR	Unambiguous	1	1	K2C1_HUMAN		CID	1	0	1		1	15.1643	7	2	819.931	1638.85	-3.19702	35.8161	9186	9186	MS2	11/148	B9.raw
	High	FLEQQNQVLQTK	Unambiguous	3	3	K2C1_HUMAN;K22E_HUMAN;K2C1B_HUMAN		CID	1	0	1		0	7.19633	14	2	738.393	1475.78	-5.12526	24.551	4592	4592	MS2	9/120	B21.raw
	High	SLNNQFASFIDK	Unambiguous	1	1	K2C1_HUMAN		CID	1	0	1		0	20.451	3	2	692.346	1383.68	-4.32724	32.9967	8252	8252	MS2	18/124	B5.raw
	High	QISNLQQSISDAEQR	Unambiguous	1	1	K2C1_HUMAN		CID	1	0	1		0	16.2538	15	2	858.926	1716.84	-4.08744	26.6702	5965	5965	MS2	11/168	B18.raw
	High	SLDLDSIIAEVK	Unambiguous	1	1	K2C1_HUMAN		CID	1	0	1		0	34.1579	18	2	651.858	1302.71	-4.72809	41.6276	10721	10721	MS2	9/88	B7.raw
	High	SGGGFSSGSAGIINYQR	Unambiguous	1	1	K2C1_HUMAN		CID	1	0	1		0	14.7178	17	2	829.398	1657.79	-2.90011	25.8238	5503	5503	MS2	14/140	B19.raw
	High	FLEQQNQVLQTK	Unambiguous	3	3	K2C1_HUMAN;K22E_HUMAN;K2C1B_HUMAN		CID	1	0	1		0	47.479	17	2	738.392	1475.78	-5.37341	24.1454	5225	5225	MS2	8/120	B17.raw
	High	SLDLDSIIAEVK	Unambiguous	1	1	K2C1_HUMAN		CID	1	0	1		0	38.6692	100	2	651.86	1302.71	-2.38546	54.2078	13168	13168	MS2	16/88	B7.raw
	High	LNDLEDALQQAK	Unambiguous	1	1	K2C1_HUMAN		CID	1	0	1		0	35.8536	5	2	679.348	1357.69	-4.94722	28.9996	6221	6221	MS2	10/128	B22.raw
	High	SGGGFSSGSAGIINYQR	Unambiguous	1	1	K2C1_HUMAN		CID	1	0	1		0	17.4454	9	2	829.396	1657.79	-4.3728	25.9858	5784	5784	MS2	14/140	B16.raw
	High	WELLQQVDTSTR	Unambiguous	1	1	K2C1_HUMAN		CID	1	0	1		0	22.7394	1	2	738.376	1475.74	-3.13808	32.5803	7590	7590	MS2	9/116	B19.raw
	High	FSScGGGGGSFGAGGGFGSR	Unambiguous	1	1	K2C1_HUMAN	C4(Carbamidomethyl)	CID	1	0	1		0	37.7812	10	2	883.367	1765.73	-4.57779	26.1312	5989	5989	MS2	14/152	B2.raw
	High	FLEQQNQVLQTK	Unambiguous	3	3	K2C1_HUMAN;K22E_HUMAN;K2C1B_HUMAN		CID	1	0	1		0	1.72832	0	2	738.392	1475.78	-5.8697	23.1243	5023	5023	MS2	10/120	B5.raw
	High	YEELQITAGR	Selected	2	2	K2C1_HUMAN;K2C6B_HUMAN		CID	0	0	1		0	12.4578	100	2	590.302	1179.6	-3.48443	57.5437	14162	14162	MS2	8/92	B2.raw
	High	SGGGFSSGSAGIINYQR	Unambiguous	1	1	K2C1_HUMAN		CID	1	0	1		0	33.4045	6	2	829.397	1657.79	-4.1519	25.6386	5832	5832	MS2	14/140	B7.raw
	High	SGGGFSSGSAGIINYQR	Unambiguous	1	1	K2C1_HUMAN		CID	1	0	1		0	20.5453	9	2	829.396	1657.79	-4.52007	25.4852	5545	5545	MS2	14/140	B11.raw
	High	SGGGFSSGSAGIINYQR	Unambiguous	1	1	K2C1_HUMAN		CID	1	0	1		0	6.45467	5	2	829.396	1657.79	-4.74098	25.4	5795	5795	MS2	14/140	B15.raw
	High	GGGGGGYGSGGSSYGSGGGSYGSGGGGGGGR	Unambiguous	1	1	K2C1_HUMAN		CID	1	0	1		0	2.56659	4	3	795.318	2383.94	-5.64636	15.2313	2310	2310	MS2	28/240	B1.raw
	High	WELLQQVDTSTR	Unambiguous	1	1	K2C1_HUMAN		CID	1	0	1		0	41.0863	3	2	738.375	1475.74	-3.96526	32.4712	8003	8003	MS2	9/116	B7.raw
	High	SLDLDSIIAEVK	Unambiguous	1	1	K2C1_HUMAN		CID	1	0	1		0	34.4585	100	2	651.859	1302.71	-3.22881	51.9096	12874	12874	MS2	15/88	B12.raw
	High	SLNNQFASFIDKVR	Unambiguous	1	1	K2C1_HUMAN		CID	1	0	1		1	59.9619	3	2	819.928	1638.85	-6.84681	35.2253	9395	9395	MS2	12/148	B6.raw
	High	SLDLDSIIAEVK	Unambiguous	1	1	K2C1_HUMAN		CID	1	0	1		0	12.7775	9	2	651.859	1302.71	-2.66658	40.425	10718	10718	MS2	16/88	B14.raw
	High	SGGGFSSGSAGIINYQR	Unambiguous	1	1	K2C1_HUMAN		CID	1	0	1		0	28.4303	8	2	829.395	1657.78	-6.36095	26.0423	6156	6156	MS2	14/140	B4.raw
	High	SGGGFSSGSAGIINYQR	Unambiguous	1	1	K2C1_HUMAN		CID	1	0	1		0	22.7602	4	2	829.397	1657.79	-3.78372	25.1248	5877	5877	MS2	14/140	B3.raw
	High	SGGGFSSGSAGIINYQR	Unambiguous	1	1	K2C1_HUMAN		CID	1	0	1		0	13.8558	6	2	829.396	1657.79	-4.66734	25.0285	5759	5759	MS2	14/140	B14.raw
	High	SLDLDSIIAEVK	Unambiguous	1	1	K2C1_HUMAN		CID	1	0	1		0	37.4432	100	2	651.859	1302.71	-3.69733	51.6605	12533	12533	MS2	16/88	B19.raw
	High	SGGGFSSGSAGIINYQR	Unambiguous	1	1	K2C1_HUMAN		CID	1	0	1		0	37.1535	7	2	829.396	1657.79	-4.74098	25.816	6080	6080	MS2	14/140	B4.raw
	High	NKLNDLEDALQQAK	Unambiguous	1	1	K2C1_HUMAN		CID	1	0	1		1	34.3933	19	2	800.419	1599.83	-2.18992	30.1892	7090	7090	MS2	19/156	B16.raw
	High	SLDLDSIIAEVK	Unambiguous	1	1	K2C1_HUMAN		CID	1	0	1		0	18.4725	11	2	651.859	1302.71	-2.66658	41.1171	10467	10467	MS2	16/88	B12.raw
	High	LNDLEDALQQAK	Unambiguous	1	1	K2C1_HUMAN		CID	1	0	1		0	33.5324	100	2	679.35	1357.69	-2.33981	57.2082	13640	13640	MS2	10/128	B7.raw
	High	YEELQITAGR	Selected	2	2	K2C1_HUMAN;K2C6B_HUMAN		CID		0.0423	2		0	27.9221	8	2	590.301	1179.59	-5.24368	24.6446	5512	5512	MS2	14/92	B7.raw
	High	SLNNQFASFIDKVR	Unambiguous	1	1	K2C1_HUMAN		CID	1	0	1		1	5.60701	3	2	819.931	1638.85	-3.34599	36.0689	8666	8666	MS2	11/148	B19.raw
	High	SLDLDSIIAEVK	Unambiguous	1	1	K2C1_HUMAN		CID	1	0	1		0	41.8612	100	2	651.859	1302.71	-3.69733	51.4336	13369	13369	MS2	9/88	B9.raw
	High	TNAENEFVTIK	Unambiguous	1	1	K2C1_HUMAN		CID	1	0	1		0	3.09059	1	2	633.319	1265.63	-5.40648	25.165	5363	5363	MS2	8/116	B1.raw
	High	FLEQQNQVLQTK	Unambiguous	3	3	K2C1_HUMAN;K22E_HUMAN;K2C1B_HUMAN		CID	1	0	1		0	26.3207	3	2	738.393	1475.78	-4.71168	23.9616	5287	5287	MS2	15/120	B7.raw
	High	SLDLDSIIAEVK	Unambiguous	1	1	K2C1_HUMAN		CID	1	0	1		0	32.5662	100	2	651.859	1302.71	-2.94769	47.7057	12133	12133	MS2	9/88	B12.raw
	High	FLEQQNqVLQTK	Unconsidered	3	3	K2C1_HUMAN;K22E_HUMAN;K2C1B_HUMAN	Q7(Deamidated)	CID		0.1807	3		0	33.3384	4	2	738.883	1476.76	-6.94528	23.8029	5247	5247	MS2	9/120	B5.raw
	High	SLNNQFASFIDK	Unambiguous	1	1	K2C1_HUMAN		CID	1	0	1		0	12.5723	3	2	692.346	1383.69	-3.53324	33.2435	8456	8456	MS2	17/124	B14.raw
	High	YEELQITAGR	Selected	2	2	K2C1_HUMAN;K2C6B_HUMAN		CID	0	0	1		0	28.2258	11	2	590.301	1179.59	-5.1402	24.0489	4671	4671	MS2	14/92	B22.raw
	High	SKAEAESLYQSKYEELQITAGR	Unambiguous	1	1	K2C1_HUMAN		CID	1	0	1		2	1.20958	4	3	834.419	2501.24	-3.4835	27.1228	6112	6112	MS2	19/248	B18.raw
	High	FLEQQNQVLQTK	Unambiguous	3	3	K2C1_HUMAN;K22E_HUMAN;K2C1B_HUMAN		CID	1	0	1		0	3.42339	1	2	738.392	1475.78	-5.45612	23.3933	4892	4892	MS2	9/120	B8.raw
	High	YEELQITAGR	Selected	2	2	K2C1_HUMAN;K2C6B_HUMAN		CID	0	0	1		0	28.6378	9	2	590.301	1179.59	-5.34717	23.0933	5164	5164	MS2	9/92	B4.raw
	High	GGGGGGYGSGGSSYGSGGGSYGSGGGGGGGR	Unambiguous	1	1	K2C1_HUMAN		CID	1	0	1		0	3.29203	7	3	795.318	2383.94	-5.26232	15.2264	2271	2271	MS2	29/240	B23.raw
	High	SLDLDSIIAEVK	Unambiguous	1	1	K2C1_HUMAN		CID	1	0	1		0	40.9658	100	2	651.86	1302.71	-2.19805	53.0657	12806	12806	MS2	15/88	B20.raw
	High	TNAENEFVTIK	Unambiguous	1	1	K2C1_HUMAN		CID	1	0	1		0	2.99903	1	2	633.318	1265.63	-6.17809	25.5054	5084	5084	MS2	8/116	B24.raw
	High	TNAENEFVTIK	Unambiguous	1	1	K2C1_HUMAN		CID	1	0	1		0	3.77066	0	2	633.319	1265.63	-5.21358	24.3029	5804	5804	MS2	8/116	B6.raw
	High	YEELQITAGR	Selected	2	2	K2C1_HUMAN;K2C6B_HUMAN		CID		0.0286	2		0	18.5359	18	2	590.301	1179.59	-5.24368	23.9317	4431	4431	MS2	9/92	B21.raw
	High	SLNNQFASFIDK	Unambiguous	1	1	K2C1_HUMAN		CID	1	0	1		0	5.43862	1	2	692.346	1383.68	-3.97435	32.6164	8542	8542	MS2	9/124	B6.raw
	High	SLDLDSIIAEVK	Unambiguous	1	1	K2C1_HUMAN		CID	1	0	1		0	23.6078	50	2	651.859	1302.71	-2.76028	46.5934	11689	11689	MS2	16/88	B16.raw
	High	SGGGFSSGSAGIINYQR	Unambiguous	1	1	K2C1_HUMAN		CID	1	0	1		0	4.69724	2	2	829.396	1657.79	-4.3728	25.4321	5951	5951	MS2	8/140	B4.raw
	High	GGGGGGYGSGGSSYGSGGGSYGSGGGGGGGR	Unambiguous	1	1	K2C1_HUMAN		CID	1	0	1		0	4.83835	5	3	795.318	2383.94	-4.95509	14.9603	2401	2401	MS2	30/240	B18.raw
	High	YEELQITAGR	Selected	2	2	K2C1_HUMAN;K2C6B_HUMAN		CID		0.0286	2		0	14.9908	12	2	590.301	1179.6	-4.62277	23.583	5032	5032	MS2	9/92	B12.raw
	High	SLNNQFASFIDK	Unambiguous	1	1	K2C1_HUMAN		CID	1	0	1		0	19.4431	23	2	692.346	1383.68	-4.06257	34.2613	7286	7286	MS2	10/124	B21.raw
	High	WELLQQVDTSTR	Unambiguous	1	1	K2C1_HUMAN		CID	1	0	1		0	13.4483	1	2	738.375	1475.74	-4.54429	32.6179	8135	8135	MS2	16/116	B13.raw
	High	FLEqQNQVLQTK	Unconsidered	3	3	K2C1_HUMAN;K22E_HUMAN;K2C1B_HUMAN	Q4(Deamidated)	CID		0.2609	4		0	27.1732	6	2	738.884	1476.76	-6.20132	23.924	5328	5328	MS2	10/120	B13.raw
	High	FLEQQNqVLQTK	Unambiguous	3	3	K2C1_HUMAN;K22E_HUMAN;K2C1B_HUMAN	Q7(Deamidated)	CID		0.0685	4		0	26.9266	9	2	738.885	1476.76	-5.04406	23.5864	5288	5288	MS2	10/120	B14.raw
	High	FLEqQNQVLQTK	Unconsidered	3	3	K2C1_HUMAN;K22E_HUMAN;K2C1B_HUMAN	Q4(Deamidated)	CID		0.1807	3		0	33.3384	4	2	738.883	1476.76	-6.94528	23.8029	5247	5247	MS2	9/120	B5.raw
	High	SGGGFSSGSAGIINYQR	Unambiguous	1	1	K2C1_HUMAN		CID	1	0	1		0	1.71984	22	2	829.396	1657.78	-5.25642	26.3207	5057	5057	MS2	8/140	B21.raw
	High	SLNNQFASFIDK	Unambiguous	1	1	K2C1_HUMAN		CID	1	0	1		0	30.9169	13	2	692.346	1383.68	-4.76834	33.5555	7362	7362	MS2	10/124	B24.raw
	High	SLNNQFASFIDKVR	Unambiguous	1	1	K2C1_HUMAN		CID	1	0	1		1	18.0122	43	2	819.93	1638.85	-4.3143	36.4586	8174	8174	MS2	7/148	B24.raw
	High	QISNLQQSISDAEQR	Unambiguous	1	1	K2C1_HUMAN		CID	1	0	1		0	36.4783	13	2	858.925	1716.84	-4.44295	25.8657	6328	6328	MS2	11/168	B6.raw
	High	TNAENEFVTIK	Unambiguous	1	1	K2C1_HUMAN		CID	1	0	1		0	5.9521	3	2	633.318	1265.63	-6.17809	25.6048	5023	5023	MS2	8/116	B23.raw
	High	FLEQQNQVLQTK	Unambiguous	3	3	K2C1_HUMAN;K22E_HUMAN;K2C1B_HUMAN		CID	1	0	1		0	40.9717	10	2	738.393	1475.78	-5.04254	24.1415	5165	5165	MS2	9/120	B18.raw
	High	FLEQQNQVLQTK	Unambiguous	3	3	K2C1_HUMAN;K22E_HUMAN;K2C1B_HUMAN		CID	1	0	1		0	8.07889	10	2	738.392	1475.78	-5.70427	23.8668	4529	4529	MS2	9/120	B23.raw
	High	TNAENEFVTIK	Unambiguous	1	1	K2C1_HUMAN		CID	1	0	1		0	4.29235	1	2	633.319	1265.63	-4.73133	25.1534	5554	5554	MS2	8/116	B17.raw
	High	YEELQITAGR	Selected	2	2	K2C1_HUMAN;K2C6B_HUMAN		CID		0.0286	2		0	9.11042	3	2	590.301	1179.59	-5.45066	24.2878	5396	5396	MS2	8/92	B7.raw
	High	LNDLEDALQQAK	Unambiguous	1	1	K2C1_HUMAN		CID	1	0	1		0	25.115	12	2	679.348	1357.69	-5.66651	28.6589	6111	6111	MS2	10/128	B22.raw
	High	YEELQITAGR	Selected	2	2	K2C1_HUMAN;K2C6B_HUMAN		CID	0	0	1		0	13.409	5	2	590.301	1179.6	-4.62277	23.5977	5173	5173	MS2	8/92	B7.raw
	High	SLNNQFASFIDKVR	Unambiguous	1	1	K2C1_HUMAN		CID	1	0	1		1	14.0201	5	2	819.931	1638.85	-3.71841	36.163	9294	9294	MS2	11/148	B9.raw
	High	TNAENEFVTIK	Unambiguous	1	1	K2C1_HUMAN		CID	1	0	1		0	2.95964	1	2	633.32	1265.63	-4.34552	25.2108	5458	5458	MS2	8/116	B11.raw
	High	SLDLDSIIAEVK	Unambiguous	1	1	K2C1_HUMAN		CID	1	0	1		0	22.0164	100	2	651.859	1302.71	-3.69733	54.0358	12987	12987	MS2	16/88	B16.raw
	High	YEELQITAGR	Selected	2	2	K2C1_HUMAN;K2C6B_HUMAN		CID	0	0	1		0	11.1053	13	2	590.3	1179.59	-6.07157	23.8692	4530	4530	MS2	8/92	B23.raw
	High	YEELQITAGR	Selected	2	2	K2C1_HUMAN;K2C6B_HUMAN		CID	0	0	1		0	22.771	7	2	590.301	1179.59	-5.03671	23.4368	4938	4938	MS2	8/92	B18.raw
	High	FLEQqNQVLQTK	Unambiguous	3	3	K2C1_HUMAN;K22E_HUMAN;K2C1B_HUMAN	Q5(Deamidated)	CID		0.1067	3		0	66.3722	10	2	738.883	1476.76	-6.94528	23.9069	5037	5037	MS2	9/120	B11.raw
	High	TNAENEFVTIK	Unambiguous	1	1	K2C1_HUMAN		CID	1	0	1		0	2.00435	1	2	633.319	1265.63	-5.59938	24.97	5614	5614	MS2	8/116	B5.raw
	High	SLNNQFASFIDK	Unambiguous	1	1	K2C1_HUMAN		CID	1	0	1		0	2.77825	0	2	692.346	1383.68	-4.5919	33.6859	8383	8383	MS2	9/124	B7.raw
	High	SLDLDSIIAEVK	Unambiguous	1	1	K2C1_HUMAN		CID	1	0	1		0	27.6394	24	2	651.859	1302.71	-3.41622	40.4743	9911	9911	MS2	15/88	B19.raw
	High	YEELQITAGR	Selected	2	2	K2C1_HUMAN;K2C6B_HUMAN		CID	0	0	1		0	22.5409	9	2	590.301	1179.59	-4.82974	23.5327	4801	4801	MS2	8/92	B19.raw
	High	SLNNQFASFIDK	Unambiguous	1	1	K2C1_HUMAN		CID	1	0	1		0	10.592	2	2	692.347	1383.69	-2.91569	33.3081	8139	8139	MS2	9/124	B12.raw
	High	SGGGFSSGSAGIINYQR	Unambiguous	1	1	K2C1_HUMAN		CID	1	0	1		0	10.7061	18	2	829.397	1657.79	-3.78372	25.821	5638	5638	MS2	8/140	B20.raw
	High	SLNNQFASFIDK	Unambiguous	1	1	K2C1_HUMAN		CID	1	0	1		0	3.90928	0	2	692.346	1383.68	-4.41546	32.86	8414	8414	MS2	9/124	B4.raw
	High	YEELQITAGR	Selected	2	2	K2C1_HUMAN;K2C6B_HUMAN		CID	0	0	1		0	7.00861	0	2	590.301	1179.59	-5.34717	23.4359	5275	5275	MS2	8/92	B4.raw
	High	FLEQQNQVLQTK	Unambiguous	3	3	K2C1_HUMAN;K22E_HUMAN;K2C1B_HUMAN		CID	1	0	1		0	5.17687	9	2	738.393	1475.78	-4.04995	22.5457	4943	4943	MS2	8/120	B14.raw
	High	FLEqQNQVLQTK	Unambiguous	3	3	K2C1_HUMAN;K22E_HUMAN;K2C1B_HUMAN	Q4(Deamidated)	CID		0.1067	3		0	66.3722	10	2	738.883	1476.76	-6.94528	23.9069	5037	5037	MS2	10/120	B11.raw
	High	LNDLEDALQQAK	Unambiguous	1	1	K2C1_HUMAN		CID	1	0	1		0	17.6581	100	2	679.349	1357.69	-4.04811	50.366	12326	12326	MS2	10/128	B20.raw
	High	YEELQITAGR	Selected	2	2	K2C1_HUMAN;K2C6B_HUMAN		CID	0	0	1		0	18.5341	6	2	590.301	1179.6	-4.10534	25.2346	5697	5697	MS2	8/92	B2.raw
	High	FLEQqNQVLQTK	Unambiguous	3	3	K2C1_HUMAN;K22E_HUMAN;K2C1B_HUMAN	Q5(Deamidated)	CID	0.209	0	1		0	63.7775	6	2	738.884	1476.76	-6.20132	24.8364	5258	5258	MS2	9/120	B1.raw
	High	SLNNQFASFIDK	Unambiguous	1	1	K2C1_HUMAN		CID	1	0	1		0	8.07777	8	2	692.345	1383.68	-5.20945	33.2418	8034	8034	MS2	9/124	B18.raw
	High	SKAEAESLYQSKYEELQITAGR	Unambiguous	1	1	K2C1_HUMAN		CID	1	0	1		2	7.03005	3	3	834.419	2501.24	-4.36198	27.1314	6092	6092	MS2	22/248	B10.raw
	High	SKAEAESLYQSKYEELQITAGR	Unambiguous	1	1	K2C1_HUMAN		CID	1	0	1		2	13.1867	5	3	834.418	2501.24	-4.58159	27.2375	6079	6079	MS2	19/248	B20.raw
	High	SLNNQFASFIDK	Unambiguous	1	1	K2C1_HUMAN		CID	1	0	1		0	23.1433	4	2	692.346	1383.69	-3.44502	34.038	8495	8495	MS2	9/124	B7.raw
	High	FLEQQNQVLQTK	Unambiguous	3	3	K2C1_HUMAN;K22E_HUMAN;K2C1B_HUMAN		CID	1	0	1		0	44.0833	15	2	738.393	1475.78	-3.8018	24.0736	5378	5378	MS2	9/120	B13.raw
	High	SLnNQFASFIDK	Unambiguous	1	1	K2C1_HUMAN	N3(Deamidated)	CID	0.2388	0	1		0	26.1477	9	2	692.838	1384.67	-4.15305	32.6218	8065	8065	MS2	9/124	B2.raw
	High	SLNNQFASFIDK	Unambiguous	1	1	K2C1_HUMAN		CID	1	0	1		0	5.20857	1	2	692.346	1383.69	-3.3568	33.4497	8016	8016	MS2	9/124	B20.raw
	High	SGGGFSSGSAGIINYQR	Unambiguous	1	1	K2C1_HUMAN		CID	1	0	1		0	34.664	8	2	829.397	1657.79	-4.07826	25.5177	5656	5656	MS2	8/140	B12.raw
	High	YEELQITAGR	Selected	2	2	K2C1_HUMAN;K2C6B_HUMAN		CID	0	0	1		0	19.1903	12	2	590.301	1179.59	-5.34717	24.8789	4916	4916	MS2	8/92	B24.raw
	High	SLDLDSIIAEVK	Unambiguous	1	1	K2C1_HUMAN		CID	1	0	1		0	16.3258	100	2	651.861	1302.72	0.331976	55.3554	13393	13393	MS2	16/88	B12.raw
	High	FLEQQnQVLQTK	Unambiguous	3	3	K2C1_HUMAN;K22E_HUMAN;K2C1B_HUMAN	N6(Deamidated)	CID	0.209	0	1		0	63.7775	6	2	738.884	1476.76	-6.20132	24.8364	5258	5258	MS2	9/120	B1.raw
	High	SLnNQFASFIDK	Unambiguous	1	1	K2C1_HUMAN	N3(Deamidated)	CID	0.0448	0	1		0	29.3398	6	2	692.838	1384.67	-3.6241	34.4072	8628	8628	MS2	9/124	B2.raw
	High	SLNNQFASFIDK	Unambiguous	1	1	K2C1_HUMAN		CID	1	0	1		0	24.1117	6	2	692.346	1383.68	-4.50368	33.3331	8270	8270	MS2	9/124	B7.raw
	High	SLNnQFASFIDK	Unambiguous	1	1	K2C1_HUMAN	N4(Deamidated)	CID	0.2388	0	1		0	26.1477	9	2	692.838	1384.67	-4.15305	32.6218	8065	8065	MS2	9/124	B2.raw
	High	YEELQITAGR	Selected	2	2	K2C1_HUMAN;K2C6B_HUMAN		CID	0	0	1		0	17.0241	9	2	590.301	1179.6	-4.31232	24.5285	5233	5233	MS2	8/92	B20.raw
	High	SLDLDSIIAEVK	Unambiguous	1	1	K2C1_HUMAN		CID	1	0	1		0	30.9419	4	2	651.859	1302.71	-3.22881	40.1463	10989	10989	MS2	15/88	B6.raw
	High	WELLQQVDTSTR	Unambiguous	1	1	K2C1_HUMAN		CID	1	0	1		0	32.3945	1	2	738.375	1475.74	-4.21342	31.8436	8113	8113	MS2	10/116	B3.raw
	High	SGGGFSSGSAGIINYQR	Unambiguous	1	1	K2C1_HUMAN		CID	1	0	1		0	16.9672	7	2	829.397	1657.79	-4.1519	25.6957	5894	5894	MS2	8/140	B13.raw
	High	YEELQITAGR	Selected	2	2	K2C1_HUMAN;K2C6B_HUMAN		CID	0	0	1		0	18.6897	9	2	590.301	1179.6	-4.51929	24.2233	5015	5015	MS2	8/92	B19.raw
	High	SLDLDSIIAEVK	Unambiguous	1	1	K2C1_HUMAN		CID	1	0	1		0	14.3098	100	2	651.859	1302.71	-4.16586	54.294	13528	13528	MS2	9/88	B15.raw
	High	QISNLQQSISDAEQR	Unambiguous	1	1	K2C1_HUMAN		CID	1	0	1		0	6.79982	14	2	858.926	1716.84	-3.94523	26.8665	5963	5963	MS2	12/168	B20.raw
	High	QISNLQQSISDAEQR	Unambiguous	1	1	K2C1_HUMAN		CID	1	0	1		0	20.4548	83	2	858.923	1716.84	-6.78931	28.7596	5964	5964	MS2	12/168	B24.raw
	High	SLNNQFASFIDK	Unambiguous	1	1	K2C1_HUMAN		CID	1	0	1		0	18.922	16	2	692.346	1383.68	-4.06257	33.4527	7369	7369	MS2	9/124	B23.raw
	High	SLDLDSIIAEVK	Unambiguous	1	1	K2C1_HUMAN		CID	1	0	1		0	22.8744	92	2	651.858	1302.71	-4.54068	50.8766	12494	12494	MS2	16/88	B16.raw
	High	SLNNqFASFIDK	Unambiguous	1	1	K2C1_HUMAN	Q5(Deamidated)	CID		0.0429	3		0	18.8652	5	2	692.838	1384.67	-4.24121	33.1509	8214	8214	MS2	9/124	B7.raw
	High	FLEQQNQVLqTK	Selected	3	3	K2C1_HUMAN;K22E_HUMAN;K2C1B_HUMAN	Q10(Deamidated)	CID		0	2		0	49.6141	4	2	738.883	1476.76	-7.77189	23.4626	5131	5131	MS2	10/120	B5.raw
	High	NMQDMVEDYR	Unambiguous	1	1	K2C1_HUMAN		CID	1	0	1		0	5.6867	3	2	650.765	1300.52	-5.16291	25.6428	5698	5698	MS2	7/108	B12.raw
	High	GGGGGGYGSGGSSYGSGGGSYGSGGGGGGGR	Unambiguous	1	1	K2C1_HUMAN		CID	1	0	1		0	9.52334	5	3	795.318	2383.94	-4.72466	15.2485	2553	2553	MS2	29/240	B2.raw
	High	SGGGFSSGSAGIINYQR	Unambiguous	1	1	K2C1_HUMAN		CID	1	0	1		0	20.9941	9	2	829.397	1657.79	-4.00463	25.4096	5634	5634	MS2	8/140	B17.raw
	High	FLEQQNQVLQTK	Unambiguous	3	3	K2C1_HUMAN;K22E_HUMAN;K2C1B_HUMAN		CID	1	0	1		0	19.1894	6	2	738.392	1475.78	-5.8697	23.7475	5633	5633	MS2	15/120	B6.raw
	High	FLEQQNQVLQTK	Unambiguous	3	3	K2C1_HUMAN;K22E_HUMAN;K2C1B_HUMAN		CID	1	0	1		0	13.7031	4	2	738.393	1475.78	-3.88451	23.6362	5049	5049	MS2	17/120	B12.raw
	High	SGGGFSSGSAGIINYQR	Unambiguous	1	1	K2C1_HUMAN		CID	1	0	1		0	21.5868	12	2	829.396	1657.78	-5.33006	25.8104	5082	5082	MS2	8/140	B23.raw
	High	FLEQQNQVLQTK	Unambiguous	3	3	K2C1_HUMAN;K22E_HUMAN;K2C1B_HUMAN		CID	1	0	1		0	20.7849	14	2	738.393	1475.78	-4.29809	22.8011	4938	4938	MS2	15/120	B15.raw
	High	FLEQQNQVLQTK	Unambiguous	3	3	K2C1_HUMAN;K22E_HUMAN;K2C1B_HUMAN		CID	1	0	1		0	52.5946	13	2	738.393	1475.78	-4.38081	24.5595	5657	5657	MS2	9/120	B4.raw
	High	SLNnQFASFIDK	Unambiguous	1	1	K2C1_HUMAN	N4(Deamidated)	CID	0.0448	0	1		0	31.3076	10	2	692.837	1384.67	-5.29912	34.6176	8335	8335	MS2	9/124	B1.raw
	High	QISNLQQSISDAEQR	Unambiguous	1	1	K2C1_HUMAN		CID	1	0	1		0	0	100	2	858.926	1716.84	-3.80303	43.2256	9737	9737	MS2	9/168	B24.raw
	High	SLDLDSIIAEVK	Unambiguous	1	1	K2C1_HUMAN		CID	1	0	1		0	22.7906	92	2	651.859	1302.71	-3.69733	42.302	10406	10406	MS2	16/88	B19.raw
	High	TNAENEFVTIK	Unambiguous	1	1	K2C1_HUMAN		CID	1	0	1		0	2.4539	0	2	633.319	1265.63	-4.92423	25.2975	5724	5724	MS2	7/116	B7.raw
	High	FLEQQNQVLQTK	Unambiguous	3	3	K2C1_HUMAN;K22E_HUMAN;K2C1B_HUMAN		CID	1	0	1		0	13.6151	13	2	738.392	1475.78	-5.29069	22.8152	4748	4748	MS2	8/120	B18.raw
	High	WELLQQVDTSTR	Unambiguous	1	1	K2C1_HUMAN		CID	1	0	1		0	25.1916	1	2	738.376	1475.74	-3.38624	32.0677	8075	8075	MS2	10/116	B14.raw
	High	SLNNqFASFIDK	Unambiguous	1	1	K2C1_HUMAN	Q5(Deamidated)	CID	0.0448	0	1		0	31.3076	10	2	692.837	1384.67	-5.29912	34.6176	8335	8335	MS2	9/124	B1.raw
	High	SKAEAESLYQSKYEELQITAGR	Unambiguous	1	1	K2C1_HUMAN		CID	1	0	1		2	5.23821	2	3	834.419	2501.24	-4.14236	26.9603	6254	6254	MS2	19/248	B2.raw
	High	SGGGFSSGSAGIInYQR	Unambiguous	1	1	K2C1_HUMAN	N14(Deamidated)	CID	1	0	1		0	45.9089	19	2	829.886	1658.76	-7.4654	26.1713	6002	6002	MS2	8/140	B2.raw
	High	SKAEAESLYQSK	Unambiguous	1	1	K2C1_HUMAN		CID	1	0	1		1	12.611	20	2	670.835	1340.66	-4.85877	15.2079	2444	2444	MS2	10/128	B12.raw
	High	SLNNQFASFIDKVR	Unambiguous	1	1	K2C1_HUMAN		CID	1	0	1		1	16.9072	4	2	819.93	1638.85	-4.38878	35.4661	9253	9253	MS2	10/148	B4.raw
	High	SLNNQFASFIDK	Unambiguous	1	1	K2C1_HUMAN		CID	1	0	1		0	41.6054	9	2	692.346	1383.69	-3.44502	35.4242	8955	8955	MS2	9/124	B2.raw
	High	SLDLDSIIAEVK	Unambiguous	1	1	K2C1_HUMAN		CID	1	0	1		0	37.6486	100	2	651.861	1302.71	-0.41766	54.8461	13058	13058	MS2	16/88	B19.raw
	High	SKAEAESLYQSK	Unambiguous	1	1	K2C1_HUMAN		CID	1	0	1		1	4.70465	3	2	670.835	1340.66	-4.94982	15.4348	2527	2527	MS2	10/128	B19.raw
	High	SLDLDSIIAEVK	Unambiguous	1	1	K2C1_HUMAN		CID	1	0	1		0	24.606	100	2	651.858	1302.71	-4.35327	51.2488	12500	12500	MS2	16/88	B20.raw
	High	SLDLDSIIAEVK	Unambiguous	1	1	K2C1_HUMAN		CID	1	0	1		0	30.9787	100	2	651.858	1302.71	-5.00921	50.3239	12318	12318	MS2	16/88	B20.raw
	High	YEELqITAGR	Selected	2	2	K2C1_HUMAN;K2C6B_HUMAN	Q5(Deamidated)	CID		0.0435	2		0	36.2739	10	2	590.793	1180.58	-5.24542	24.6255	5190	5190	MS2	8/92	B1.raw
	High	SLDLDSIIAEVK	Unambiguous	1	1	K2C1_HUMAN		CID	1	0	1		0	48.5757	100	2	651.859	1302.71	-3.79104	49.0661	12069	12069	MS2	16/88	B20.raw
	High	LNDLEDALQQAK	Unambiguous	1	1	K2C1_HUMAN		CID	1	0	1		0	13.9388	3	2	679.348	1357.69	-5.12704	27.9011	6802	6802	MS2	17/128	B3.raw
	High	SLnNQFASFIDK	Unambiguous	1	1	K2C1_HUMAN	N3(Deamidated)	CID	0.0455	0	1		0	31.3787	10	2	692.838	1384.67	-4.77016	34.8794	8757	8757	MS2	9/124	B7.raw
	High	WELLQQVDTSTR	Unambiguous	1	1	K2C1_HUMAN		CID	1	0	1		0	5.06374	1	2	738.375	1475.74	-4.46157	33.0788	7219	7219	MS2	9/116	B24.raw
	High	TNAENEFVTIK	Unambiguous	1	1	K2C1_HUMAN		CID	1	0	1		0	13.2855	2	2	633.319	1265.63	-4.82778	25.1019	5708	5708	MS2	7/116	B9.raw
	High	SLDLDSIIAEVK	Unambiguous	1	1	K2C1_HUMAN		CID	1	0	1		0	70.5825	100	2	651.862	1302.72	1.55013	54.9558	13333	13333	MS2	9/88	B12.raw
	High	SLDLDSIIAEVK	Unambiguous	1	1	K2C1_HUMAN		CID	1	0	1		0	16.2455	19	2	651.859	1302.71	-3.79104	41.6257	10508	10508	MS2	7/88	B16.raw
	High	WELLQQVDTSTR	Unambiguous	1	1	K2C1_HUMAN		CID	1	0	1		0	19.2386	1	2	738.375	1475.74	-3.96526	32.433	7834	7834	MS2	9/116	B17.raw
	High	LNDLEDALQQAK	Unambiguous	1	1	K2C1_HUMAN		CID	1	0	1		0	29.4017	12	2	679.348	1357.69	-5.30686	28.8381	5960	5960	MS2	10/128	B23.raw
	High	SLDLDSIIAEVK	Unambiguous	1	1	K2C1_HUMAN		CID	1	0	1		0	30.376	100	2	651.858	1302.71	-4.35327	41.5212	9570	9570	MS2	16/88	B23.raw
	High	THNLEPYFESFINNLR	Unambiguous	1	1	K2C1_HUMAN		CID	1	0	1		0	2.52531	3	3	665.329	1993.97	-2.72055	42.6245	11382	11382	MS2	11/172	B14.raw
	High	WELLQQVDTSTR	Unambiguous	1	1	K2C1_HUMAN		CID	1	0	1		0	24.9364	2	2	738.375	1475.74	-3.96526	32.4291	8058	8058	MS2	10/116	B15.raw
	High	FLEQQNQVLQTK	Unambiguous	3	3	K2C1_HUMAN;K22E_HUMAN;K2C1B_HUMAN		CID	1	0	1		0	19.0898	8	2	738.393	1475.78	-4.54624	25.0038	5628	5628	MS2	10/120	B7.raw
	High	SLDLDSIIAEVK	Unambiguous	1	1	K2C1_HUMAN		CID	1	0	1		0	35.8199	100	2	651.859	1302.71	-3.50992	53.9691	13136	13136	MS2	16/88	B7.raw
	High	FLEQQNQVLQTK	Unambiguous	3	3	K2C1_HUMAN;K22E_HUMAN;K2C1B_HUMAN		CID	1	0	1		0	26.5091	100	2	738.394	1475.78	-2.89192	57.3837	11378	11378	MS2	10/120	B21.raw
	High	FSScGGGGGSFGAGGGFGSR	Unambiguous	1	1	K2C1_HUMAN	C4(Carbamidomethyl)	CID	1	0	1		0	24.1156	32	2	883.367	1765.73	-4.92346	24.3865	5306	5306	MS2	17/152	B17.raw
	High	FLEQQNQVLQTK	Unambiguous	3	3	K2C1_HUMAN;K22E_HUMAN;K2C1B_HUMAN		CID	1	0	1		0	53.4951	14	2	738.392	1475.78	-5.37341	24.0909	5209	5209	MS2	8/120	B17.raw
	High	SLNNQFASFIDK	Unambiguous	1	1	K2C1_HUMAN		CID	1	0	1		0	3.38591	2	2	692.346	1383.68	-4.06257	33.6818	8194	8194	MS2	9/124	B16.raw
	High	YEELQITAGR	Selected	2	2	K2C1_HUMAN;K2C6B_HUMAN		CID	0	0	1		0	8.63928	4	2	590.3	1179.59	-6.589	23.882	5310	5310	MS2	9/92	B9.raw
	High	SLNNQFASFIDKVR	Unambiguous	1	1	K2C1_HUMAN		CID	1	0	1		1	2.33797	7	2	819.93	1638.85	-4.01636	36.751	7938	7938	MS2	11/148	B21.raw
	High	NmQDMVEDYR	Unambiguous	1	1	K2C1_HUMAN	M2(Oxidation)	CID	1	0	1		0	29.5583	9	2	658.763	1316.52	-5.13205	18.9978	3671	3671	MS2	7/108	B12.raw
	High	NmQDMVEDYR	Unambiguous	1	1	K2C1_HUMAN	M2(Oxidation)	CID	1	0	1		0	37.0143	21	2	658.763	1316.52	-5.22477	19.1398	3539	3539	MS2	7/108	B24.raw
	High	FLEQQNQVLQTK	Unambiguous	3	3	K2C1_HUMAN;K22E_HUMAN;K2C1B_HUMAN		CID	1	0	1		0	6.13814	9	2	738.393	1475.78	-5.12526	23.0641	4871	4871	MS2	9/120	B16.raw
	High	SLDLDSIIAEVK	Unambiguous	1	1	K2C1_HUMAN		CID	1	0	1		0	13.1002	19	2	651.859	1302.71	-3.1351	41.1596	10095	10095	MS2	16/88	B19.raw
	High	GGGGGGYGSGGSSYGSGGGSYGSGGGGGGGR	Unambiguous	1	1	K2C1_HUMAN		CID	1	0	1		0	6.11622	4	3	795.319	2383.94	-4.41743	14.85	2470	2470	MS2	28/240	B9.raw
	High	TNAENEFVTIKK	Unambiguous	1	1	K2C1_HUMAN		CID	1	0	1		1	1.08168	0	2	697.365	1393.72	-6.83597	19.5186	4306	4306	MS2	9/128	B6.raw
	High	FLEQQNQVLQTK	Unambiguous	3	3	K2C1_HUMAN;K22E_HUMAN;K2C1B_HUMAN		CID	1	0	1		0	19.6495	10	2	738.392	1475.78	-6.11785	23.1122	4449	4449	MS2	9/120	B24.raw
	High	SLDLDSIIAEVK	Unambiguous	1	1	K2C1_HUMAN		CID	1	0	1		0	35.8933	100	2	651.859	1302.71	-3.88474	51.3519	12784	12784	MS2	15/88	B12.raw
	High	TNAENEFVTIK	Unambiguous	1	1	K2C1_HUMAN		CID	1	0	1		0	4.81089	0	2	633.319	1265.63	-4.82778	25.1675	5432	5432	MS2	8/116	B20.raw
	High	nKLNDLEDALQQAK	Unconsidered	1	1	K2C1_HUMAN	N1(Deamidated)	CID		0.1875	2		1	25.6062	19	2	800.909	1600.81	-4.557	31.1215	7250	7250	MS2	11/156	B1.raw
	High	TNAENEFVTIK	Unambiguous	1	1	K2C1_HUMAN		CID	1	0	1		0	5.91788	2	2	633.319	1265.63	-4.73133	25.1128	5701	5701	MS2	8/116	B13.raw
	High	SLDLDSIIAEVK	Unambiguous	1	1	K2C1_HUMAN		CID	1	0	1		0	31.7311	100	2	651.859	1302.71	-4.07215	50.9142	12436	12436	MS2	15/88	B20.raw
	High	SLNNQFASFIDKVR	Unambiguous	1	1	K2C1_HUMAN		CID	1	0	1		1	30.1761	24	2	819.932	1638.86	-2.52665	36.1781	8936	8936	MS2	8/148	B18.raw
	High	LNDLEDALQQAK	Unambiguous	1	1	K2C1_HUMAN		CID	1	0	1		0	35.705	5	2	679.348	1357.69	-4.94722	28.9059	6925	6925	MS2	15/128	B13.raw
	High	SLDLDSIIAEVK	Unambiguous	1	1	K2C1_HUMAN		CID	1	0	1		0	8.80109	100	2	651.862	1302.72	1.17532	55.0935	13132	13132	MS2	9/88	B16.raw
	High	TNAENEFVTIK	Unambiguous	1	1	K2C1_HUMAN		CID	1	0	1		0	8.43042	2	2	633.319	1265.63	-4.63488	25.0111	5490	5490	MS2	8/116	B12.raw
	High	LNDLEDALQQAK	Unambiguous	1	1	K2C1_HUMAN		CID	1	0	1		0	37.0665	100	2	679.348	1357.69	-4.58758	50.7591	12404	12404	MS2	16/128	B20.raw
	High	YEELQITAGR	Selected	2	2	K2C1_HUMAN;K2C6B_HUMAN		CID	0	0	1		0	16.0761	12	2	590.301	1179.59	-5.03671	23.8144	4632	4632	MS2	8/92	B24.raw
	High	TNAENEFVTIK	Unambiguous	1	1	K2C1_HUMAN		CID	1	0	1		0	17.6444	2	2	633.319	1265.63	-4.63488	24.7546	5598	5598	MS2	8/116	B9.raw
	High	TNAENEFVTIK	Unambiguous	1	1	K2C1_HUMAN		CID	1	0	1		0	8.41074	2	2	633.32	1265.63	-4.34552	25.2692	5329	5329	MS2	8/116	B19.raw
	High	SLDLDSIIAEVK	Unambiguous	1	1	K2C1_HUMAN		CID	1	0	1		0	26.6085	11	2	651.86	1302.71	-2.19805	42.7703	11157	11157	MS2	9/88	B2.raw
	High	SLDLDSIIAEVK	Unambiguous	1	1	K2C1_HUMAN		CID	1	0	1		0	47.9672	100	2	651.858	1302.71	-4.35327	52.0105	12599	12599	MS2	15/88	B19.raw
	High	SLDLDSIIAEVK	Unambiguous	1	1	K2C1_HUMAN		CID	1	0	1		0	44.3106	100	2	651.86	1302.71	-2.19805	46.9648	11568	11568	MS2	15/88	B19.raw
	High	SLNNQFASFIDKVR	Unambiguous	1	1	K2C1_HUMAN		CID	1	0	1		1	31.4311	25	2	819.929	1638.85	-5.50607	36.1869	8936	8936	MS2	8/148	B10.raw
	High	WELLQQVDTSTR	Unambiguous	1	1	K2C1_HUMAN		CID	1	0	1		0	15.2675	1	2	738.375	1475.74	-3.96526	32.8737	7935	7935	MS2	10/116	B16.raw
	High	SLDLDSIIAEVK	Unambiguous	1	1	K2C1_HUMAN		CID	1	0	1		0	21.5354	100	2	651.858	1302.71	-5.29032	50.4824	12349	12349	MS2	15/88	B20.raw
	High	SLDLDSIIAEVK	Unambiguous	1	1	K2C1_HUMAN		CID	1	0	1		0	39.7623	100	2	651.858	1302.71	-4.8218	52.3879	12662	12662	MS2	15/88	B19.raw
	High	TNAENEFVTIK	Unambiguous	1	1	K2C1_HUMAN		CID	1	0	1		0	8.71215	1	2	633.32	1265.63	-4.05617	24.77	5670	5670	MS2	8/116	B14.raw
	High	SKAEAESLYQSK	Unambiguous	1	1	K2C1_HUMAN		CID	1	0	1		1	21.8978	14	2	670.834	1340.66	-5.95141	14.6803	2472	2472	MS2	10/128	B4.raw
	High	SLDLDSIIAEVK	Unambiguous	1	1	K2C1_HUMAN		CID	1	0	1		0	8.84687	100	2	651.86	1302.71	-2.19805	46.3181	12021	12021	MS2	9/88	B15.raw
	High	SLDLDSIIAEVK	Unambiguous	1	1	K2C1_HUMAN		CID	1	0	1		0	51.2823	100	2	651.86	1302.71	-1.54212	55.233	13993	13993	MS2	9/88	B9.raw
	High	SKAEAESLYQSK	Unambiguous	1	1	K2C1_HUMAN		CID	1	0	1		1	8.46737	11	2	670.835	1340.66	-4.94982	15.0273	2485	2485	MS2	10/128	B13.raw
	High	SLDLDSIIAEVK	Unambiguous	1	1	K2C1_HUMAN		CID	1	0	1		0	48.0937	100	2	651.858	1302.71	-4.25956	51.8831	13284	13284	MS2	9/88	B13.raw
	High	SKAEAESLYQSK	Unambiguous	1	1	K2C1_HUMAN		CID	1	0	1		1	3.30966	3	2	670.835	1340.66	-5.49614	15.4354	2550	2550	MS2	7/128	B18.raw
	High	YEELQITAGR	Selected	2	2	K2C1_HUMAN;K2C6B_HUMAN		CID	0	0	1		0	18.2383	7	2	590.301	1179.59	-5.45066	24.1393	5164	5164	MS2	8/92	B18.raw
	High	IEISELNR	Unambiguous	2	2	K2C1_HUMAN;K22E_HUMAN		CID	1	0	1		0	3.94551	2	2	487.267	973.526	-5.2383	23.4389	4484	4484	MS2	7/60	B22.raw
	High	SKAEAESLYQSK	Unambiguous	1	1	K2C1_HUMAN		CID	1	0	1		1	5.29936	5	2	670.835	1340.66	-5.31404	15.0878	2442	2442	MS2	7/128	B18.raw
	High	SKAEAESLYQSK	Unambiguous	1	1	K2C1_HUMAN		CID	1	0	1		1	4.11884	10	2	670.835	1340.66	-5.04088	14.9795	2495	2495	MS2	7/128	B15.raw
	High	SKAEAESLYQSK	Unambiguous	1	1	K2C1_HUMAN		CID	1	0	1		1	17.2225	11	2	670.835	1340.66	-4.94982	14.8186	2446	2446	MS2	7/128	B14.raw
	High	SKAEAESLYQSKYEELQITAGR	Unambiguous	1	1	K2C1_HUMAN		CID	1	0	1		2	12.5525	6	3	834.419	2501.24	-3.77633	27.1738	6319	6319	MS2	19/248	B7.raw
	High	SLNNQFASFIDK	Unambiguous	1	1	K2C1_HUMAN		CID	1	0	1		0	2.82439	1	2	692.346	1383.68	-4.68012	33.7287	8065	8065	MS2	9/124	B1.raw
	High	LNDLEDALQQAK	Unambiguous	1	1	K2C1_HUMAN		CID	1	0	1		0	33.0136	100	2	679.348	1357.69	-4.7674	43.0733	9705	9705	MS2	18/128	B24.raw
	High	SLDLDSIIAEVK	Unambiguous	1	1	K2C1_HUMAN		CID	1	0	1		0	37.9195	100	2	651.858	1302.71	-5.19662	51.1579	12599	12599	MS2	9/88	B1.raw
	High	SKAEAESLYQSK	Unambiguous	1	1	K2C1_HUMAN		CID	1	0	1		1	10.6417	22	2	670.835	1340.66	-4.40351	15.2682	2530	2530	MS2	7/128	B16.raw
	High	SKAEAESLYQSK	Unambiguous	1	1	K2C1_HUMAN		CID	1	0	1		1	6.31732	17	2	670.835	1340.66	-5.31404	15.8166	2439	2439	MS2	7/128	B23.raw
	High	SKAEAESLYQSK	Unambiguous	1	1	K2C1_HUMAN		CID	1	0	1		1	10.2722	14	2	670.835	1340.66	-5.31404	16.0379	2675	2675	MS2	7/128	B24.raw
	High	SKAEAESLYQSK	Unambiguous	1	1	K2C1_HUMAN		CID	1	0	1		1	27.5946	34	2	670.835	1340.66	-4.49456	14.9783	2463	2463	MS2	10/128	B2.raw
	High	QISNLQQSISDAEQR	Unambiguous	1	1	K2C1_HUMAN		CID	1	0	1		0	54.4986	100	2	858.926	1716.84	-3.66082	41.6866	10352	10352	MS2	12/168	B20.raw
	High	SKAEAESLYQSK	Unambiguous	1	1	K2C1_HUMAN		CID	1	0	1		1	10.6323	13	2	670.834	1340.66	-6.49772	15.0021	2465	2465	MS2	7/128	B5.raw
	High	FLEQQNQVLQTK	Unambiguous	3	3	K2C1_HUMAN;K22E_HUMAN;K2C1B_HUMAN		CID	1	0	1		0	34.5627	5	2	738.393	1475.78	-4.54624	28.7889	6831	6831	MS2	8/120	B7.raw
	High	SLDLDSIIAEVK	Unambiguous	1	1	K2C1_HUMAN		CID	1	0	1		0	20.4059	100	2	651.859	1302.71	-3.97845	50.4328	12296	12296	MS2	15/88	B19.raw
	High	SKAEAESLYQSK	Unambiguous	1	1	K2C1_HUMAN		CID	1	0	1		1	20.2915	12	2	670.835	1340.66	-5.13193	14.2745	2546	2546	MS2	7/128	B6.raw
	High	GGGGGGYGSGGSSYGSGGGSYGSGGGGGGGR	Unambiguous	1	1	K2C1_HUMAN		CID	1	0	1		0	9.96516	2	3	795.318	2383.94	-5.10871	14.3471	2571	2571	MS2	28/240	B6.raw
	High	SLNnQFASFIDK	Unambiguous	1	1	K2C1_HUMAN	N4(Deamidated)	CID	0.2615	0	1		0	27.372	8	2	692.838	1384.67	-4.50569	31.7456	7787	7787	MS2	7/124	B2.raw
	High	GGGGGGYGSGGSSYGSGGGSYGSGGGGGGGR	Unambiguous	1	1	K2C1_HUMAN		CID	1	0	1		0	7.84191	4	3	795.318	2383.94	-4.64786	14.9587	2378	2378	MS2	28/240	B19.raw
	High	FLEQQNQVLQTK	Unambiguous	3	3	K2C1_HUMAN;K22E_HUMAN;K2C1B_HUMAN		CID	1	0	1		0	56.8232	27	2	738.393	1475.78	-4.46353	24.902	5632	5632	MS2	9/120	B13.raw
	High	GGGGGGYGSGGSSYGSGGGSYGSGGGGGGGR	Unambiguous	1	1	K2C1_HUMAN		CID	1	0	1		0	6.81749	3	3	795.318	2383.94	-4.87828	15.0411	2496	2496	MS2	27/240	B7.raw
	High	SLDLDSIIAEVK	Unambiguous	1	1	K2C1_HUMAN		CID	1	0	1		0	42.4406	100	2	651.86	1302.71	-2.01064	54.8401	13060	13060	MS2	8/88	B20.raw
	High	SLNNQFASFIDK	Unambiguous	1	1	K2C1_HUMAN		CID	1	0	1		0	2.83398	1	2	692.345	1383.68	-4.85657	33.8869	7460	7460	MS2	7/124	B24.raw
	High	SLDLDSIIAEVK	Unambiguous	1	1	K2C1_HUMAN		CID	1	0	1		0	21.1743	14	2	651.859	1302.71	-2.94769	40.3197	10465	10465	MS2	9/88	B2.raw
	High	mSGEcAPNVSVSVSTSHTTISGGGSR	Unambiguous	1	1	K2C1_HUMAN	M1(Oxidation); C5(Carbamidomethyl)	CID	1	0	1		0	0	8	2	1291.08	2581.15	-3.74759	21.2872	4858	4858	MS2	13/272	B6.raw
	High	SKAEAESLYQSK	Unambiguous	1	1	K2C1_HUMAN		CID	1	0	1		1	24.1145	56	2	670.835	1340.66	-4.67667	15.3683	2483	2483	MS2	7/128	B24.raw
	High	SLNNQFASFIDK	Unambiguous	1	1	K2C1_HUMAN		CID	1	0	1		0	45.3962	7	2	692.346	1383.68	-4.15079	33.3915	7957	7957	MS2	9/124	B1.raw
	High	SLNnQFASFIDK	Unambiguous	1	1	K2C1_HUMAN	N4(Deamidated)	CID		0.0448	2		0	29.3398	6	2	692.838	1384.67	-3.6241	34.4072	8628	8628	MS2	9/124	B2.raw
	High	FLEQQNqVLQTK	Selected	3	3	K2C1_HUMAN;K22E_HUMAN;K2C1B_HUMAN	Q7(Deamidated)	CID	0.0469	0	1		0	54.9807	5	2	738.883	1476.76	-6.69729	23.0607	5196	5196	MS2	9/120	B3.raw
	High	FLEQQnQVLQTK	Rejected	3	3	K2C1_HUMAN;K22E_HUMAN;K2C1B_HUMAN	N6(Deamidated)	CID	0.0469	0	1		0	54.9807	5	2	738.883	1476.76	-6.69729	23.0607	5196	5196	MS2	9/120	B3.raw
	High	LNDLEDALQQAK	Unambiguous	1	1	K2C1_HUMAN		CID	1	0	1		0	35.4142	20	2	679.348	1357.69	-5.21695	29.7045	6232	6232	MS2	17/128	B24.raw
	High	WELLQQVDTSTR	Unambiguous	1	1	K2C1_HUMAN		CID	1	0	1		0	18.8533	0	2	738.375	1475.74	-4.87516	32.2146	8204	8204	MS2	9/116	B4.raw
	High	SKAEAESLYQSK	Unambiguous	1	1	K2C1_HUMAN		CID	1	0	1		1	11.2812	8	2	670.835	1340.66	-4.94982	15.4972	2509	2509	MS2	10/128	B11.raw
	High	FLEQQNQVLQTK	Unambiguous	3	3	K2C1_HUMAN;K22E_HUMAN;K2C1B_HUMAN		CID	1	0	1		0	8.64072	4	2	738.393	1475.78	-4.62896	23.5891	4932	4932	MS2	17/120	B11.raw
	High	FLEQQNQVLQTK	Unambiguous	3	3	K2C1_HUMAN;K22E_HUMAN;K2C1B_HUMAN		CID	1	0	1		0	5.70534	24	2	738.392	1475.78	-6.20057	23.1584	4257	4257	MS2	8/120	B21.raw
	High	FLEQqNQVLQTK	Rejected	3	3	K2C1_HUMAN;K22E_HUMAN;K2C1B_HUMAN	Q5(Deamidated)	CID	0.0469	0	1		0	54.9807	5	2	738.883	1476.76	-6.69729	23.0607	5196	5196	MS2	9/120	B3.raw
	High	SLNNQFASFIDK	Unambiguous	1	1	K2C1_HUMAN		CID	1	0	1		0	35.901	9	2	692.346	1383.68	-3.88613	34.2379	8577	8577	MS2	9/124	B2.raw
	High	SLDLDSIIAEVK	Unambiguous	1	1	K2C1_HUMAN		CID	1	0	1		0	41.2148	100	2	651.859	1302.71	-2.66658	46.4395	11508	11508	MS2	8/88	B20.raw
	High	FLEQQNQVLQTK	Unambiguous	3	3	K2C1_HUMAN;K22E_HUMAN;K2C1B_HUMAN		CID	1	0	1		0	13.1394	4	2	738.393	1475.78	-4.13266	23.7674	5092	5092	MS2	9/120	B16.raw
	High	SLNNqFASFIDK	Unambiguous	1	1	K2C1_HUMAN	Q5(Deamidated)	CID		0.0448	2		0	29.3398	6	2	692.838	1384.67	-3.6241	34.4072	8628	8628	MS2	9/124	B2.raw
	High	LNDLEDALQQAK	Unambiguous	1	1	K2C1_HUMAN		CID	1	0	1		0	25.3122	100	2	679.349	1357.69	-4.49767	51.9826	12627	12627	MS2	10/128	B20.raw
	High	FLEQQNQVLQTK	Unambiguous	3	3	K2C1_HUMAN;K22E_HUMAN;K2C1B_HUMAN		CID	1	0	1		0	0	13	2	738.391	1475.77	-7.02774	23.1641	4340	4340	MS2	8/120	B23.raw
	High	FLEQQNQVLQTK	Unambiguous	3	3	K2C1_HUMAN;K22E_HUMAN;K2C1B_HUMAN		CID	1	0	1		0	22.6748	42	2	738.393	1475.78	-4.29809	29.5493	5930	5930	MS2	8/120	B21.raw
	High	WELLQQVDTSTR	Unambiguous	1	1	K2C1_HUMAN		CID	1	0	1		0	10.9595	1	2	738.374	1475.74	-5.28876	32.7294	7875	7875	MS2	9/116	B18.raw
	High	FLEQQNQVLQTK	Unambiguous	3	3	K2C1_HUMAN;K22E_HUMAN;K2C1B_HUMAN		CID	1	0	1		0	22.8507	31	2	738.393	1475.78	-5.04254	27.2796	5305	5305	MS2	8/120	B21.raw
	High	GGGGGGYGSGGSSYGSGGGSYGSGGGGGGGR	Unambiguous	1	1	K2C1_HUMAN		CID	1	0	1		0	4.92559	4	3	795.319	2383.94	-4.18701	14.9009	2435	2435	MS2	29/240	B20.raw
	High	SLDLDSIIAEVK	Unambiguous	1	1	K2C1_HUMAN		CID	1	0	1		0	46.639	84	2	651.858	1302.71	-4.44697	44.6827	11482	11482	MS2	9/88	B7.raw
	High	SLDLDSIIAEVK	Unambiguous	1	1	K2C1_HUMAN		CID	1	0	1		0	41.7731	29	2	651.86	1302.71	-2.29176	40.4331	10278	10278	MS2	15/88	B12.raw
	High	SLnNQFASFIDK	Unambiguous	1	1	K2C1_HUMAN	N3(Deamidated)	CID		0.0448	3		0	31.3076	10	2	692.837	1384.67	-5.29912	34.6176	8335	8335	MS2	9/124	B1.raw
	High	SKAEAESLYQSK	Unambiguous	1	1	K2C1_HUMAN		CID	1	0	1		1	14.7751	11	2	670.835	1340.66	-5.13193	16.4516	2957	2957	MS2	7/128	B2.raw
	High	LNDLEDALQQAK	Unambiguous	1	1	K2C1_HUMAN		CID	1	0	1		0	45.9397	100	2	679.349	1357.69	-3.68847	49.5413	12171	12171	MS2	10/128	B20.raw
	High	WELLQQVDTSTR	Unambiguous	1	1	K2C1_HUMAN		CID	1	0	1		0	42.3007	2	2	738.375	1475.74	-4.21342	32.2092	7993	7993	MS2	15/116	B5.raw
	High	AEAESLYQSK	Unambiguous	1	1	K2C1_HUMAN		CID	1	0	1		0	30.5651	49	2	563.272	1125.54	-4.44433	16.5042	2809	2809	MS2	13/80	B24.raw
	High	SLNNQFASFIDK	Unambiguous	1	1	K2C1_HUMAN		CID	1	0	1		0	16.1506	7	2	692.346	1383.68	-4.32724	34.2301	7561	7561	MS2	7/124	B24.raw
	High	SLDLDSIIAEVK	Unambiguous	1	1	K2C1_HUMAN		CID	1	0	1		0	30.3316	100	2	651.858	1302.71	-4.54068	41.0873	8932	8932	MS2	9/88	B21.raw
	High	SLNNQFASFIDK	Unambiguous	1	1	K2C1_HUMAN		CID	1	0	1		0	48.7614	14	2	692.345	1383.68	-5.03301	34.5299	8649	8649	MS2	9/124	B7.raw
	High	SKAEAESLYQSK	Unambiguous	1	1	K2C1_HUMAN		CID	1	0	1		1	6.98427	29	2	670.835	1340.66	-4.85877	15.1624	2402	2402	MS2	10/128	B11.raw
	High	FLEQQNQVLQTK	Unambiguous	3	3	K2C1_HUMAN;K22E_HUMAN;K2C1B_HUMAN		CID	1	0	1		0	35.246	6	2	738.392	1475.78	-5.8697	22.2005	5132	5132	MS2	9/120	B6.raw
	High	FLEQQNQVLQTK	Unambiguous	3	3	K2C1_HUMAN;K22E_HUMAN;K2C1B_HUMAN		CID	1	0	1		0	29.6971	7	2	738.392	1475.78	-5.45612	24.8417	5982	5982	MS2	8/120	B6.raw
	High	SLDLDSIIAEVK	Unambiguous	1	1	K2C1_HUMAN		CID	1	0	1		0	36.1467	76	2	651.86	1302.71	-2.01064	44.7003	11398	11398	MS2	9/88	B12.raw
	High	FLEQQnQVLQTK	Unambiguous	3	3	K2C1_HUMAN;K22E_HUMAN;K2C1B_HUMAN	N6(Deamidated)	CID	0.0312	0	1		0	58.9254	9	2	738.883	1476.76	-6.94528	23.9792	5160	5160	MS2	10/120	B12.raw
	High	FLEQQNQVLQTK	Unambiguous	3	3	K2C1_HUMAN;K22E_HUMAN;K2C1B_HUMAN		CID	1	0	1		0	16.2104	24	2	738.393	1475.78	-4.95982	26.2079	5283	5283	MS2	8/120	B24.raw
	High	SLNNQFASFIDK	Unambiguous	1	1	K2C1_HUMAN		CID	1	0	1		0	20.9936	14	2	692.347	1383.69	-3.00391	33.3527	8088	8088	MS2	7/124	B16.raw
	High	GGGGGGYGSGGSSYGSGGGSYGSGGGGGGGR	Unambiguous	1	1	K2C1_HUMAN		CID	1	0	1		0	6.63358	4	3	795.318	2383.94	-4.87828	14.8931	2428	2428	MS2	41/240	B5.raw
	High	FLEQQNQVLQTK	Unambiguous	3	3	K2C1_HUMAN;K22E_HUMAN;K2C1B_HUMAN		CID	1	0	1		0	25.2664	3	2	738.393	1475.78	-4.38081	24.472	5454	5454	MS2	18/120	B2.raw
	High	SKAEAESLYQSK	Unambiguous	1	1	K2C1_HUMAN		CID	1	0	1		1	11.621	20	2	670.836	1340.66	-3.85719	17.1577	3194	3194	MS2	7/128	B2.raw
	High	SLDLDSIIAEVK	Unambiguous	1	1	K2C1_HUMAN		CID	1	0	1		0	37.7499	100	2	651.859	1302.71	-3.32251	52.6967	13434	13434	MS2	14/88	B13.raw
	High	SLDLDSIIAEVK	Unambiguous	1	1	K2C1_HUMAN		CID	1	0	1		0	60.6077	100	2	651.86	1302.71	-1.1673	55.2624	13689	13689	MS2	8/88	B15.raw
	High	QISNLQQSISDAEQR	Unambiguous	1	1	K2C1_HUMAN		CID	1	0	1		0	26.4517	25	2	858.925	1716.84	-5.22507	27.2189	6073	6073	MS2	11/168	B20.raw
	High	SLNNQFASFIDK	Unambiguous	1	1	K2C1_HUMAN		CID	1	0	1		0	18.3798	35	2	692.345	1383.68	-5.20945	33.575	7092	7092	MS2	7/124	B21.raw
	High	SLDLDSIIAEVK	Unambiguous	1	1	K2C1_HUMAN		CID	1	0	1		0	36.1224	19	2	651.859	1302.71	-3.50992	39.9948	10428	10428	MS2	15/88	B13.raw
	High	SLDLDSIIAEVK	Unambiguous	1	1	K2C1_HUMAN		CID	1	0	1		0	39.9091	100	2	651.861	1302.71	-0.605069	55.1999	13117	13117	MS2	8/88	B19.raw
	High	FLEqQNQVLQTK	Unconsidered	3	3	K2C1_HUMAN;K22E_HUMAN;K2C1B_HUMAN	Q4(Deamidated)	CID		0.1579	4		0	50.5493	9	2	738.883	1476.76	-6.53197	23.8717	5290	5290	MS2	10/120	B15.raw
	High	SLDLDSIIAEVK	Unambiguous	1	1	K2C1_HUMAN		CID	1	0	1		0	36.7298	100	2	651.861	1302.72	-0.136546	55.4481	13182	13182	MS2	16/88	B16.raw
	High	SLDLDSIIAEVK	Unambiguous	1	1	K2C1_HUMAN		CID	1	0	1		0	20.0823	13	2	651.859	1302.71	-3.32251	46.4502	12142	12142	MS2	9/88	B2.raw
	High	SGGGFSSGSAGIINYQR	Unambiguous	1	1	K2C1_HUMAN		CID	1	0	1		0	16.3961	14	2	829.397	1657.79	-3.26828	25.7963	5693	5693	MS2	8/140	B18.raw
	High	SLDLDSIIAEVK	Unambiguous	1	1	K2C1_HUMAN		CID	1	0	1		0	32.1495	84	2	651.86	1302.71	-1.72953	43.2362	11023	11023	MS2	15/88	B12.raw
	High	SLNNQFASFIDKVR	Unambiguous	1	1	K2C1_HUMAN		CID	1	0	1		1	7.04772	1	2	819.93	1638.85	-4.38878	35.8076	9361	9361	MS2	10/148	B4.raw
	High	SLDLDSIIAEVK	Unambiguous	1	1	K2C1_HUMAN		CID	1	0	1		0	17.3417	66	2	651.86	1302.71	-2.47917	45.9289	11698	11698	MS2	15/88	B12.raw
	High	SLNNQFASFIDK	Unambiguous	1	1	K2C1_HUMAN		CID	1	0	1		0	18.5093	96	2	692.345	1383.68	-5.20945	43.7152	9838	9838	MS2	7/124	B24.raw
	High	SLDLDSIIAEVK	Unambiguous	1	1	K2C1_HUMAN		CID	1	0	1		0	26.9521	100	2	651.859	1302.71	-2.66658	54.3917	13033	13033	MS2	8/88	B16.raw
	High	QISNLQqSISDAEQR	Unambiguous	1	1	K2C1_HUMAN	Q7(Deamidated)	CID		0.1233	3		0	45.6424	59	2	859.413	1717.82	-9.20572	28.1353	5792	5792	MS2	12/168	B24.raw
	High	WELLQQVDTSTR	Unambiguous	1	1	K2C1_HUMAN		CID	1	0	1		0	22.956	3	2	738.375	1475.74	-4.54429	32.3769	7763	7763	MS2	9/116	B18.raw
	High	FLEQQNQVLQTK	Unambiguous	3	3	K2C1_HUMAN;K22E_HUMAN;K2C1B_HUMAN		CID	1	0	1		0	20.7091	100	2	738.395	1475.78	-1.7339	58.3724	14271	14271	MS2	9/120	B2.raw
	High	LnDLEDALQQAK	Unambiguous	1	1	K2C1_HUMAN	N2(Deamidated)	CID	1	0	1		0	50.0113	3	2	679.84	1358.67	-4.94894	29.6763	7123	7123	MS2	10/128	B2.raw
	High	SLDLDSIIAEVK	Unambiguous	1	1	K2C1_HUMAN		CID	1	0	1		0	19.7305	13	2	651.858	1302.71	-4.63439	40.2138	10340	10340	MS2	9/88	B7.raw
	High	SKAEAESLYQSKYEELQITAGR	Unambiguous	1	1	K2C1_HUMAN		CID	1	0	1		2	6.10074	4	3	834.42	2501.24	-2.97106	27.1801	6150	6150	MS2	19/248	B16.raw
	High	FLEQQNQVLQTKWELLQQVDTSTR	Unambiguous	1	1	K2C1_HUMAN		CID	1	0	1		1	12.0748	4	3	978.173	2932.5	-4.23524	36.6555	9335	9335	MS2	24/264	B2.raw
	High	SLDLDSIIAEVK	Unambiguous	1	1	K2C1_HUMAN		CID	1	0	1		0	46.0696	100	2	651.859	1302.71	-3.50992	48.769	12328	12328	MS2	18/88	B12.raw
	High	GGGGGGYGSGGSSYGSGGGSYGSGGGGGGGR	Unambiguous	1	1	K2C1_HUMAN		CID	1	0	1		0	3.90125	4	3	795.319	2383.94	-4.34062	15.1073	2480	2480	MS2	28/240	B16.raw
	High	SLDLDSIIAEVK	Unambiguous	1	1	K2C1_HUMAN		CID	1	0	1		0	50.7484	83	2	651.86	1302.71	-2.01064	43.9766	11213	11213	MS2	15/88	B12.raw
	High	THNLEPYFESFInNLR	Unambiguous	1	1	K2C1_HUMAN	N13(Deamidated)	CID	0.2344	0	1		0	13.664	20	2	997.98	1994.95	-3.72572	37.8127	9306	9306	MS2	13/172	B1.raw
	High	SLDLDSIIAEVK	Unambiguous	1	1	K2C1_HUMAN		CID	1	0	1		0	21.5201	9	2	651.859	1302.71	-3.22881	40.3714	10584	10584	MS2	9/88	B9.raw
	High	SLDLDSIIAEVK	Unambiguous	1	1	K2C1_HUMAN		CID	1	0	1		0	6.54423	18	2	651.858	1302.71	-5.10291	41.0181	9256	9256	MS2	9/88	B24.raw
	High	SLNnQFASFIDK	Unambiguous	1	1	K2C1_HUMAN	N4(Deamidated)	CID		0.0455	2		0	31.3787	10	2	692.838	1384.67	-4.77016	34.8794	8757	8757	MS2	9/124	B7.raw
	High	SLDLDSIIAEVK	Unambiguous	1	1	K2C1_HUMAN		CID	1	0	1		0	34.0068	11	2	651.86	1302.71	-2.47917	42.4273	11063	11063	MS2	18/88	B2.raw
	High	SLDLDSIIAEVK	Unambiguous	1	1	K2C1_HUMAN		CID	1	0	1		0	33.2971	100	2	651.861	1302.71	-0.886183	54.9531	13268	13268	MS2	8/88	B7.raw
	High	SLNNQFASFIDK	Unambiguous	1	1	K2C1_HUMAN		CID	1	0	1		0	44.0464	21	2	692.346	1383.68	-4.5919	34.4214	8274	8274	MS2	7/124	B1.raw
	High	SLNNQFASFIDK	Unambiguous	1	1	K2C1_HUMAN		CID	1	0	1		0	22.3454	13	2	692.345	1383.68	-4.85657	33.3822	7601	7601	MS2	9/124	B22.raw
	High	SLDLDSIIAEVK	Unambiguous	1	1	K2C1_HUMAN		CID	1	0	1		0	23.0898	37	2	651.859	1302.71	-3.1351	46.2096	12183	12183	MS2	15/88	B9.raw
	High	SLNNQFASFIDK	Unambiguous	1	1	K2C1_HUMAN		CID	1	0	1		0	17.5878	100	2	692.345	1383.68	-5.20945	44.8425	10070	10070	MS2	7/124	B24.raw
	High	SLDLDSIIAEVK	Unambiguous	1	1	K2C1_HUMAN		CID	1	0	1		0	29.0617	100	2	651.86	1302.71	-1.261	54.8958	13943	13943	MS2	8/88	B9.raw
	High	SLNNQFASFIDKVR	Unambiguous	1	1	K2C1_HUMAN		CID	1	0	1		1	17.0092	8	2	819.931	1638.85	-3.2715	36.4211	8908	8908	MS2	11/148	B20.raw
	High	SKAEAESLYQSKYEELQITAGR	Unambiguous	1	1	K2C1_HUMAN		CID	1	0	1		2	4.81828	12	3	834.418	2501.24	-4.50839	27.555	5643	5643	MS2	22/248	B24.raw
	High	SLDLDSIIAEVK	Unambiguous	1	1	K2C1_HUMAN		CID	1	0	1		0	41.7118	100	2	651.859	1302.71	-4.07215	49.5866	12269	12269	MS2	15/88	B16.raw
	High	SLDLDSIIAEVK	Unambiguous	1	1	K2C1_HUMAN		CID	1	0	1		0	44.4141	11	2	651.859	1302.71	-3.97845	41.2792	11053	11053	MS2	9/88	B4.raw
	High	SLDLDSIIAEVK	Unambiguous	1	1	K2C1_HUMAN		CID	1	0	1		0	47.3012	100	2	651.857	1302.71	-5.85256	52.6468	12794	12794	MS2	15/88	B16.raw
	High	FLEQQNQVLQTK	Unambiguous	3	3	K2C1_HUMAN;K22E_HUMAN;K2C1B_HUMAN		CID	1	0	1		0	5.86381	15	2	738.392	1475.78	-5.29069	24.8189	4903	4903	MS2	9/120	B24.raw
	High	SLNNQFASFIDK	Unambiguous	1	1	K2C1_HUMAN		CID	1	0	1		0	42.5532	100	2	692.345	1383.68	-5.91523	48.6512	10731	10731	MS2	7/124	B24.raw
	High	FLEQQNQVLQTK	Unambiguous	3	3	K2C1_HUMAN;K22E_HUMAN;K2C1B_HUMAN		CID	1	0	1		0	19.8475	5	2	738.393	1475.78	-4.87711	24.0916	5741	5741	MS2	10/120	B6.raw
	High	GSYGSGGSSYGSGGGSYGSGGGGGGHGSYGSGSSSGGYR	Unambiguous	1	1	K2C1_HUMAN		CID	1	0	1		0	4.15097	9	3	1104.77	3312.28	-7.04833	17.9241	3380	3380	MS2	20/304	B16.raw
	High	SLNNQFASFIDK	Unambiguous	1	1	K2C1_HUMAN		CID	1	0	1		0	26.829	57	2	692.346	1383.69	-3.53324	46.2465	11845	11845	MS2	7/124	B7.raw
	High	SLNNQFASFIDK	Unambiguous	1	1	K2C1_HUMAN		CID	1	0	1		0	44.8243	31	2	692.346	1383.69	-3.53324	46.999	12306	12306	MS2	7/124	B2.raw
	High	SGGGFSSGSAGIINYQR	Unambiguous	1	1	K2C1_HUMAN		CID	1	0	1		0	27.9438	2	2	829.396	1657.78	-5.10915	24.8591	5988	5988	MS2	8/140	B6.raw
	High	SLNNQFASFIDK	Unambiguous	1	1	K2C1_HUMAN		CID	1	0	1		0	8.78414	65	2	692.346	1383.68	-4.23901	47.342	11826	11826	MS2	7/124	B1.raw
	High	SLNNQFASFIDK	Unambiguous	1	1	K2C1_HUMAN		CID	1	0	1		0	34.6725	33	2	692.346	1383.69	-3.53324	44.515	11629	11629	MS2	7/124	B2.raw
	High	SLNNQFASFIDK	Unambiguous	1	1	K2C1_HUMAN		CID	1	0	1		0	34.0662	100	2	692.347	1383.69	-3.09214	42.5744	9243	9243	MS2	7/124	B21.raw
	High	SLDLDSIIAEVK	Unambiguous	1	1	K2C1_HUMAN		CID	1	0	1		0	27.6241	10	2	651.86	1302.71	-2.38546	43.1107	11249	11249	MS2	16/88	B2.raw
	High	SLnNQFASFIDK	Unambiguous	1	1	K2C1_HUMAN	N3(Deamidated)	CID	1	0	1		0	6.20967	13	2	692.838	1384.67	-4.41753	33.3713	7306	7306	MS2	10/124	B24.raw
	High	SGGGFSSGSAGIINYQR	Unambiguous	1	1	K2C1_HUMAN		CID	1	0	1		0	15.6682	5	2	829.396	1657.79	-4.59371	25.7232	5540	5540	MS2	8/140	B1.raw
	High	SLNnQFASFIDK	Unambiguous	1	1	K2C1_HUMAN	N4(Deamidated)	CID	1	0	1		0	6.20967	13	2	692.838	1384.67	-4.41753	33.3713	7306	7306	MS2	10/124	B24.raw
	High	SLNNQFASFIDK	Unambiguous	1	1	K2C1_HUMAN		CID	1	0	1		0	39.0996	100	2	692.345	1383.68	-5.20945	52.1558	11209	11209	MS2	7/124	B24.raw
	High	SLNNQFASFIDK	Unambiguous	1	1	K2C1_HUMAN		CID	1	0	1		0	33.2416	32	2	692.347	1383.69	-2.56281	45.9711	12002	12002	MS2	7/124	B2.raw
	High	SGGGFSSGSAGIINYQR	Unambiguous	1	1	K2C1_HUMAN		CID	1	0	1		0	47.7337	2	2	829.396	1657.79	-4.59371	25.0916	5834	5834	MS2	8/140	B4.raw
	High	SLNNQFASFIDK	Unambiguous	1	1	K2C1_HUMAN		CID	1	0	1		0	30.5976	27	2	692.347	1383.69	-2.91569	42.364	11046	11046	MS2	7/124	B2.raw
	High	GSGGGSSGGSIGGR	Unambiguous	1	1	K2C1_HUMAN		CID	1	0	1		0	45.9259	100	2	546.755	1092.5	-0.610008	8.94572	796	796	MS2	10/104	B21.raw
	High	FLEQQnQVLQTK	Unambiguous	3	3	K2C1_HUMAN;K22E_HUMAN;K2C1B_HUMAN	N6(Deamidated)	CID	0.0159	0	1		0	35.1577	10	2	738.894	1476.78	7.6856	23.0576	4690	4690	MS2	10/120	B1.raw
	High	GSGGGSSGGSIGGR	Unambiguous	1	1	K2C1_HUMAN		CID	1	0	1		0	40.4585	100	2	546.755	1092.5	-0.610008	9.63768	944	944	MS2	9/104	B21.raw
	High	GGGGGGYGSGGSSYGSGGGSYGSGGGGGGGR	Unambiguous	1	1	K2C1_HUMAN		CID	1	0	1		0	3.61605	6	3	795.32	2383.94	-3.26531	15.2635	2330	2330	MS2	22/240	B21.raw
	High	SLNNQFASFIDK	Unambiguous	1	1	K2C1_HUMAN		CID	1	0	1		0	35.2755	95	2	692.346	1383.68	-4.23901	44.8653	11221	11221	MS2	7/124	B1.raw
	High	FLEQQNQVLQTK	Unambiguous	3	3	K2C1_HUMAN;K22E_HUMAN;K2C1B_HUMAN		CID	1	0	1		0	19.6767	16	2	738.392	1475.78	-5.53884	23.0408	4786	4786	MS2	7/120	B8.raw
	High	SLNNqFASFIDK	Unambiguous	1	1	K2C1_HUMAN	Q5(Deamidated)	CID	1	0	1		0	6.20967	13	2	692.838	1384.67	-4.41753	33.3713	7306	7306	MS2	10/124	B24.raw
	High	WELLQQVDTSTR	Unambiguous	1	1	K2C1_HUMAN		CID	1	0	1		0	24.0971	2	2	738.375	1475.74	-4.37885	32.6922	7739	7739	MS2	10/116	B1.raw
	High	LNDLEDALQQAK	Unambiguous	1	1	K2C1_HUMAN		CID	1	0	1		0	39.9469	3	2	679.348	1357.69	-4.94722	28.9479	6016	6016	MS2	10/128	B24.raw
	High	SLDLDSIIAEVK	Unambiguous	1	1	K2C1_HUMAN		CID	1	0	1		0	30.9331	100	2	651.859	1302.71	-2.94769	50.968	12714	12714	MS2	15/88	B12.raw
	High	SLDLDSIIAEVK	Unambiguous	1	1	K2C1_HUMAN		CID	1	0	1		0	18.3703	13	2	651.859	1302.71	-3.60363	41.2054	10775	10775	MS2	9/88	B13.raw
	High	SLNNQFASFIDK	Unambiguous	1	1	K2C1_HUMAN		CID	1	0	1		0	12.5907	100	2	692.346	1383.68	-3.97435	51.2526	12501	12501	MS2	7/124	B20.raw
	High	LNDLEDALQQAK	Unambiguous	1	1	K2C1_HUMAN		CID	1	0	1		0	26.2246	100	2	679.35	1357.69	-1.98017	56.4008	13512	13512	MS2	9/128	B7.raw
	High	SLDLDSIIAEVK	Unambiguous	1	1	K2C1_HUMAN		CID	1	0	1		0	22.0813	45	2	651.859	1302.71	-2.94769	41.5379	10198	10198	MS2	9/88	B19.raw
	High	SGGGFSSGSAGIINYQR	Unambiguous	1	1	K2C1_HUMAN		CID	1	0	1		0	23.9802	6	2	829.396	1657.79	-4.66734	25.3838	5752	5752	MS2	8/140	B5.raw
	High	TNAENEFVTIK	Unambiguous	1	1	K2C1_HUMAN		CID	1	0	1		0	7.17462	1	2	633.32	1265.63	-4.15262	25.0443	5676	5676	MS2	8/116	B15.raw
	High	FLEQQNQVLQTK	Unambiguous	3	3	K2C1_HUMAN;K22E_HUMAN;K2C1B_HUMAN		CID	1	0	1		0	18.3186	9	2	738.392	1475.78	-5.70427	24.4687	4812	4812	MS2	9/120	B24.raw
	High	LnDLEDALQQAK	Unambiguous	1	1	K2C1_HUMAN	N2(Deamidated)	CID	0.2381	0	1		0	34.2854	4	2	679.841	1358.67	-4.40987	29.7803	7152	7152	MS2	18/128	B7.raw
	High	SLDLDSIIAEVK	Unambiguous	1	1	K2C1_HUMAN		CID	1	0	1		0	46.7339	97	2	651.858	1302.71	-5.00921	48.7116	12109	12109	MS2	14/88	B16.raw
	High	FLEQQNQVLQTK	Unambiguous	3	3	K2C1_HUMAN;K22E_HUMAN;K2C1B_HUMAN		CID	1	0	1		0	17.9896	11	2	738.392	1475.78	-5.53884	22.559	4989	4989	MS2	7/120	B4.raw
	High	GGGGGGYGSGGSSYGSGGGSYGSGGGGGGGR	Unambiguous	1	1	K2C1_HUMAN		CID	1	0	1		0	9.71337	11	3	795.319	2383.94	-3.87977	15.1298	2417	2417	MS2	28/240	B24.raw
	High	GSYGSGGSSYGSGGGSYGSGGGGGGHGSYGSGSSSGGYR	Unambiguous	1	1	K2C1_HUMAN		CID	1	0	1		0	0	36	3	1104.77	3312.29	-4.5054	19.1451	3351	3351	MS2	16/304	B21.raw
	High	GGGGGGYGSGGSSYGSGGGSYGSGGGGGGGR	Unambiguous	1	1	K2C1_HUMAN		CID	1	0	1		0	11.8566	2	3	795.318	2383.94	-5.26232	14.6531	2462	2462	MS2	28/240	B4.raw
	High	SLNNQFASFIDK	Unambiguous	1	1	K2C1_HUMAN		CID	1	0	1		0	53.8328	94	2	692.347	1383.69	-2.91569	46.7617	11686	11686	MS2	7/124	B1.raw
	High	GSGGGSSGGSIGGR	Unambiguous	1	1	K2C1_HUMAN		CID	1	0	1		0	29.7128	100	2	546.754	1092.5	-1.39215	9.52432	908	908	MS2	9/104	B17.raw
	High	SLDLDSIIAEVK	Unambiguous	1	1	K2C1_HUMAN		CID	1	0	1		0	23.0021	100	2	651.861	1302.71	-1.07359	55.6062	13843	13843	MS2	8/88	B2.raw
	High	SLNNQFASFIDK	Unambiguous	1	1	K2C1_HUMAN		CID	1	0	1		0	52.5784	100	2	692.346	1383.68	-4.76834	40.0819	9969	9969	MS2	7/124	B1.raw
	High	YEELQITAGR	Selected	2	2	K2C1_HUMAN;K2C6B_HUMAN		CID		0.0455	2		0	12.5946	100	2	590.303	1179.6	-1.20776	55.1982	11119	11119	MS2	8/92	B21.raw
	High	LNDLEDALQQAK	Unambiguous	1	1	K2C1_HUMAN		CID	1	0	1		0	17.7125	7	2	679.348	1357.69	-4.94722	29.5283	6745	6745	MS2	10/128	B1.raw
	High	SLDLDSIIAEVK	Unambiguous	1	1	K2C1_HUMAN		CID	1	0	1		0	27.5288	9	2	651.859	1302.71	-3.22881	42.0848	10964	10964	MS2	16/88	B2.raw
	High	SKAEAESLYQSK	Unambiguous	1	1	K2C1_HUMAN		CID	1	0	1		1	9.32427	4	2	670.834	1340.66	-6.04246	15.3478	2580	2580	MS2	10/128	B5.raw
	High	SLDLDSIIAEVK	Unambiguous	1	1	K2C1_HUMAN		CID	1	0	1		0	29.7286	100	2	651.859	1302.71	-3.60363	48.0989	11870	11870	MS2	15/88	B20.raw
	High	SLDLDSIIAEVK	Unambiguous	1	1	K2C1_HUMAN		CID	1	0	1		0	29.9576	73	2	651.859	1302.71	-4.07215	47.6248	11908	11908	MS2	14/88	B16.raw
	High	TNAENEFVTIK	Unambiguous	1	1	K2C1_HUMAN		CID	1	0	1		0	5.43299	1	2	633.319	1265.63	-5.11713	24.747	5715	5715	MS2	8/116	B4.raw
	High	FLEQQNQVLQTK	Unambiguous	3	3	K2C1_HUMAN;K22E_HUMAN;K2C1B_HUMAN		CID	1	0	1		0	8.37098	18	2	738.393	1475.78	-4.62896	25.86	5184	5184	MS2	9/120	B24.raw
	High	mSGEcAPNVSVSVSTSHTTISGGGSR	Unambiguous	1	1	K2C1_HUMAN	M1(Oxidation); C5(Carbamidomethyl)	CID	1	0	1		0	0	11	2	1291.08	2581.15	-5.82849	21.5607	4708	4708	MS2	14/272	B4.raw
	High	SLDLDSIIAEVK	Unambiguous	1	1	K2C1_HUMAN		CID	1	0	1		0	18.3179	50	2	651.858	1302.71	-4.35327	53.553	13516	13516	MS2	16/88	B2.raw
	High	SGGGFSSGSAGIINYQR	Unambiguous	1	1	K2C1_HUMAN		CID	1	0	1		0	30.1581	7	2	829.396	1657.79	-4.66734	25.474	5395	5395	MS2	8/140	B19.raw
	High	TNAENEFVTIK	Unambiguous	1	1	K2C1_HUMAN		CID	1	0	1		0	6.46449	2	2	633.319	1265.63	-4.92423	25.3968	5530	5530	MS2	8/116	B8.raw
	High	LNDLEDALQQAK	Unambiguous	1	1	K2C1_HUMAN		CID	1	0	1		0	55.7263	40	2	679.347	1357.69	-6.65553	22.4799	4547	4547	MS2	10/128	B1.raw
	High	YEELQITAGR	Selected	2	2	K2C1_HUMAN;K2C6B_HUMAN		CID		0.0606	2		0	43.5299	34	2	590.3	1179.59	-5.8646	25.4508	5068	5068	MS2	9/92	B24.raw
	High	SKAEAESLYQSK	Unambiguous	1	1	K2C1_HUMAN		CID	1	0	1		1	5.81049	14	2	670.834	1340.66	-5.86035	15.149	2532	2532	MS2	10/128	B7.raw
	High	SLDLDSIIAEVK	Unambiguous	1	1	K2C1_HUMAN		CID	1	0	1		0	26.5465	100	2	651.859	1302.71	-3.22881	47.3623	11662	11662	MS2	15/88	B19.raw
	High	AEAESLYQSK	Unambiguous	1	1	K2C1_HUMAN		CID	1	0	1		0	16.4855	5	2	563.272	1125.54	-5.09506	16.4112	2994	2994	MS2	14/80	B9.raw
	High	AEAESLYQSK	Unambiguous	1	1	K2C1_HUMAN		CID	1	0	1		0	2.10991	5	2	563.272	1125.54	-5.7458	17.0101	2798	2798	MS2	13/80	B21.raw
	High	FLEQQNQVLQTK	Unambiguous	3	3	K2C1_HUMAN;K22E_HUMAN;K2C1B_HUMAN		CID	1	0	1		0	13.2292	12	2	738.392	1475.78	-5.29069	22.8865	4829	4829	MS2	9/120	B17.raw
	High	THNLEPYFESFINNLR	Unambiguous	1	1	K2C1_HUMAN		CID	1	0	1		0	6.90543	3	2	997.488	1993.97	-3.6015	42.4646	11682	11682	MS2	8/172	B6.raw
	High	SLDLDSIIAEVK	Unambiguous	1	1	K2C1_HUMAN		CID	1	0	1		0	23.5359	100	2	651.861	1302.71	-0.698774	54.7492	13084	13084	MS2	16/88	B16.raw
	High	FLEQQNQVLQTK	Unambiguous	3	3	K2C1_HUMAN;K22E_HUMAN;K2C1B_HUMAN		CID	1	0	1		0	56.5281	15	2	738.394	1475.78	-3.47093	26.3286	6056	6056	MS2	10/120	B7.raw
	High	TNAENEFVTIK	Unambiguous	1	1	K2C1_HUMAN		CID	1	0	1		0	4.96239	3	2	633.319	1265.63	-4.53843	25.4385	5760	5760	MS2	8/116	B2.raw
	High	GSGGGSSGGSIGGR	Unambiguous	1	1	K2C1_HUMAN		CID	1	0	1		0	63.9675	100	2	546.754	1092.5	-1.50389	9.03176	800	800	MS2	9/104	B9.raw
	High	SLDLDSIIAEVK	Unambiguous	1	1	K2C1_HUMAN		CID	1	0	1		0	36.6649	13	2	651.859	1302.71	-3.0414	43.8024	11436	11436	MS2	8/88	B2.raw
	High	AEAESLYQSK	Unambiguous	1	1	K2C1_HUMAN		CID	1	0	1		0	2.61174	1	2	563.272	1125.54	-4.98661	16.8412	2905	2905	MS2	13/80	B24.raw
	High	SLDLDSIIAEVK	Unambiguous	1	1	K2C1_HUMAN		CID	1	0	1		0	21.7349	25	2	651.859	1302.71	-3.79104	40.5702	10174	10174	MS2	8/88	B18.raw
	High	SLDLDSIIAEVK	Unambiguous	1	1	K2C1_HUMAN		CID	1	0	1		0	13.5032	53	2	651.859	1302.71	-3.97845	44.4326	11199	11199	MS2	16/88	B16.raw
	High	TNAENEFVTIKK	Unambiguous	1	1	K2C1_HUMAN		CID	1	0	1		1	1.40341	1	2	697.366	1393.72	-5.69735	20.4945	4296	4296	MS2	9/128	B2.raw
	High	SGGGFSSGSAGIINYQR	Unambiguous	1	1	K2C1_HUMAN		CID	1	0	1		0	29.6539	14	2	829.396	1657.78	-4.88825	25.8047	4914	4914	MS2	8/140	B21.raw
	High	SLDLDSIIAEVK	Unambiguous	1	1	K2C1_HUMAN		CID	1	0	1		0	18.4593	52	2	651.859	1302.71	-3.69733	44.7932	11283	11283	MS2	16/88	B16.raw
	High	FLEQQNQVLQTK	Unambiguous	3	3	K2C1_HUMAN;K22E_HUMAN;K2C1B_HUMAN		CID	1	0	1		0	8.62078	21	2	738.392	1475.78	-5.70427	25.5774	4853	4853	MS2	7/120	B21.raw
	High	QISNLQQSISDAEQR	Unambiguous	1	1	K2C1_HUMAN		CID	1	0	1		0	58.4245	100	2	858.925	1716.84	-4.37184	45.8508	11752	11752	MS2	12/168	B7.raw
	High	FLEQQNQVLQTK	Unambiguous	3	3	K2C1_HUMAN;K22E_HUMAN;K2C1B_HUMAN		CID	1	0	1		0	12.7946	7	2	738.393	1475.78	-4.79439	26.22	6017	6017	MS2	9/120	B2.raw
	High	FLEQQNQVLQTK	Unambiguous	3	3	K2C1_HUMAN;K22E_HUMAN;K2C1B_HUMAN		CID	1	0	1		0	22.2084	7	2	738.393	1475.78	-4.54624	29.288	6997	6997	MS2	10/120	B2.raw
	High	SLDLDSIIAEVK	Unambiguous	1	1	K2C1_HUMAN		CID	1	0	1		0	21.7396	26	2	651.859	1302.71	-3.1351	40.5303	10529	10529	MS2	8/88	B15.raw
	High	SLDLDSIIAEVK	Unambiguous	1	1	K2C1_HUMAN		CID	1	0	1		0	31.458	30	2	651.859	1302.71	-3.32251	40.6254	10124	10124	MS2	9/88	B1.raw
	High	SLDLDSIIAEVK	Unambiguous	1	1	K2C1_HUMAN		CID	1	0	1		0	16.5551	14	2	651.859	1302.71	-2.94769	45.3921	11859	11859	MS2	9/88	B2.raw
	High	FLEQqNQVLQTK	Unambiguous	3	3	K2C1_HUMAN;K22E_HUMAN;K2C1B_HUMAN	Q5(Deamidated)	CID		0.0312	2		0	58.9254	9	2	738.883	1476.76	-6.94528	23.9792	5160	5160	MS2	10/120	B12.raw
	High	SLNNQFASFIDK	Unambiguous	1	1	K2C1_HUMAN		CID	1	0	1		0	21.9147	89	2	692.346	1383.69	-3.70969	38.0481	8578	8578	MS2	10/124	B24.raw
	High	SLDLDSIIAEVK	Unambiguous	1	1	K2C1_HUMAN		CID	1	0	1		0	63.9126	100	2	651.861	1302.72	0.331976	47.3024	11842	11842	MS2	9/88	B11.raw
	High	NKLnDLEDALQQAK	Unambiguous	1	1	K2C1_HUMAN	N4(Deamidated)	CID	0.2258	0	1		1	47.3696	24	2	800.908	1600.81	-5.54833	30.895	7511	7511	MS2	11/156	B7.raw
	High	SLDLDSIIAEVK	Unambiguous	1	1	K2C1_HUMAN		CID	1	0	1		0	27.9841	100	2	651.859	1302.71	-2.76028	47.7196	11736	11736	MS2	15/88	B19.raw
	High	FLEQQNQVLQTK	Unambiguous	3	3	K2C1_HUMAN;K22E_HUMAN;K2C1B_HUMAN		CID	1	0	1		0	0	100	2	738.395	1475.78	-1.65118	58.5259	13566	13566	MS2	17/120	B20.raw
	High	SLDLDSIIAEVK	Unambiguous	1	1	K2C1_HUMAN		CID	1	0	1		0	14.392	25	2	651.859	1302.71	-3.32251	40.5725	10221	10221	MS2	9/88	B16.raw
	High	SLDLDSIIAEVK	Unambiguous	1	1	K2C1_HUMAN		CID	1	0	1		0	17.3116	100	2	651.857	1302.71	-6.22738	51.5866	12614	12614	MS2	8/88	B16.raw
	High	RVDQLKSDQSR	Unambiguous	1	1	K2C1_HUMAN		CID	1	0	1		2	28.1431	28	3	444.571	1331.7	-3.61359	9.56212	1065	1065	MS2	8/120	B6.raw
	High	SLNNQFASFIDKVR	Unambiguous	1	1	K2C1_HUMAN		CID	1	0	1		1	31.2233	5	2	819.929	1638.85	-5.3571	35.8207	9170	9170	MS2	8/148	B5.raw
	High	FLEQQNQVLQTK	Unambiguous	3	3	K2C1_HUMAN;K22E_HUMAN;K2C1B_HUMAN		CID	1	0	1		0	35.5629	12	2	738.393	1475.78	-3.88451	24.2316	5242	5242	MS2	7/120	B12.raw
	High	FLEqQNQVLQTK	Unambiguous	3	3	K2C1_HUMAN;K22E_HUMAN;K2C1B_HUMAN	Q4(Deamidated)	CID		0.0312	2		0	58.9254	9	2	738.883	1476.76	-6.94528	23.9792	5160	5160	MS2	10/120	B12.raw
	High	TNAENEFVTIK	Unambiguous	1	1	K2C1_HUMAN		CID	1	0	1		0	19.8639	2	2	633.319	1265.63	-4.73133	24.8908	5408	5408	MS2	8/116	B18.raw
	High	NMQDMVEDYR	Unambiguous	1	1	K2C1_HUMAN		CID	1	0	1		0	6.37562	2	2	650.766	1300.52	-4.41201	25.7529	5869	5869	MS2	7/108	B7.raw
	High	SKAEAESLYQSK	Unambiguous	1	1	K2C1_HUMAN		CID	1	0	1		1	1.86991	2	2	670.834	1340.66	-6.13351	14.6108	2662	2662	MS2	10/128	B6.raw
	High	WELLQQVDTSTR	Unambiguous	1	1	K2C1_HUMAN		CID	1	0	1		0	11.5991	0	2	738.375	1475.74	-4.04798	32.5511	8041	8041	MS2	9/116	B2.raw
	High	FLEQQNQVLQTK	Unambiguous	3	3	K2C1_HUMAN;K22E_HUMAN;K2C1B_HUMAN		CID	1	0	1		0	34.7874	100	2	738.395	1475.78	-2.23019	57.24	13647	13647	MS2	10/120	B7.raw
	High	NMQDMVEDYR	Unambiguous	1	1	K2C1_HUMAN		CID	1	0	1		0	4.17816	4	2	650.766	1300.52	-4.41201	25.626	5576	5576	MS2	7/108	B20.raw
	High	NMQDMVEDYR	Unambiguous	1	1	K2C1_HUMAN		CID	1	0	1		0	4.3528	5	2	650.765	1300.52	-5.16291	25.4171	5803	5803	MS2	7/108	B13.raw
	High	FLEQQNQVLQTK	Unambiguous	3	3	K2C1_HUMAN;K22E_HUMAN;K2C1B_HUMAN		CID	1	0	1		0	10.6644	6	2	738.393	1475.78	-4.46353	25.5281	5789	5789	MS2	8/120	B2.raw
	High	SLDLDSIIAEVK	Unambiguous	1	1	K2C1_HUMAN		CID	1	0	1		0	17.198	100	2	651.86	1302.71	-1.261	55.2663	13781	13781	MS2	7/88	B2.raw
	High	FLEQQNQVLQTK	Unambiguous	3	3	K2C1_HUMAN;K22E_HUMAN;K2C1B_HUMAN		CID	1	0	1		0	13.7325	27	2	738.393	1475.78	-4.95982	26.275	5045	5045	MS2	8/120	B21.raw
	High	SLDLDSIIAEVK	Unambiguous	1	1	K2C1_HUMAN		CID	1	0	1		0	27.2339	72	2	651.859	1302.71	-2.76028	54.2406	13612	13612	MS2	7/88	B2.raw
	High	SLDLDSIIAEVK	Unambiguous	1	1	K2C1_HUMAN		CID	1	0	1		0	31.6016	100	2	651.859	1302.71	-3.22881	48.1228	11823	11823	MS2	15/88	B19.raw
	High	TNAENEFVTIKK	Unambiguous	1	1	K2C1_HUMAN		CID	1	0	1		1	11.7006	6	2	697.366	1393.72	-6.0477	20.1447	4180	4180	MS2	9/128	B2.raw
	High	SLDLDSIIAEVK	Unambiguous	1	1	K2C1_HUMAN		CID	1	0	1		0	23.2293	45	2	651.858	1302.71	-4.44697	40.7112	9699	9699	MS2	8/88	B22.raw
	High	SLDLDSIIAEVK	Unambiguous	1	1	K2C1_HUMAN		CID	1	0	1		0	49.2387	100	2	651.859	1302.71	-3.32251	42.6494	10596	10596	MS2	8/88	B20.raw
	High	SLVNLGGSK	Unambiguous	1	1	K2C1_HUMAN		CID	1	0	1		0	38.3001	0	2	437.75	874.493	-7.2428	20.9681	4421	4421	MS2	8/84	B2.raw
	High	WELLQQVDTSTR	Unambiguous	1	1	K2C1_HUMAN		CID	1	0	1		0	23.2988	1	2	738.374	1475.74	-6.11594	33.0334	7846	7846	MS2	18/116	B1.raw
	High	WELLQQVDTSTR	Unambiguous	1	1	K2C1_HUMAN		CID	1	0	1		0	16.7924	0	2	738.374	1475.74	-5.70235	31.8851	8300	8300	MS2	9/116	B6.raw
	High	FLEQQNQVLQTK	Unambiguous	3	3	K2C1_HUMAN;K22E_HUMAN;K2C1B_HUMAN		CID	1	0	1		0	31.0377	17	2	738.393	1475.78	-4.54624	22.887	4710	4710	MS2	8/120	B11.raw
	High	SLDLDSIIAEVK	Unambiguous	1	1	K2C1_HUMAN		CID	1	0	1		0	32.5713	100	2	651.86	1302.71	-2.29176	54.8045	13929	13929	MS2	9/88	B9.raw
	High	FLEQQNQVLQTK	Unambiguous	3	3	K2C1_HUMAN;K22E_HUMAN;K2C1B_HUMAN		CID	1	0	1		0	23.2089	3	2	738.393	1475.78	-4.87711	23.5091	4962	4962	MS2	9/120	B18.raw
	High	FLEQqNQVLQTK	Unambiguous	3	3	K2C1_HUMAN;K22E_HUMAN;K2C1B_HUMAN	Q5(Deamidated)	CID		0.0159	2		0	35.1577	10	2	738.894	1476.78	7.6856	23.0576	4690	4690	MS2	10/120	B1.raw
	High	FLEQQNQVLQTK	Unambiguous	3	3	K2C1_HUMAN;K22E_HUMAN;K2C1B_HUMAN		CID	1	0	1		0	13.5264	8	2	738.393	1475.78	-4.46353	25.6791	5846	5846	MS2	8/120	B7.raw
	High	WELLQQVDTSTR	Unambiguous	1	1	K2C1_HUMAN		CID	1	0	1		0	18.3844	9	2	738.375	1475.74	-4.1307	33.1702	6979	6979	MS2	9/116	B21.raw
	High	SLDLDSIIAEVK	Unambiguous	1	1	K2C1_HUMAN		CID	1	0	1		0	45.4116	8	2	651.858	1302.71	-4.25956	41.3512	11347	11347	MS2	9/88	B6.raw
	High	SLDLDSIIAEVK	Unambiguous	1	1	K2C1_HUMAN		CID	1	0	1		0	30.8274	63	2	651.859	1302.71	-3.1351	39.9306	10356	10356	MS2	18/88	B15.raw
	High	FLEQQNQVLqTK	Rejected	3	3	K2C1_HUMAN;K22E_HUMAN;K2C1B_HUMAN	Q10(Deamidated)	CID		0.0469	5		0	54.9807	5	2	738.883	1476.76	-6.69729	23.0607	5196	5196	MS2	9/120	B3.raw
	High	FLEQQNQVLQTK	Unambiguous	3	3	K2C1_HUMAN;K22E_HUMAN;K2C1B_HUMAN		CID	1	0	1		0	22.8833	10	2	738.393	1475.78	-4.54624	29.638	7110	7110	MS2	8/120	B2.raw
	High	SLNNQFASFIDK	Unambiguous	1	1	K2C1_HUMAN		CID	1	0	1		0	29.2054	8	2	692.347	1383.69	-3.09214	33.6964	8217	8217	MS2	10/124	B17.raw
	High	SLNNQFASFIDKVR	Unambiguous	1	1	K2C1_HUMAN		CID	1	0	1		1	44.5859	36	2	819.93	1638.85	-3.94187	36.2856	8966	8966	MS2	8/148	B8.raw
	High	SLDLDSIIAEVK	Unambiguous	1	1	K2C1_HUMAN		CID	1	0	1		0	27.6675	100	2	651.858	1302.71	-4.54068	40.0177	9035	9035	MS2	9/88	B24.raw
	High	FLEQQNQVLQTK	Unambiguous	3	3	K2C1_HUMAN;K22E_HUMAN;K2C1B_HUMAN		CID	1	0	1		0	44.8821	2	2	738.393	1475.78	-4.54624	23.9201	5272	5272	MS2	9/120	B2.raw
	High	FLEQQNQVLQTK	Unambiguous	3	3	K2C1_HUMAN;K22E_HUMAN;K2C1B_HUMAN		CID	1	0	1		0	33.4519	14	2	738.393	1475.78	-4.54624	29.4873	7058	7058	MS2	8/120	B7.raw
	High	QISNLQQSISDAEQR	Unambiguous	1	1	K2C1_HUMAN		CID	1	0	1		0	33.6725	34	2	858.926	1716.84	-3.73193	36.0757	9131	9131	MS2	11/168	B7.raw
	High	SLDLDSIIAEVK	Unambiguous	1	1	K2C1_HUMAN		CID	1	0	1		0	51.6261	100	2	651.859	1302.71	-3.69733	52.7246	12753	12753	MS2	15/88	B11.raw
	High	FLEQQNQVLQTK	Unambiguous	3	3	K2C1_HUMAN;K22E_HUMAN;K2C1B_HUMAN		CID	1	0	1		0	19.2308	6	2	738.392	1475.78	-5.70427	24.1314	4718	4718	MS2	10/120	B24.raw
	High	SKAEAESLYQSK	Unambiguous	1	1	K2C1_HUMAN		CID	1	0	1		1	1.78455	18	2	670.835	1340.66	-4.94982	15.0878	2419	2419	MS2	9/128	B19.raw
	High	NmQDMVEDYR	Unambiguous	1	1	K2C1_HUMAN	M2(Oxidation)	CID	1	0	1		0	34.0466	8	2	658.762	1316.52	-5.41022	18.9796	3687	3687	MS2	7/108	B17.raw
	High	THNLEPYFESFINNLR	Unambiguous	1	1	K2C1_HUMAN		CID	1	0	1		0	2.75009	1	3	665.328	1993.97	-4.28166	42.7517	10686	10686	MS2	11/172	B1.raw
	High	AEAESLYQSK	Unambiguous	1	1	K2C1_HUMAN		CID	1	0	1		0	42.3444	4	2	563.264	1125.52	-19.1945	16.6299	2993	2993	MS2	14/80	B20.raw
	High	FLEQQNQVLQTK	Unambiguous	3	3	K2C1_HUMAN;K22E_HUMAN;K2C1B_HUMAN		CID	1	0	1		0	22.2256	6	2	738.393	1475.78	-3.8018	26.9817	6261	6261	MS2	8/120	B2.raw
	High	SKAEAESLYQSKYEELQITAGR	Unambiguous	1	1	K2C1_HUMAN		CID	1	0	1		2	5.82755	4	3	834.418	2501.24	-4.43518	27.0354	6015	6015	MS2	18/248	B20.raw
	High	FLEQQNQVLQTK	Unambiguous	3	3	K2C1_HUMAN;K22E_HUMAN;K2C1B_HUMAN		CID	1	0	1		0	53.9887	21	2	738.394	1475.78	-3.55365	28.8645	6672	6672	MS2	8/120	B16.raw
	High	SLDLDSIIAEVK	Unambiguous	1	1	K2C1_HUMAN		CID	1	0	1		0	29.9017	100	2	651.859	1302.71	-3.32251	53.3414	13110	13110	MS2	8/88	B12.raw
	High	SLNNQFASFIDK	Unambiguous	1	1	K2C1_HUMAN		CID	1	0	1		0	17.6551	10	2	692.346	1383.68	-4.68012	34.3852	8604	8604	MS2	10/124	B7.raw
	High	LnDLEDALQQAK	Unambiguous	1	1	K2C1_HUMAN	N2(Deamidated)	CID	1	0	1		0	57.0677	6	2	679.841	1358.67	-4.49972	28.4529	6985	6985	MS2	10/128	B3.raw
	High	SLDLDSIIAEVKAQYEDIAQK	Unambiguous	1	1	K2C1_HUMAN		CID	1	0	1		1	6.95353	3	3	783.742	2349.21	-2.99733	46.5287	12544	12544	MS2	19/196	B4.raw
	High	YEELQITAGR	Selected	2	2	K2C1_HUMAN;K2C6B_HUMAN		CID	0	0	1		0	51.6884	14	2	590.301	1179.59	-4.72626	23.7087	5074	5074	MS2	8/92	B16.raw
	High	YEELQITAGR	Selected	2	2	K2C1_HUMAN;K2C6B_HUMAN		CID	0	0	1		0	41.2816	100	2	590.301	1179.59	-4.72626	44.7325	10045	10045	MS2	12/92	B24.raw
	High	SLDLDSIIAEVK	Unambiguous	1	1	K2C1_HUMAN		CID	1	0	1		0	16.7873	100	2	651.859	1302.71	-4.07215	50.5348	12434	12434	MS2	15/88	B16.raw
	High	FLEQQNQVLQTK	Unambiguous	3	3	K2C1_HUMAN;K22E_HUMAN;K2C1B_HUMAN		CID	1	0	1		0	20.9801	11	2	738.393	1475.78	-4.62896	28.1038	6613	6613	MS2	8/120	B7.raw
	High	FLEQQNQVLQTK	Unambiguous	3	3	K2C1_HUMAN;K22E_HUMAN;K2C1B_HUMAN		CID	1	0	1		0	23.3617	24	2	738.393	1475.78	-5.12526	29.1918	5832	5832	MS2	9/120	B21.raw
	High	FLEQQNQVLQTK	Unambiguous	3	3	K2C1_HUMAN;K22E_HUMAN;K2C1B_HUMAN		CID	1	0	1		0	30.0147	5	2	738.393	1475.78	-4.54624	28.6845	6505	6505	MS2	9/120	B20.raw
	High	SLDLDSIIAEVK	Unambiguous	1	1	K2C1_HUMAN		CID	1	0	1		0	20.9647	77	2	651.86	1302.71	-1.72953	54.5808	13662	13662	MS2	9/88	B2.raw
	High	WELLQQVDTSTR	Unambiguous	1	1	K2C1_HUMAN		CID	1	0	1		0	27.6798	1	2	738.375	1475.74	-4.62701	32.6143	7831	7831	MS2	9/116	B11.raw
	High	SKAEAESLYQSKYEELQITAGR	Unambiguous	1	1	K2C1_HUMAN		CID	1	0	1		2	6.53912	5	3	834.418	2501.24	-5.09404	25.9041	6341	6341	MS2	20/248	B6.raw
	High	SLDLDSIIAEVK	Unambiguous	1	1	K2C1_HUMAN		CID	1	0	1		0	46.1919	70	2	651.859	1302.71	-3.50992	45.9294	12020	12020	MS2	8/88	B13.raw
	High	SKAEAESLYQSK	Unambiguous	1	1	K2C1_HUMAN		CID	1	0	1		1	6.22868	3	2	670.836	1340.66	-4.13035	15.5516	2555	2555	MS2	9/128	B12.raw
	High	SLDLDSIIAEVK	Unambiguous	1	1	K2C1_HUMAN		CID	1	0	1		0	12.0805	9	2	651.859	1302.71	-2.66658	46.0972	12037	12037	MS2	9/88	B2.raw
	High	FLEQQNQVLQTK	Unambiguous	3	3	K2C1_HUMAN;K22E_HUMAN;K2C1B_HUMAN		CID	1	0	1		0	20.5316	4	2	738.393	1475.78	-4.38081	23.5701	4813	4813	MS2	9/120	B19.raw
	High	SLDLDSIIAEVK	Unambiguous	1	1	K2C1_HUMAN		CID	1	0	1		0	39.4291	25	2	651.858	1302.71	-4.25956	47.5557	12418	12418	MS2	15/88	B2.raw
	High	SLDLDSIIAEVK	Unambiguous	1	1	K2C1_HUMAN		CID	1	0	1		0	37.9166	62	2	651.859	1302.71	-3.50992	45.4883	11989	11989	MS2	7/88	B9.raw
	High	SLNNqFASFIDK	Unambiguous	1	1	K2C1_HUMAN	Q5(Deamidated)	CID		0.0758	3		0	31.3787	10	2	692.838	1384.67	-4.77016	34.8794	8757	8757	MS2	9/124	B7.raw
	High	GSGGGSSGGSIGGRGSSSGGVK	Unambiguous	1	1	K2C1_HUMAN		CID	1	0	1		1	6.74018	100	2	876.414	1751.82	-3.67686	10.7635	1238	1238	MS2	12/200	B7.raw
	High	FLEQQNQVLQTK	Unambiguous	3	3	K2C1_HUMAN;K22E_HUMAN;K2C1B_HUMAN		CID	1	0	1		0	11.0229	27	2	738.393	1475.78	-4.46353	25.2051	5508	5508	MS2	8/120	B18.raw
	High	SLNNQFASFIDKVR	Unambiguous	1	1	K2C1_HUMAN		CID	1	0	1		1	15.9616	7	2	819.931	1638.85	-3.42047	36.3492	9084	9084	MS2	10/148	B12.raw
	High	SLDLDSIIAEVK	Unambiguous	1	1	K2C1_HUMAN		CID	1	0	1		0	49.4382	100	2	651.86	1302.71	-2.01064	45.5955	11616	11616	MS2	7/88	B12.raw
	High	FLEQQNQVLQTK	Unambiguous	3	3	K2C1_HUMAN;K22E_HUMAN;K2C1B_HUMAN		CID	1	0	1		0	21.2012	7	2	738.393	1475.78	-4.71168	24.1681	5120	5120	MS2	9/120	B20.raw
	High	SLDLDSIIAEVK	Unambiguous	1	1	K2C1_HUMAN		CID	1	0	1		0	33.3169	33	2	651.86	1302.71	-2.57287	41.5432	10580	10580	MS2	9/88	B12.raw
	High	SLDLDSIIAEVK	Unambiguous	1	1	K2C1_HUMAN		CID	1	0	1		0	28.2048	100	2	651.859	1302.71	-4.16586	48.0728	11864	11864	MS2	8/88	B20.raw
	High	SLDLDSIIAEVK	Unambiguous	1	1	K2C1_HUMAN		CID	1	0	1		0	6.48049	100	2	651.858	1302.71	-4.72809	53.3435	12902	12902	MS2	15/88	B16.raw
	High	LNDLEDALQQAK	Unambiguous	1	1	K2C1_HUMAN		CID	1	0	1		0	38.9607	73	2	679.348	1357.69	-4.85731	47.9291	11836	11836	MS2	16/128	B20.raw
	High	FLEQQNQVLQTK	Unambiguous	3	3	K2C1_HUMAN;K22E_HUMAN;K2C1B_HUMAN		CID	1	0	1		0	40.633	6	2	738.393	1475.78	-4.46353	23.551	5206	5206	MS2	9/120	B13.raw
	High	SKAEAESLYQSKYEELQITAGR	Unambiguous	1	1	K2C1_HUMAN		CID	1	0	1		2	8.87145	5	3	834.418	2501.24	-4.94762	26.8067	6258	6258	MS2	20/248	B13.raw
	High	SLDLDSIIAEVK	Unambiguous	1	1	K2C1_HUMAN		CID	1	0	1		0	53.4852	33	2	651.858	1302.71	-5.29032	49.3907	12750	12750	MS2	15/88	B2.raw
	High	SLNNQFASFIDKVR	Unambiguous	1	1	K2C1_HUMAN		CID	1	0	1		1	38.9114	24	2	819.931	1638.85	-3.2715	36.1215	8909	8909	MS2	8/148	B11.raw
	High	SLDLDSIIAEVK	Unambiguous	1	1	K2C1_HUMAN		CID	1	0	1		0	27.2476	17	2	651.858	1302.71	-5.00921	45.0538	11774	11774	MS2	8/88	B2.raw
	High	SLNNQFASFIDK	Unambiguous	1	1	K2C1_HUMAN		CID	1	0	1		0	7.16243	1	2	692.346	1383.69	-3.53324	33.0203	8294	8294	MS2	9/124	B9.raw
	High	SLDLDSIIAEVK	Unambiguous	1	1	K2C1_HUMAN		CID	1	0	1		0	22.406	10	2	651.859	1302.71	-2.66658	43.4585	11339	11339	MS2	9/88	B2.raw
	High	SLDLDSIIAEVK	Unambiguous	1	1	K2C1_HUMAN		CID	1	0	1		0	12.0442	42	2	651.859	1302.71	-4.16586	43.7321	11033	11033	MS2	8/88	B16.raw
	High	SLDLDSIIAEVK	Unambiguous	1	1	K2C1_HUMAN		CID	1	0	1		0	20.6002	38	2	651.859	1302.71	-3.60363	46.2368	11610	11610	MS2	9/88	B16.raw
	High	SKAEAESLYQSK	Unambiguous	1	1	K2C1_HUMAN		CID	1	0	1		1	20.9328	8	2	670.835	1340.66	-4.49456	14.6728	2443	2443	MS2	10/128	B3.raw
	High	YEELQITAGR	Selected	2	2	K2C1_HUMAN;K2C6B_HUMAN		CID		0.0476	2		0	24.7515	100	2	590.303	1179.6	-1.93216	55.5488	11165	11165	MS2	8/92	B21.raw
	High	YEELQITAGR	Selected	2	2	K2C1_HUMAN;K2C6B_HUMAN		CID	0	0	1		0	39.0932	100	2	590.303	1179.6	-1.93216	56.3871	13987	13987	MS2	8/92	B2.raw
	High	FLEQQNQVLQTK	Unambiguous	3	3	K2C1_HUMAN;K22E_HUMAN;K2C1B_HUMAN		CID	1	0	1		0	27.9596	1	2	738.392	1475.78	-5.95242	22.8939	5359	5359	MS2	10/120	B6.raw
	High	SKAEAESLYQSKYEELQITAGR	Unambiguous	1	1	K2C1_HUMAN		CID	1	0	1		2	6.20068	3	3	834.419	2501.24	-4.36198	26.2762	6234	6234	MS2	20/248	B4.raw
	High	SLnNQFASFIDK	Unambiguous	1	1	K2C1_HUMAN	N3(Deamidated)	CID	0.1167	0	1		0	46.6522	14	2	692.838	1384.67	-4.59385	34.9641	8439	8439	MS2	9/124	B1.raw
	High	SLDLDSIIAEVK	Unambiguous	1	1	K2C1_HUMAN		CID	1	0	1		0	42.972	100	2	651.859	1302.71	-2.94769	54.111	13835	13835	MS2	8/88	B9.raw
	High	SLDLDSIIAEVK	Unambiguous	1	1	K2C1_HUMAN		CID	1	0	1		0	41.2821	88	2	651.859	1302.71	-3.41622	40.0597	9795	9795	MS2	8/88	B19.raw
	High	FLEQQNQVLQTK	Unambiguous	3	3	K2C1_HUMAN;K22E_HUMAN;K2C1B_HUMAN		CID	1	0	1		0	40.2795	20	2	738.393	1475.78	-4.04995	25.0824	5468	5468	MS2	10/120	B18.raw
	High	SLDLDSIIAEVK	Unambiguous	1	1	K2C1_HUMAN		CID	1	0	1		0	50.6719	39	2	651.859	1302.71	-3.41622	43.3954	11442	11442	MS2	15/88	B9.raw
	High	SLDLDSIIAEVK	Unambiguous	1	1	K2C1_HUMAN		CID	1	0	1		0	12.1962	100	2	651.858	1302.71	-4.63439	49.6091	12130	12130	MS2	8/88	B19.raw
	High	SLDLDSIIAEVK	Unambiguous	1	1	K2C1_HUMAN		CID	1	0	1		0	20.5471	13	2	651.86	1302.71	-1.91694	45.7422	11943	11943	MS2	16/88	B2.raw
	High	THNLEPYFESFINNLR	Unambiguous	1	1	K2C1_HUMAN		CID	1	0	1		0	4.72185	1	3	665.328	1993.97	-3.63885	42.3805	11370	11370	MS2	10/172	B4.raw
	High	SLNNQFASFIDKVR	Unambiguous	1	1	K2C1_HUMAN		CID	1	0	1		1	35.8606	25	2	819.93	1638.85	-4.09084	36.9394	9192	9192	MS2	10/148	B16.raw
	High	qISNLQQSISDAEQR	Unconsidered	1	1	K2C1_HUMAN	Q1(Deamidated)	CID		0.1781	4		0	45.6424	59	2	859.413	1717.82	-9.20572	28.1353	5792	5792	MS2	11/168	B24.raw
	High	FLEQQNQVLQTK	Unambiguous	3	3	K2C1_HUMAN;K22E_HUMAN;K2C1B_HUMAN		CID	1	0	1		0	7.29368	23	2	738.393	1475.78	-4.79439	25.2391	4771	4771	MS2	18/120	B21.raw
	High	FLEqQNQVLQTK	Unambiguous	3	3	K2C1_HUMAN;K22E_HUMAN;K2C1B_HUMAN	Q4(Deamidated)	CID		0.0476	3		0	35.1577	10	2	738.894	1476.78	7.6856	23.0576	4690	4690	MS2	10/120	B1.raw
	High	SLnNQFASFIDK	Unambiguous	1	1	K2C1_HUMAN	N3(Deamidated)	CID	0.0333	0	1		0	39.2834	5	2	692.837	1384.67	-4.94648	32.0902	8368	8368	MS2	9/124	B6.raw
	High	SLDLDSIIAEVK	Unambiguous	1	1	K2C1_HUMAN		CID	1	0	1		0	40.6229	24	2	651.859	1302.71	-3.1351	39.9131	10037	10037	MS2	9/88	B10.raw
	High	THNLEPYFESFINNLR	Unambiguous	1	1	K2C1_HUMAN		CID	1	0	1		0	8.98808	3	3	665.328	1993.97	-4.00617	42.6483	11289	11289	MS2	21/172	B5.raw
	High	FLEQQNQVLQTK	Unambiguous	3	3	K2C1_HUMAN;K22E_HUMAN;K2C1B_HUMAN		CID	1	0	1		0	38.6095	7	2	738.393	1475.78	-4.21538	28.2699	6669	6669	MS2	9/120	B2.raw
	High	SLDLDSIIAEVK	Unambiguous	1	1	K2C1_HUMAN		CID	1	0	1		0	49.9566	100	2	651.86	1302.71	-2.01064	54.5977	13218	13218	MS2	9/88	B7.raw
	High	SLDLDSIIAEVK	Unambiguous	1	1	K2C1_HUMAN		CID	1	0	1		0	25.6415	97	2	651.858	1302.71	-5.19662	53.0322	13675	13675	MS2	15/88	B9.raw
	High	NMQDMVEDYR	Unambiguous	1	1	K2C1_HUMAN		CID	1	0	1		0	1.39865	5	2	650.765	1300.52	-4.97518	25.9622	5211	5211	MS2	8/108	B24.raw
	High	SLDLDSIIAEVK	Unambiguous	1	1	K2C1_HUMAN		CID	1	0	1		0	50.8478	100	2	651.859	1302.71	-3.60363	48.7941	12333	12333	MS2	7/88	B12.raw
	High	SLDLDSIIAEVK	Unambiguous	1	1	K2C1_HUMAN		CID	1	0	1		0	20.3615	47	2	651.859	1302.71	-3.97845	43.0347	10863	10863	MS2	9/88	B16.raw
	High	SLDLDSIIAEVK	Unambiguous	1	1	K2C1_HUMAN		CID	1	0	1		0	20.8675	29	2	651.859	1302.71	-3.79104	51.8316	13192	13192	MS2	8/88	B2.raw
	High	FLEQQNQVLQTK	Unambiguous	3	3	K2C1_HUMAN;K22E_HUMAN;K2C1B_HUMAN		CID	1	0	1		0	37.3843	9	2	738.393	1475.78	-4.95982	24.3139	5263	5263	MS2	14/120	B16.raw
	High	SKAEAESLYQSK	Unambiguous	1	1	K2C1_HUMAN		CID	1	0	1		1	17.7874	22	2	670.835	1340.66	-5.04088	15.0118	2471	2471	MS2	7/128	B20.raw
	High	FLEQQNQVLQTK	Unambiguous	3	3	K2C1_HUMAN;K22E_HUMAN;K2C1B_HUMAN		CID	1	0	1		0	35.7445	11	2	738.393	1475.78	-4.29809	28.4423	6721	6721	MS2	18/120	B7.raw
	High	GGGGGGYGSGGSSYGSGGGSYGSGGGGGGGR	Unambiguous	1	1	K2C1_HUMAN		CID	1	0	1		0	13.8728	21	3	795.318	2383.94	-4.95509	15.1377	2149	2149	MS2	24/240	B22.raw
	High	SGGGFSSGSAGIINYQR	Unambiguous	1	1	K2C1_HUMAN		CID	1	0	1		0	38.8542	9	2	829.396	1657.79	-4.3728	25.3239	5783	5783	MS2	13/140	B9.raw
	High	SLDLDSIIAEVK	Unambiguous	1	1	K2C1_HUMAN		CID	1	0	1		0	33.1138	100	2	651.858	1302.71	-5.38403	52.7205	12971	12971	MS2	8/88	B7.raw
	High	FLEQQNQVLQTK	Unambiguous	3	3	K2C1_HUMAN;K22E_HUMAN;K2C1B_HUMAN		CID	1	0	1		0	41.0804	4	2	738.393	1475.78	-4.71168	23.998	5299	5299	MS2	18/120	B7.raw
	High	SLDLDSIIAEVK	Unambiguous	1	1	K2C1_HUMAN		CID	1	0	1		0	57.6033	34	2	651.859	1302.71	-2.66658	42.2974	11141	11141	MS2	15/88	B9.raw
	High	SLDLDSIIAEVK	Unambiguous	1	1	K2C1_HUMAN		CID	1	0	1		0	0	100	2	651.859	1302.71	-2.66658	51.2241	12453	12453	MS2	15/88	B19.raw
	High	SLDLDSIIAEVK	Unambiguous	1	1	K2C1_HUMAN		CID	1	0	1		0	41.2851	100	2	651.861	1302.71	-0.698774	55.3603	13333	13333	MS2	9/88	B7.raw
	High	AEAESLYQSK	Unambiguous	1	1	K2C1_HUMAN		CID	1	0	1		0	2.65979	1	2	563.272	1125.54	-4.44433	16.5044	2974	2974	MS2	13/80	B2.raw
	High	SLDLDSIIAEVK	Unambiguous	1	1	K2C1_HUMAN		CID	1	0	1		0	46.0666	94	2	651.859	1302.71	-3.0414	43.4096	10939	10939	MS2	15/88	B11.raw
	High	SLDLDSIIAEVK	Unambiguous	1	1	K2C1_HUMAN		CID	1	0	1		0	51.121	100	2	651.859	1302.71	-4.16586	48.5519	11967	11967	MS2	7/88	B20.raw
	High	SLDLDSIIAEVK	Unambiguous	1	1	K2C1_HUMAN		CID	1	0	1		0	27.1072	100	2	651.858	1302.71	-5.00921	53.0056	12850	12850	MS2	9/88	B16.raw
	High	SLDLDSIIAEVK	Unambiguous	1	1	K2C1_HUMAN		CID	1	0	1		0	40.8574	100	2	651.859	1302.71	-3.41622	53.7121	12902	12902	MS2	15/88	B20.raw
	High	THNLEPYFESFINNLR	Unambiguous	1	1	K2C1_HUMAN		CID	1	0	1		0	3.57154	46	2	997.488	1993.97	-3.54028	42.8234	10811	10811	MS2	8/172	B16.raw
	High	THNLEPYFESFINNLR	Unambiguous	1	1	K2C1_HUMAN		CID	1	0	1		0	9.39833	29	2	997.489	1993.97	-2.80564	42.8849	10560	10560	MS2	8/172	B19.raw
	High	SLDLDSIIAEVK	Unambiguous	1	1	K2C1_HUMAN		CID	1	0	1		0	55.1331	100	2	651.859	1302.71	-2.94769	44.6117	11617	11617	MS2	15/88	B15.raw
	High	FLEQQNQVLQTK	Unambiguous	3	3	K2C1_HUMAN;K22E_HUMAN;K2C1B_HUMAN		CID	1	0	1		0	42.9414	5	2	738.393	1475.78	-4.38081	23.8707	5029	5029	MS2	18/120	B20.raw
	High	QISNLQQSISDAEQR	Unambiguous	1	1	K2C1_HUMAN		CID	1	0	1		0	38.4646	13	2	858.924	1716.84	-5.65168	26.4118	6091	6091	MS2	12/168	B5.raw
	High	FLEQQNqVLQTK	Unambiguous	3	3	K2C1_HUMAN;K22E_HUMAN;K2C1B_HUMAN	Q7(Deamidated)	CID		0.0625	4		0	58.9254	9	2	738.883	1476.76	-6.94528	23.9792	5160	5160	MS2	14/120	B12.raw
	High	SLDLDSIIAEVK	Unambiguous	1	1	K2C1_HUMAN		CID	1	0	1		0	21.0067	68	2	651.859	1302.71	-2.66658	41.9303	10416	10416	MS2	8/88	B20.raw
	High	SLDLDSIIAEVK	Unambiguous	1	1	K2C1_HUMAN		CID	1	0	1		0	12.1858	37	2	651.859	1302.71	-3.22881	52.5144	13330	13330	MS2	8/88	B2.raw
	High	SGGGFSSGSAGIInYQR	Unambiguous	1	1	K2C1_HUMAN	N14(Deamidated)	CID	0.1167	0	1		0	24.6172	47	2	829.886	1658.77	-6.87666	26.7851	5177	5177	MS2	8/140	B21.raw
	High	GSGGGSSGGSIGGR	Unambiguous	1	1	K2C1_HUMAN		CID	1	0	1		0	78.0345	100	2	546.754	1092.5	-2.39777	9.36425	1010	1010	MS2	10/104	B6.raw
	High	AEAESLYQSK	Unambiguous	1	1	K2C1_HUMAN		CID	1	0	1		0	2.60234	1	2	563.271	1125.54	-6.07116	16.5004	2952	2952	MS2	13/80	B20.raw
	High	LnDLEDALQQAK	Unambiguous	1	1	K2C1_HUMAN	N2(Deamidated)	CID	0.2203	0	1		0	57.3607	6	2	679.84	1358.67	-4.76925	29.5758	6788	6788	MS2	10/128	B20.raw
	High	FLEQQNQVLQTK	Unambiguous	3	3	K2C1_HUMAN;K22E_HUMAN;K2C1B_HUMAN		CID	1	0	1		0	35.1885	11	2	738.393	1475.78	-4.29809	26.9101	6233	6233	MS2	9/120	B7.raw
	High	SLDLDSIIAEVK	Unambiguous	1	1	K2C1_HUMAN		CID	1	0	1		0	14.9665	6	2	651.86	1302.71	-2.38546	41.6932	10855	10855	MS2	8/88	B2.raw
	High	SLDLDSIIAEVK	Unambiguous	1	1	K2C1_HUMAN		CID	1	0	1		0	32.2252	88	2	651.859	1302.71	-3.0414	46.0865	11424	11424	MS2	8/88	B20.raw
	High	FLEQQNQVLQTK	Unambiguous	3	3	K2C1_HUMAN;K22E_HUMAN;K2C1B_HUMAN		CID	1	0	1		0	11.9038	22	2	738.392	1475.78	-5.37341	25.5076	5085	5085	MS2	8/120	B24.raw
	High	SKAEAESLYQSK	Unambiguous	1	1	K2C1_HUMAN		CID	1	0	1		1	26.4129	25	2	670.835	1340.66	-5.22298	14.8942	2485	2485	MS2	9/128	B9.raw
	High	THNLEPYFESFINNLR	Unambiguous	1	1	K2C1_HUMAN		CID	1	0	1		0	5.69945	7	3	665.328	1993.97	-3.27153	42.9097	11187	11187	MS2	11/172	B15.raw
	High	SGGGFSSGSAGIINYQR	Unambiguous	1	1	K2C1_HUMAN		CID	1	0	1		0	35.7608	13	2	829.397	1657.79	-4.29917	25.2672	5751	5751	MS2	8/140	B15.raw
	High	QISNLQQSISDAEQR	Unambiguous	1	1	K2C1_HUMAN		CID	1	0	1		0	25.0874	47	2	858.925	1716.84	-4.37184	26.8727	5389	5389	MS2	12/168	B23.raw
	High	GSGGGSSGGSIGGRGSSSGGVK	Unambiguous	1	1	K2C1_HUMAN		CID	1	0	1		1	35.2397	100	2	876.414	1751.82	-3.46782	10.7644	1221	1221	MS2	19/200	B19.raw
	High	AEAESLYQSK	Unambiguous	1	1	K2C1_HUMAN		CID	1	0	1		0	3.97147	2	2	563.272	1125.54	-5.63734	16.8837	2834	2834	MS2	13/80	B1.raw
	High	FLEQQNQVLQTK	Unambiguous	3	3	K2C1_HUMAN;K22E_HUMAN;K2C1B_HUMAN		CID	1	0	1		0	36.5076	18	2	738.393	1475.78	-4.87711	24.2512	5149	5149	MS2	9/120	B11.raw
	High	NKLnDLEDALQQAK	Unambiguous	1	1	K2C1_HUMAN	N4(Deamidated)	CID	1	0	1		1	37.0678	18	2	800.909	1600.81	-3.79445	27.2981	6356	6356	MS2	10/156	B7.raw
	High	SLDLDSIIAEVK	Unambiguous	1	1	K2C1_HUMAN		CID	1	0	1		0	26.6814	40	2	651.859	1302.71	-3.88474	42.3063	10683	10683	MS2	9/88	B16.raw
	High	SLDLDSIIAEVK	Unambiguous	1	1	K2C1_HUMAN		CID	1	0	1		0	26.097	75	2	651.859	1302.71	-3.69733	45.5428	11453	11453	MS2	8/88	B16.raw
	High	SLDLDSIIAEVK	Unambiguous	1	1	K2C1_HUMAN		CID	1	0	1		0	49.561	99	2	651.859	1302.71	-3.60363	44.3102	11005	11005	MS2	9/88	B20.raw
	High	SLDLDSIIAEVK	Unambiguous	1	1	K2C1_HUMAN		CID	1	0	1		0	4.24358	12	2	651.859	1302.71	-3.1351	41.1883	10223	10223	MS2	9/88	B20.raw
	High	SLDLDSIIAEVK	Unambiguous	1	1	K2C1_HUMAN		CID	1	0	1		0	38.4108	100	2	651.859	1302.71	-4.07215	53.6931	12945	12945	MS2	7/88	B16.raw
	High	SLVNLGGSKSISISVAR	Unambiguous	1	1	K2C1_HUMAN		CID	1	0	1		1	46.4775	24	2	844.485	1687.96	-4.07999	30.3129	6409	6409	MS2	19/180	B24.raw
	High	FLEQQNQVLQTK	Unambiguous	3	3	K2C1_HUMAN;K22E_HUMAN;K2C1B_HUMAN		CID	1	0	1		0	11.9589	28	2	738.392	1475.78	-5.20797	25.9368	4951	4951	MS2	8/120	B21.raw
	High	GSGGGSSGGSIGGR	Unambiguous	1	1	K2C1_HUMAN		CID	1	0	1		0	63.3603	100	2	546.753	1092.5	-3.29165	9.16872	790	790	MS2	10/104	B2.raw
	High	SLDLDSIIAEVK	Unambiguous	1	1	K2C1_HUMAN		CID	1	0	1		0	16.0854	100	2	651.858	1302.71	-4.54068	52.3769	12749	12749	MS2	8/88	B16.raw
	High	SKAEAESLYQSK	Unambiguous	1	1	K2C1_HUMAN		CID	1	0	1		1	9.73084	8	2	670.835	1340.66	-5.13193	16.0234	2811	2811	MS2	9/128	B2.raw
	High	AEAESLYQSK	Unambiguous	1	1	K2C1_HUMAN		CID	1	0	1		0	36.09	3	2	563.272	1125.54	-5.20352	15.8968	2891	2891	MS2	13/80	B4.raw
	High	SLDLDSIIAEVK	Unambiguous	1	1	K2C1_HUMAN		CID	1	0	1		0	26.2497	29	2	651.858	1302.71	-4.35327	49.7328	12810	12810	MS2	9/88	B2.raw
	High	SLDLDSIIAEVK	Unambiguous	1	1	K2C1_HUMAN		CID	1	0	1		0	36.8707	50	2	651.859	1302.71	-3.79104	43.3914	10953	10953	MS2	8/88	B16.raw
	High	THNLEPYFESFINNLR	Unambiguous	1	1	K2C1_HUMAN		CID	1	0	1		0	6.99423	6	3	665.329	1993.97	-2.81238	42.7716	10531	10531	MS2	11/172	B19.raw
	High	SLDLDSIIAEVK	Unambiguous	1	1	K2C1_HUMAN		CID	1	0	1		0	34.7833	71	2	651.859	1302.71	-3.41622	45.1617	11508	11508	MS2	9/88	B12.raw
	High	AEAESLYQSK	Unambiguous	1	1	K2C1_HUMAN		CID	1	0	1		0	21.3638	2	2	563.272	1125.54	-4.33587	16.2955	2795	2795	MS2	13/80	B19.raw
	High	FLEQQNQVLQTK	Unambiguous	3	3	K2C1_HUMAN;K22E_HUMAN;K2C1B_HUMAN		CID	1	0	1		0	12.0257	11	2	738.392	1475.78	-6.20057	22.7789	4704	4704	MS2	8/120	B20.raw
	High	AEAESLYQSK	Unambiguous	1	1	K2C1_HUMAN		CID	1	0	1		0	6.08042	5	2	563.272	1125.54	-5.7458	16.9099	2747	2747	MS2	13/80	B23.raw
	High	FLEQQNQVLQTK	Unambiguous	3	3	K2C1_HUMAN;K22E_HUMAN;K2C1B_HUMAN		CID	1	0	1		0	3.96559	1	2	738.393	1475.78	-4.79439	23.6114	5177	5177	MS2	9/120	B7.raw
	High	SLNNQFASFIDKVR	Unambiguous	1	1	K2C1_HUMAN		CID	1	0	1		1	45.5861	27	2	819.932	1638.86	-1.70731	35.9655	8635	8635	MS2	11/148	B19.raw
	High	FLEQQNQVLQTK	Unambiguous	3	3	K2C1_HUMAN;K22E_HUMAN;K2C1B_HUMAN		CID	1	0	1		0	40.9517	42	2	738.393	1475.78	-4.87711	28.863	5968	5968	MS2	8/120	B23.raw
	High	SLDLDSIIAEVK	Unambiguous	1	1	K2C1_HUMAN		CID	1	0	1		0	15.2433	13	2	651.859	1302.71	-3.79104	41.3163	10311	10311	MS2	9/88	B1.raw
	High	SLDLDSIIAEVK	Unambiguous	1	1	K2C1_HUMAN		CID	1	0	1		0	5.31617	50	2	651.859	1302.71	-3.97845	46.9397	11767	11767	MS2	8/88	B16.raw
	High	AEAESLYQSK	Unambiguous	1	1	K2C1_HUMAN		CID	1	0	1		0	17.1184	12	2	563.272	1125.54	-5.20352	16.1449	2835	2835	MS2	13/80	B20.raw
	High	SLDLDSIIAEVK	Unambiguous	1	1	K2C1_HUMAN		CID	1	0	1		0	21.3268	100	2	651.859	1302.71	-4.07215	40.7366	8859	8859	MS2	9/88	B21.raw
	High	IEISELNR	Unambiguous	2	2	K2C1_HUMAN;K22E_HUMAN		CID	1	0	1		0	5.26459	1	2	487.267	973.527	-4.86213	23.6064	4957	4957	MS2	7/60	B8.raw
	High	LNDLEDALQQAK	Unambiguous	1	1	K2C1_HUMAN		CID	1	0	1		0	28.896	2	2	679.348	1357.69	-4.67749	28.9599	6685	6685	MS2	10/128	B18.raw
	High	YEELQITAGR	Selected	2	2	K2C1_HUMAN;K2C6B_HUMAN		CID		0.0328	2		0	27.5948	100	2	590.302	1179.6	-2.3461	56.7379	11738	11738	MS2	9/92	B24.raw
	High	SKAEAESLYQSK	Unambiguous	1	1	K2C1_HUMAN		CID	1	0	1		1	15.7241	24	2	670.835	1340.66	-5.04088	16.3252	2870	2870	MS2	10/128	B16.raw
	High	FLEQQNQVLQTK	Unambiguous	3	3	K2C1_HUMAN;K22E_HUMAN;K2C1B_HUMAN		CID	1	0	1		0	26.1266	5	2	738.393	1475.78	-4.54624	24.8284	5572	5572	MS2	8/120	B2.raw
	High	SLDLDSIIAEVK	Unambiguous	1	1	K2C1_HUMAN		CID	1	0	1		0	25.2879	100	2	651.861	1302.72	-0.136546	55.1175	13270	13270	MS2	7/88	B1.raw
	High	THNLEPYFESFINNLR	Unambiguous	1	1	K2C1_HUMAN		CID	1	0	1		0	5.94161	10	2	997.49	1993.97	-1.70368	42.7706	10907	10907	MS2	8/172	B12.raw
	High	AEAESLYQSK	Unambiguous	1	1	K2C1_HUMAN		CID	1	0	1		0	17.9059	56	2	563.272	1125.54	-4.76969	16.6582	2705	2705	MS2	13/80	B21.raw
	High	GSGGGSSGGSIGGR	Unambiguous	1	1	K2C1_HUMAN		CID	1	0	1		0	59.2243	100	2	546.754	1092.5	-1.72736	9.01433	835	835	MS2	8/104	B20.raw
	High	GSYGSGGSSYGSGGGSYGSGGGGGGHGSYGSGSSSGGYR	Unambiguous	1	1	K2C1_HUMAN		CID	1	0	1		0	6.67222	13	3	1104.77	3312.29	-4.39484	17.9791	3393	3393	MS2	20/304	B20.raw
	High	AEAESLYQSK	Unambiguous	1	1	K2C1_HUMAN		CID	1	0	1		0	28.2277	9	2	563.272	1125.54	-5.31197	15.9297	2822	2822	MS2	13/80	B14.raw
	High	SGGGFSSGSAGIINYQR	Unambiguous	1	1	K2C1_HUMAN		CID	1	0	1		0	64.7155	23	2	829.396	1657.78	-4.96188	25.6251	5604	5604	MS2	8/140	B8.raw
	High	TNAENEFVTIKK	Unambiguous	1	1	K2C1_HUMAN		CID	1	0	1		1	6.38545	11	2	697.366	1393.72	-5.25942	20.0702	4042	4042	MS2	9/128	B18.raw
	High	AEAESLYQSK	Unambiguous	1	1	K2C1_HUMAN		CID	1	0	1		0	36.5468	3	2	563.264	1125.52	-18.4353	16.63	3017	3017	MS2	14/80	B2.raw
	High	SLDLDSIIAEVK	Unambiguous	1	1	K2C1_HUMAN		CID	1	0	1		0	19.9503	97	2	651.86	1302.71	-1.63582	54.9241	13716	13716	MS2	9/88	B2.raw
	High	FLEQQNQVLQTK	Unambiguous	3	3	K2C1_HUMAN;K22E_HUMAN;K2C1B_HUMAN		CID	1	0	1		0	27.3144	100	2	738.395	1475.78	-2.14748	58.649	13824	13824	MS2	8/120	B7.raw
	High	WELLQQVDTSTR	Unambiguous	1	1	K2C1_HUMAN		CID	1	0	1		0	21.5778	5	2	738.376	1475.74	-3.46895	33.4379	7325	7325	MS2	9/116	B24.raw
	High	SLDLDSIIAEVK	Unambiguous	1	1	K2C1_HUMAN		CID	1	0	1		0	30.9581	100	2	651.859	1302.71	-3.88474	51.703	12842	12842	MS2	8/88	B12.raw
	High	AEAESLYQSK	Unambiguous	1	1	K2C1_HUMAN		CID	1	0	1		0	24.9333	21	2	563.273	1125.54	-4.0105	16.4459	2909	2909	MS2	13/80	B16.raw
	High	SLDLDSIIAEVK	Unambiguous	1	1	K2C1_HUMAN		CID	1	0	1		0	33.1652	52	2	651.859	1302.71	-3.0414	41.8349	10950	10950	MS2	8/88	B13.raw
	High	SLDLDSIIAEVK	Unambiguous	1	1	K2C1_HUMAN		CID	1	0	1		0	19.5504	56	2	651.859	1302.71	-3.32251	53.8997	13565	13565	MS2	9/88	B2.raw
	High	FLEQQNQVLQTK	Unambiguous	3	3	K2C1_HUMAN;K22E_HUMAN;K2C1B_HUMAN		CID	1	0	1		0	35.9807	57	2	738.393	1475.78	-4.54624	30.7235	6530	6530	MS2	8/120	B24.raw
	High	TNAENEFVTIKK	Unambiguous	1	1	K2C1_HUMAN		CID	1	0	1		1	2.31905	3	2	697.366	1393.72	-5.96011	20.3142	4306	4306	MS2	9/128	B9.raw
	High	SLDLDSIIAEVK	Unambiguous	1	1	K2C1_HUMAN		CID	1	0	1		0	32.2445	100	2	651.859	1302.71	-3.60363	52.8153	13455	13455	MS2	14/88	B13.raw
	High	SLDLDSIIAEVK	Unambiguous	1	1	K2C1_HUMAN		CID	1	0	1		0	47.3266	100	2	651.858	1302.71	-4.63439	51.5654	12787	12787	MS2	8/88	B7.raw
	High	SLDLDSIIAEVK	Unambiguous	1	1	K2C1_HUMAN		CID	1	0	1		0	49.4458	48	2	651.86	1302.71	-2.38546	44.4425	11724	11724	MS2	8/88	B9.raw
	High	SLDLDSIIAEVK	Unambiguous	1	1	K2C1_HUMAN		CID	1	0	1		0	34.5652	100	2	651.858	1302.71	-5.47773	49.8665	12525	12525	MS2	8/88	B12.raw
	High	WELLQQVDTSTR	Unambiguous	1	1	K2C1_HUMAN		CID	1	0	1		0	36.175	2	2	738.375	1475.74	-3.88254	32.0871	7949	7949	MS2	10/116	B15.raw
	High	SLDLDSIIAEVK	Unambiguous	1	1	K2C1_HUMAN		CID	1	0	1		0	48.8835	98	2	651.859	1302.71	-3.41622	43.0697	10853	10853	MS2	7/88	B11.raw
	High	SLNNQFASFIDK	Unambiguous	1	1	K2C1_HUMAN		CID	1	0	1		0	29.1744	6	2	692.346	1383.68	-4.76834	34.0764	8166	8166	MS2	18/124	B1.raw
	High	SKAEAESLYQSK	Unambiguous	1	1	K2C1_HUMAN		CID	1	0	1		1	27.3426	38	2	670.836	1340.66	-4.0393	16.4005	2779	2779	MS2	7/128	B24.raw
	High	QISNLQQSISDAEQR	Unambiguous	1	1	K2C1_HUMAN		CID	1	0	1		0	51.9638	28	2	858.928	1716.85	-1.59888	28.1158	6619	6619	MS2	12/168	B2.raw
	High	FLEQQNQVLQTK	Unambiguous	3	3	K2C1_HUMAN;K22E_HUMAN;K2C1B_HUMAN		CID	1	0	1		0	25.8949	6	2	738.393	1475.78	-4.54624	25.8804	5904	5904	MS2	8/120	B2.raw
	High	THNLEPYFESFINNLR	Unambiguous	1	1	K2C1_HUMAN		CID	1	0	1		0	6.53557	1	3	665.329	1993.97	-2.35323	42.5906	11107	11107	MS2	11/172	B2.raw
	High	SLNNQFASFIDK	Unambiguous	1	1	K2C1_HUMAN		CID	1	0	1		0	44.5973	100	2	692.346	1383.68	-4.5919	45.6563	11409	11409	MS2	7/124	B1.raw
	High	SLDLDSIIAEVK	Unambiguous	1	1	K2C1_HUMAN		CID	1	0	1		0	38.6341	26	2	651.859	1302.71	-3.88474	50.7745	12989	12989	MS2	15/88	B2.raw
	High	SLDLDSIIAEVK	Unambiguous	1	1	K2C1_HUMAN		CID	1	0	1		0	54.7585	100	2	651.861	1302.71	-0.323955	54.4325	13000	13000	MS2	8/88	B20.raw
	High	SLDLDSIIAEVK	Unambiguous	1	1	K2C1_HUMAN		CID	1	0	1		0	58.0623	100	2	651.86	1302.71	-2.57287	54.859	14411	14411	MS2	8/88	B4.raw
	High	NmQDmVEDYR	Unambiguous	1	1	K2C1_HUMAN	M2(Oxidation); M5(Oxidation)	CID	1	0	1		0	47.9955	22	2	666.76	1332.51	-5.37676	15.3683	2594	2594	MS2	7/108	B2.raw
	High	FLEQQNQVLQTK	Unambiguous	3	3	K2C1_HUMAN;K22E_HUMAN;K2C1B_HUMAN		CID	1	0	1		0	26.0751	6	2	738.393	1475.78	-4.62896	27.4979	6421	6421	MS2	8/120	B2.raw
	High	SGGGFSSGSAGIINYQR	Unambiguous	1	1	K2C1_HUMAN		CID	1	0	1		0	58.387	100	2	829.396	1657.78	-4.88825	27.1161	5524	5524	MS2	8/140	B24.raw
	High	NMQDMVEDYR	Unambiguous	1	1	K2C1_HUMAN		CID	1	0	1		0	12.1141	6	2	650.765	1300.52	-4.69359	25.6708	5606	5606	MS2	13/108	B11.raw
	High	SLDLDSIIAEVK	Unambiguous	1	1	K2C1_HUMAN		CID	1	0	1		0	30.2328	40	2	651.859	1302.71	-3.32251	41.5353	10316	10316	MS2	9/88	B20.raw
	High	THNLEPYFESFINNLR	Unambiguous	1	1	K2C1_HUMAN		CID	1	0	1		0	10.6476	7	3	665.328	1993.97	-3.27153	43.0939	10777	10777	MS2	21/172	B1.raw
	High	SLDLDSIIAEVK	Unambiguous	1	1	K2C1_HUMAN		CID	1	0	1		0	41.8083	100	2	651.858	1302.71	-5.57144	52.7375	12756	12756	MS2	14/88	B11.raw
	High	FLEQQNQVLQTK	Unambiguous	3	3	K2C1_HUMAN;K22E_HUMAN;K2C1B_HUMAN		CID	1	0	1		0	48.538	100	2	738.394	1475.78	-3.63637	36.0227	7752	7752	MS2	8/120	B21.raw
	High	SLDLDSIIAEVK	Unambiguous	1	1	K2C1_HUMAN		CID	1	0	1		0	48.4553	99	2	651.859	1302.71	-3.97845	49.8798	13065	13065	MS2	8/88	B9.raw
	High	SKAEAESLYQSK	Unambiguous	1	1	K2C1_HUMAN		CID	1	0	1		1	27.1732	100	2	670.835	1340.66	-5.04088	15.5225	2398	2398	MS2	7/128	B21.raw
	High	SKAEAESLYQSK	Unambiguous	1	1	K2C1_HUMAN		CID	1	0	1		1	29.7692	41	2	670.835	1340.66	-5.58719	16.346	2659	2659	MS2	9/128	B1.raw
	High	SLNNQFASFIDK	Unambiguous	1	1	K2C1_HUMAN		CID	1	0	1		0	40.7082	66	2	692.346	1383.68	-4.41546	42.1502	10531	10531	MS2	7/124	B1.raw
	High	FLEQQNqVLQTK	Rejected	3	3	K2C1_HUMAN;K22E_HUMAN;K2C1B_HUMAN	Q7(Deamidated)	CID		0.1343	3		0	49.6141	4	2	738.883	1476.76	-7.77189	23.4626	5131	5131	MS2	10/120	B5.raw
	High	FLEQQNQVLQTK	Unambiguous	3	3	K2C1_HUMAN;K22E_HUMAN;K2C1B_HUMAN		CID	1	0	1		0	0	15	2	738.393	1475.78	-4.87711	22.9329	4824	4824	MS2	9/120	B12.raw
	High	YEELQITAGR	Selected	2	2	K2C1_HUMAN;K2C6B_HUMAN		CID	0	0	1		0	10.6473	13	2	590.302	1179.6	-4.00186	28.3314	6690	6690	MS2	9/92	B2.raw
	High	FLEQQNQVLQTK	Unambiguous	3	3	K2C1_HUMAN;K22E_HUMAN;K2C1B_HUMAN		CID	1	0	1		0	22.7134	17	2	738.393	1475.78	-3.8018	29.0359	6618	6618	MS2	8/120	B20.raw
	High	FLEQQNQVLQTK	Unambiguous	3	3	K2C1_HUMAN;K22E_HUMAN;K2C1B_HUMAN		CID	1	0	1		0	36.8416	9	2	738.394	1475.78	-3.63637	27.9129	6558	6558	MS2	8/120	B2.raw
	High	SLDLDSIIAEVK	Unambiguous	1	1	K2C1_HUMAN		CID	1	0	1		0	15.5197	100	2	651.859	1302.71	-3.69733	49.5451	12172	12172	MS2	8/88	B20.raw
	High	SLDLDSIIAEVK	Unambiguous	1	1	K2C1_HUMAN		CID	1	0	1		0	46.7109	100	2	651.861	1302.71	-0.323955	54.1997	13229	13229	MS2	8/88	B12.raw
	High	WELLQQVDTSTR	Unambiguous	1	1	K2C1_HUMAN		CID	1	0	1		0	39.807	2	2	738.375	1475.74	-4.21342	32.5696	7810	7810	MS2	10/116	B8.raw
	High	SLDLDSIIAEVK	Unambiguous	1	1	K2C1_HUMAN		CID	1	0	1		0	22.3681	36	2	651.86	1302.71	-2.01064	51.136	13058	13058	MS2	9/88	B2.raw
	High	SLNnQFASFIDK	Unambiguous	1	1	K2C1_HUMAN	N4(Deamidated)	CID		0.0333	2		0	39.2834	5	2	692.837	1384.67	-4.94648	32.0902	8368	8368	MS2	9/124	B6.raw
	High	FLEQQNqVLQTK	Selected	3	3	K2C1_HUMAN;K22E_HUMAN;K2C1B_HUMAN	Q7(Deamidated)	CID	0.0517	0	1		0	54.2085	18	2	738.883	1476.76	-6.94528	23.9639	5069	5069	MS2	15/120	B8.raw
	High	FLEQQnQVLQTK	Rejected	3	3	K2C1_HUMAN;K22E_HUMAN;K2C1B_HUMAN	N6(Deamidated)	CID	0.0517	0	1		0	54.2085	18	2	738.883	1476.76	-6.94528	23.9639	5069	5069	MS2	15/120	B8.raw
	High	SKAEAESLYQSK	Unambiguous	1	1	K2C1_HUMAN		CID	1	0	1		1	11.7804	40	2	670.835	1340.66	-5.58719	16.2078	2585	2585	MS2	10/128	B21.raw
	High	FSScGGGGGSFGAGGGFGSR	Unambiguous	1	1	K2C1_HUMAN	C4(Carbamidomethyl)	CID	1	0	1		0	54.1721	32	2	883.366	1765.73	-5.4074	28.8379	6847	6847	MS2	17/152	B2.raw
	High	SLDLDSIIAEVK	Unambiguous	1	1	K2C1_HUMAN		CID	1	0	1		0	67.2143	100	2	651.859	1302.71	-3.22881	54.5476	13688	13688	MS2	14/88	B13.raw
	High	FLEQQNQVLQTK	Unambiguous	3	3	K2C1_HUMAN;K22E_HUMAN;K2C1B_HUMAN		CID	1	0	1		0	24.3117	100	2	738.394	1475.78	-2.56106	58.0347	14228	14228	MS2	16/120	B2.raw
	High	RVDQLKSDQSR	Unambiguous	1	1	K2C1_HUMAN		CID	1	0	1		2	40.2253	43	3	444.571	1331.7	-3.75109	9.66637	923	923	MS2	9/120	B4.raw
	High	FLEQQNQVLQTK	Unambiguous	3	3	K2C1_HUMAN;K22E_HUMAN;K2C1B_HUMAN		CID	1	0	1		0	17.3608	6	2	738.392	1475.78	-5.37341	24.3109	5404	5404	MS2	9/120	B7.raw
	High	GGGGGGYGSGGSSYGSGGGSYGSGGGGGGGR	Unambiguous	1	1	K2C1_HUMAN		CID	1	0	1		0	0	78	2	1192.47	2383.94	-5.02626	17.0736	2817	2817	MS2	21/240	B21.raw
	High	FLEQQNQVLQTK	Unambiguous	3	3	K2C1_HUMAN;K22E_HUMAN;K2C1B_HUMAN		CID	1	0	1		0	48.5314	24	2	738.393	1475.78	-4.04995	25.5923	5434	5434	MS2	9/120	B19.raw
	High	SLNNQFASFIDK	Unambiguous	1	1	K2C1_HUMAN		CID	1	0	1		0	43.2188	100	2	692.346	1383.69	-3.62146	34.9823	7476	7476	MS2	10/124	B21.raw
	High	SLDLDSIIAEVK	Unambiguous	1	1	K2C1_HUMAN		CID	1	0	1		0	53.8279	100	2	651.859	1302.71	-3.97845	51.4558	13207	13207	MS2	8/88	B13.raw
	High	FLEQQNQVLQTK	Unambiguous	3	3	K2C1_HUMAN;K22E_HUMAN;K2C1B_HUMAN		CID	1	0	1		0	50.7044	18	2	738.393	1475.78	-5.12526	29.7318	6810	6810	MS2	8/120	B1.raw
	High	FLEQQNQVLQTK	Unambiguous	3	3	K2C1_HUMAN;K22E_HUMAN;K2C1B_HUMAN		CID	1	0	1		0	26.12	8	2	738.393	1475.78	-4.54624	27.2448	6342	6342	MS2	9/120	B7.raw
	High	SLNNQFASFIDK	Unambiguous	1	1	K2C1_HUMAN		CID	1	0	1		0	34.8223	8	2	692.347	1383.69	-3.09214	34.0628	8521	8521	MS2	9/124	B2.raw
	High	LNDLEDALQQAK	Unambiguous	1	1	K2C1_HUMAN		CID	1	0	1		0	47.547	100	2	679.349	1357.69	-4.31785	37.4759	8430	8430	MS2	17/128	B24.raw
	High	YEELQITAGR	Selected	2	2	K2C1_HUMAN;K2C6B_HUMAN		CID	0	0	1		0	31.3538	18	2	590.301	1179.6	-4.4158	25.1176	5417	5417	MS2	13/92	B20.raw
	High	FLEQQNQVLQTK	Unambiguous	3	3	K2C1_HUMAN;K22E_HUMAN;K2C1B_HUMAN		CID	1	0	1		0	40.9802	21	2	738.393	1475.78	-5.04254	27.2444	6025	6025	MS2	8/120	B1.raw
	High	LNDLEDALQQAK	Unambiguous	1	1	K2C1_HUMAN		CID	1	0	1		0	12.9248	100	2	679.348	1357.69	-5.39677	45.6523	11704	11704	MS2	10/128	B7.raw
	High	FLEQQNQVLQTK	Unambiguous	3	3	K2C1_HUMAN;K22E_HUMAN;K2C1B_HUMAN		CID	1	0	1		0	41.4309	100	2	738.395	1475.78	-2.31291	57.339	14134	14134	MS2	8/120	B2.raw
	High	SLNNQFASFIDKVR	Unambiguous	1	1	K2C1_HUMAN		CID	1	0	1		1	37.5492	15	2	819.931	1638.86	-2.60113	36.2333	8979	8979	MS2	11/148	B16.raw
	High	SLNNQFASFIDK	Unambiguous	1	1	K2C1_HUMAN		CID	1	0	1		0	38.5903	65	2	692.345	1383.68	-6.09167	49.2268	12717	12717	MS2	7/124	B2.raw
	High	NmQDmVEDYR	Unambiguous	1	1	K2C1_HUMAN	M2(Oxidation); M5(Oxidation)	CID	1	0	1		0	11.3103	16	2	666.76	1332.51	-5.01032	15.4995	2510	2510	MS2	13/108	B11.raw
	High	FLEQQNQVLQTK	Unambiguous	3	3	K2C1_HUMAN;K22E_HUMAN;K2C1B_HUMAN		CID	1	0	1		0	46.4254	100	2	738.393	1475.78	-3.8018	47.4563	10147	10147	MS2	7/120	B21.raw
	High	SLDLDSIIAEVK	Unambiguous	1	1	K2C1_HUMAN		CID	1	0	1		0	29.8833	52	2	651.859	1302.71	-2.66658	45.8897	11529	11529	MS2	9/88	B16.raw
	High	FLEQQNQVLQTK	Unambiguous	3	3	K2C1_HUMAN;K22E_HUMAN;K2C1B_HUMAN		CID	1	0	1		0	18.4339	6	2	738.393	1475.78	-3.88451	23.5945	5051	5051	MS2	9/120	B17.raw
	High	FLEQQNQVLQTK	Unambiguous	3	3	K2C1_HUMAN;K22E_HUMAN;K2C1B_HUMAN		CID	1	0	1		0	14.7814	8	2	738.393	1475.78	-4.71168	25.3371	5737	5737	MS2	7/120	B7.raw
	High	YEELQITAGR	Selected	2	2	K2C1_HUMAN;K2C6B_HUMAN		CID		0.0645	2		0	12.6382	6	2	590.301	1179.6	-4.4158	24.4138	5122	5122	MS2	9/92	B1.raw
	High	NMQDMVEDYR	Unambiguous	1	1	K2C1_HUMAN		CID	1	0	1		0	12.7468	3	2	650.765	1300.52	-4.97518	25.5551	5680	5680	MS2	7/108	B17.raw
	High	FLEQQNQVLQTK	Unambiguous	3	3	K2C1_HUMAN;K22E_HUMAN;K2C1B_HUMAN		CID	1	0	1		0	9.56423	13	2	738.393	1475.78	-4.04995	25.2235	5450	5450	MS2	7/120	B20.raw
	High	TNAENEFVTIKK	Unambiguous	1	1	K2C1_HUMAN		CID	1	0	1		1	11.2502	9	2	697.366	1393.72	-5.78494	19.5565	4137	4137	MS2	8/128	B4.raw
	High	FSScGGGGGSFGAGGGFGSR	Unambiguous	1	1	K2C1_HUMAN	C4(Carbamidomethyl)	CID	1	0	1		0	57.7026	100	2	883.365	1765.72	-6.4444	48.191	12007	12007	MS2	14/152	B1.raw
	High	mSGEcAPNVSVSVSTSHTTISGGGSR	Unambiguous	1	1	K2C1_HUMAN	M1(Oxidation); C5(Carbamidomethyl)	CID	1	0	1		0	3.68207	15	3	861.052	2581.14	-8.10378	22.1639	4085	4085	MS2	23/272	B21.raw
	High	YEELQITAGR	Selected	2	2	K2C1_HUMAN;K2C6B_HUMAN		CID	0	0	1		0	21.9043	35	2	590.301	1179.59	-5.03671	28.0149	5763	5763	MS2	12/92	B24.raw
	High	QISNLQQSISDAEQR	Unambiguous	1	1	K2C1_HUMAN		CID	1	0	1		0	65.6801	42	2	858.926	1716.84	-3.94523	37.9941	9701	9701	MS2	12/168	B7.raw
	High	NmQDmVEDYR	Unambiguous	1	1	K2C1_HUMAN	M2(Oxidation); M5(Oxidation)	CID	1	0	1		0	16.7424	15	2	666.761	1332.51	-3.91101	15.6332	2583	2583	MS2	13/108	B12.raw
	High	LNDLEDALQQAK	Unambiguous	1	1	K2C1_HUMAN		CID	1	0	1		0	44.1372	82	2	679.349	1357.69	-3.14901	47.1422	11670	11670	MS2	17/128	B20.raw
	High	SLNNQFASFIDK	Unambiguous	1	1	K2C1_HUMAN		CID	1	0	1		0	39.6728	70	2	692.346	1383.68	-4.76834	50.7929	12994	12994	MS2	7/124	B2.raw
	High	NmQDmVEDYR	Unambiguous	1	1	K2C1_HUMAN	M2(Oxidation); M5(Oxidation)	CID	1	0	1		0	3.75655	25	2	666.76	1332.51	-5.65159	15.815	2333	2333	MS2	13/108	B22.raw
	High	SLDLDSIIAEVK	Unambiguous	1	1	K2C1_HUMAN		CID	1	0	1		0	41.8417	100	2	651.859	1302.71	-2.94769	54.1886	13131	13131	MS2	8/88	B1.raw
	High	AEAESLYQSK	Unambiguous	1	1	K2C1_HUMAN		CID	1	0	1		0	32.0398	14	2	563.272	1125.54	-4.11896	16.4338	2830	2830	MS2	12/80	B10.raw
	High	FLEQQNQVLQTK	Unambiguous	3	3	K2C1_HUMAN;K22E_HUMAN;K2C1B_HUMAN		CID	1	0	1		0	54.9304	100	2	738.393	1475.78	-4.62896	47.1204	10093	10093	MS2	7/120	B21.raw
	High	FLEQQNQVLQTK	Unambiguous	3	3	K2C1_HUMAN;K22E_HUMAN;K2C1B_HUMAN		CID	1	0	1		0	32.0103	2	2	738.393	1475.78	-4.87711	23.2464	5213	5213	MS2	9/120	B4.raw
	High	YEELQITAGR	Selected	2	2	K2C1_HUMAN;K2C6B_HUMAN		CID	0	0	1		0	54.8957	9	2	590.294	1179.58	-17.1447	24.2516	5199	5199	MS2	9/92	B18.raw
	High	SLDLDSIIAEVK	Unambiguous	1	1	K2C1_HUMAN		CID	1	0	1		0	27.5655	12	2	651.859	1302.71	-2.85399	39.9569	10072	10072	MS2	8/88	B17.raw
	High	FLEQQNQVLQTK	Unambiguous	3	3	K2C1_HUMAN;K22E_HUMAN;K2C1B_HUMAN		CID	1	0	1		0	34.247	19	2	738.393	1475.78	-5.04254	28.4425	6404	6404	MS2	9/120	B1.raw
	High	SLNnQFASFIDK	Unambiguous	1	1	K2C1_HUMAN	N4(Deamidated)	CID	0.0877	0	1		0	8.97153	13	2	692.838	1384.67	-4.50569	32.3673	7008	7008	MS2	10/124	B24.raw
	High	SKAEAESLYQSK	Unambiguous	1	1	K2C1_HUMAN		CID	1	0	1		1	9.2813	11	2	670.835	1340.66	-5.58719	15.9602	2754	2754	MS2	10/128	B16.raw
	High	SLDLDSIIAEVK	Unambiguous	1	1	K2C1_HUMAN		CID	1	0	1		0	23.1092	24	2	651.859	1302.71	-4.16586	50.4343	12926	12926	MS2	8/88	B2.raw
	High	FLEQQNQVLQTK	Unambiguous	3	3	K2C1_HUMAN;K22E_HUMAN;K2C1B_HUMAN		CID	1	0	1		0	33.9864	100	2	738.395	1475.78	-1.7339	56.9936	14081	14081	MS2	9/120	B2.raw
	High	SLDLDSIIAEVK	Unambiguous	1	1	K2C1_HUMAN		CID	1	0	1		0	28.7085	13	2	651.859	1302.71	-2.76028	44.3598	11584	11584	MS2	7/88	B2.raw
	High	FLEQQNQVLQTK	Unambiguous	3	3	K2C1_HUMAN;K22E_HUMAN;K2C1B_HUMAN		CID	1	0	1		0	23.0022	25	2	738.392	1475.78	-5.20797	23.8563	4614	4614	MS2	7/120	B22.raw
	High	RVDQLKSDQSR	Unambiguous	1	1	K2C1_HUMAN		CID	1	0	1		2	17.6313	54	3	444.572	1331.7	-1.27612	9.91955	1009	1009	MS2	7/120	B21.raw
	High	FLEQQNQVLQTK	Unambiguous	3	3	K2C1_HUMAN;K22E_HUMAN;K2C1B_HUMAN		CID	1	0	1		0	37.4335	23	2	738.392	1475.78	-5.20797	27.6428	5404	5404	MS2	9/120	B21.raw
	High	NMQDMVEDYR	Unambiguous	1	1	K2C1_HUMAN		CID	1	0	1		0	21.1181	4	2	650.765	1300.52	-4.78746	25.4866	5832	5832	MS2	7/108	B9.raw
	High	SLDLDSIIAEVK	Unambiguous	1	1	K2C1_HUMAN		CID	1	0	1		0	37.1084	100	2	651.859	1302.71	-3.41622	54.0139	13108	13108	MS2	9/88	B1.raw
	High	NMQDMVEDYR	Unambiguous	1	1	K2C1_HUMAN		CID	1	0	1		0	18.9623	5	2	650.766	1300.52	-4.41201	25.6466	5643	5643	MS2	7/108	B18.raw
	High	SLnNQFASFIDK	Unambiguous	1	1	K2C1_HUMAN	N3(Deamidated)	CID	0.0526	0	1		0	41.7853	22	2	692.838	1384.67	-4.50569	34.4966	8741	8741	MS2	10/124	B13.raw
	High	GGSGGGGGGSSGGRGSGGGSSGGSIGGR	Unambiguous	1	1	K2C1_HUMAN		CID	1	0	1		1	10.7327	16	3	693.974	2079.91	-3.45899	9.32454	826	826	MS2	16/272	B2.raw
	High	YEELQITAGR	Selected	2	2	K2C1_HUMAN;K2C6B_HUMAN		CID	0	0	1		0	13.0946	13	2	590.301	1179.6	-4.62277	27.5832	6450	6450	MS2	13/92	B2.raw
	High	SLDLDSIIAEVK	Unambiguous	1	1	K2C1_HUMAN		CID	1	0	1		0	16.1511	100	2	651.858	1302.71	-4.35327	50.2532	12588	12588	MS2	9/88	B12.raw
	High	SLDLDSIIAEVK	Unambiguous	1	1	K2C1_HUMAN		CID	1	0	1		0	38.5856	70	2	651.859	1302.71	-3.79104	43.8468	10891	10891	MS2	9/88	B20.raw
	High	LNDLEDALQQAK	Unambiguous	1	1	K2C1_HUMAN		CID	1	0	1		0	52.6988	46	2	679.349	1357.69	-3.68847	37.6014	9586	9586	MS2	10/128	B7.raw
	High	SLNnQFASFIDK	Unambiguous	1	1	K2C1_HUMAN	N4(Deamidated)	CID	0.0526	0	1		0	41.7853	22	2	692.838	1384.67	-4.50569	34.4966	8741	8741	MS2	10/124	B13.raw
	High	SLDLDSIIAEVK	Unambiguous	1	1	K2C1_HUMAN		CID	1	0	1		0	28.8914	23	2	651.858	1302.71	-4.35327	47.1822	12351	12351	MS2	8/88	B2.raw
	High	SLDLDSIIAEVK	Unambiguous	1	1	K2C1_HUMAN		CID	1	0	1		0	28.9926	100	2	651.858	1302.71	-4.54068	49.1141	12183	12183	MS2	14/88	B16.raw
	High	FLEQQNQVLQTK	Unambiguous	3	3	K2C1_HUMAN;K22E_HUMAN;K2C1B_HUMAN		CID	1	0	1		0	27.5757	8	2	738.394	1475.78	-3.71908	24.5261	5232	5232	MS2	18/120	B20.raw
	High	SLDLDSIIAEVK	Unambiguous	1	1	K2C1_HUMAN		CID	1	0	1		0	14.4322	17	2	651.858	1302.71	-4.63439	44.7131	11682	11682	MS2	7/88	B2.raw
	High	SLDLDSIIAEVK	Unambiguous	1	1	K2C1_HUMAN		CID	1	0	1		0	14.0578	100	2	651.861	1302.71	-0.230251	55.6496	13193	13193	MS2	8/88	B20.raw
	High	WELLQQVDTSTR	Unambiguous	1	1	K2C1_HUMAN		CID	1	0	1		0	6.42022	0	2	738.375	1475.74	-3.71711	32.5812	7741	7741	MS2	10/116	B20.raw
	High	SLDLDSIIAEVK	Unambiguous	1	1	K2C1_HUMAN		CID	1	0	1		0	12.2006	38	2	651.859	1302.71	-3.41622	41.9677	10599	10599	MS2	8/88	B16.raw
	High	SLNNQFASFIDK	Unambiguous	1	1	K2C1_HUMAN		CID	1	0	1		0	19.5184	92	2	692.346	1383.68	-4.76834	41.5448	9375	9375	MS2	18/124	B24.raw
	High	FLEQQNQVLQTK	Unambiguous	3	3	K2C1_HUMAN;K22E_HUMAN;K2C1B_HUMAN		CID	1	0	1		0	36.744	30	2	738.393	1475.78	-4.21538	27.2346	6107	6107	MS2	7/120	B11.raw
	High	FLEQQNQVLQTK	Unambiguous	3	3	K2C1_HUMAN;K22E_HUMAN;K2C1B_HUMAN		CID	1	0	1		0	41.5509	7	2	738.394	1475.78	-3.55365	23.5266	5173	5173	MS2	18/120	B15.raw
	High	SLNNQFASFIDK	Unambiguous	1	1	K2C1_HUMAN		CID	1	0	1		0	58.4563	56	2	692.345	1383.68	-5.91523	40.151	9989	9989	MS2	13/124	B1.raw
	High	FLEQQNQVLQTK	Unambiguous	3	3	K2C1_HUMAN;K22E_HUMAN;K2C1B_HUMAN		CID	1	0	1		0	42.6519	8	2	738.392	1475.78	-5.78699	24.2307	4747	4747	MS2	9/120	B24.raw
	High	AEAESLYQSK	Unambiguous	1	1	K2C1_HUMAN		CID	1	0	1		0	25.2687	16	2	563.272	1125.54	-4.11896	16.3996	2835	2835	MS2	7/80	B12.raw
	High	TnAENEFVTIK	Unambiguous	1	1	K2C1_HUMAN	N2(Deamidated)	CID	0.0702	0	1		0	47.468	8	2	633.811	1266.62	-4.54059	25.8577	5183	5183	MS2	9/116	B24.raw
	High	SKAEAESLYQSK	Unambiguous	1	1	K2C1_HUMAN		CID	1	0	1		1	43.9502	18	2	670.835	1340.66	-5.40509	15.8397	2684	2684	MS2	8/128	B18.raw
	High	SLDLDSIIAEVK	Unambiguous	1	1	K2C1_HUMAN		CID	1	0	1		0	10.8088	100	2	651.858	1302.71	-4.72809	51.9376	12676	12676	MS2	8/88	B16.raw
	High	FLEQQNQVLQTK	Unambiguous	3	3	K2C1_HUMAN;K22E_HUMAN;K2C1B_HUMAN		CID	1	0	1		0	39.6832	100	2	738.393	1475.78	-4.79439	48.5609	10310	10310	MS2	7/120	B21.raw
	High	WELLQQVDTSTR	Unambiguous	1	1	K2C1_HUMAN		CID	1	0	1		0	40.3533	2	2	738.374	1475.74	-4.95788	31.542	8187	8187	MS2	15/116	B6.raw
	High	LNDLEDALQQAK	Unambiguous	1	1	K2C1_HUMAN		CID	1	0	1		0	45.103	100	2	679.351	1357.69	-1.17098	55.9765	13443	13443	MS2	8/128	B7.raw
	High	SLDLDSIIAEVK	Unambiguous	1	1	K2C1_HUMAN		CID	1	0	1		0	49.1386	83	2	651.859	1302.71	-3.60363	43.4944	10803	10803	MS2	14/88	B20.raw
	High	FLEQQNQVLQTK	Unambiguous	3	3	K2C1_HUMAN;K22E_HUMAN;K2C1B_HUMAN		CID	1	0	1		0	9.10203	18	2	738.393	1475.78	-4.62896	25.164	4995	4995	MS2	9/120	B24.raw
	High	IEISELNR	Unambiguous	2	2	K2C1_HUMAN;K22E_HUMAN		CID	1	0	1		0	9.69973	2	2	487.267	973.527	-4.92482	23.5471	4964	4964	MS2	7/60	B10.raw
	High	IEISELNR	Unambiguous	2	2	K2C1_HUMAN;K22E_HUMAN		CID	1	0	1		0	6.13009	1	2	487.267	973.526	-5.48908	22.6345	5270	5270	MS2	7/60	B6.raw
	High	FLEQQNQVLQTK	Unambiguous	3	3	K2C1_HUMAN;K22E_HUMAN;K2C1B_HUMAN		CID	1	0	1		0	14.6323	100	2	738.394	1475.78	-2.97464	57.5808	13695	13695	MS2	7/120	B7.raw
	High	SLDLDSIIAEVK	Unambiguous	1	1	K2C1_HUMAN		CID	1	0	1		0	30.1477	47	2	651.859	1302.71	-2.66658	42.4944	10838	10838	MS2	8/88	B12.raw
	High	SLDLDSIIAEVK	Unambiguous	1	1	K2C1_HUMAN		CID	1	0	1		0	6.44855	45	2	651.859	1302.71	-2.66658	52.8581	13394	13394	MS2	7/88	B2.raw
	High	LNDLEDALQQAK	Unambiguous	1	1	K2C1_HUMAN		CID	1	0	1		0	40.8957	100	2	679.348	1357.69	-4.7674	44.1551	9926	9926	MS2	10/128	B24.raw
	High	SLNNQFASFIDK	Unambiguous	1	1	K2C1_HUMAN		CID	1	0	1		0	50.7991	21	2	692.347	1383.69	-3.18036	34.1473	8338	8338	MS2	15/124	B16.raw
	High	FLEQQNQVLQTK	Unambiguous	3	3	K2C1_HUMAN;K22E_HUMAN;K2C1B_HUMAN		CID	1	0	1		0	32.0466	13	2	738.393	1475.78	-4.71168	22.7549	4943	4943	MS2	8/120	B9.raw
	High	SLNNQFASFIDK	Unambiguous	1	1	K2C1_HUMAN		CID	1	0	1		0	14.3179	100	2	692.345	1383.68	-4.94479	50.8504	12424	12424	MS2	10/124	B20.raw
	High	FLEQQNQVLQTK	Unambiguous	3	3	K2C1_HUMAN;K22E_HUMAN;K2C1B_HUMAN		CID	1	0	1		0	49.5999	100	2	738.393	1475.78	-4.54624	42.5483	9237	9237	MS2	7/120	B21.raw
	High	AEAESLYQSK	Unambiguous	1	1	K2C1_HUMAN		CID	1	0	1		0	7.15666	3	2	563.272	1125.54	-4.76969	16.7854	3021	3021	MS2	13/80	B16.raw
	High	SLDLDSIIAEVK	Unambiguous	1	1	K2C1_HUMAN		CID	1	0	1		0	14.7301	100	2	651.858	1302.71	-5.10291	50.1857	12367	12367	MS2	8/88	B16.raw
	High	TnAENEFVTIK	Unambiguous	1	1	K2C1_HUMAN	N2(Deamidated)	CID	0.2456	0	1		0	23.6164	10	2	633.811	1266.61	-5.11885	26.2056	5282	5282	MS2	8/116	B24.raw
	High	AEAESLYQSK	Unambiguous	1	1	K2C1_HUMAN		CID	1	0	1		0	2.80649	1	2	563.272	1125.54	-5.31197	16.6383	3020	3020	MS2	13/80	B7.raw
	High	GSGGGSSGGSIGGR	Unambiguous	1	1	K2C1_HUMAN		CID	1	0	1		0	59.8099	100	2	546.754	1092.5	-2.28603	9.027	808	808	MS2	9/104	B7.raw
	High	SLDLDSIIAEVK	Unambiguous	1	1	K2C1_HUMAN		CID	1	0	1		0	35.8667	100	2	651.86	1302.71	-1.72953	45.7031	11258	11258	MS2	14/88	B19.raw
	High	FLEQQNQVLQTK	Unambiguous	3	3	K2C1_HUMAN;K22E_HUMAN;K2C1B_HUMAN		CID	1	0	1		0	9.82611	9	2	738.392	1475.78	-5.20797	22.9236	4962	4962	MS2	9/120	B7.raw
	High	SLDLDSIIAEVK	Unambiguous	1	1	K2C1_HUMAN		CID	1	0	1		0	38.3555	63	2	651.858	1302.71	-4.8218	45.7433	11725	11725	MS2	9/88	B7.raw
	High	SLDLDSIIAEVK	Unambiguous	1	1	K2C1_HUMAN		CID	1	0	1		0	39.4246	67	2	651.858	1302.71	-4.54068	45.1451	11363	11363	MS2	14/88	B16.raw
	High	SKAEAESLYQSKYEELQITAGR	Unambiguous	1	1	K2C1_HUMAN		CID	1	0	1		2	7.0247	5	3	834.418	2501.24	-4.43518	26.7107	6237	6237	MS2	23/248	B9.raw
	High	SKAEAESLYQSK	Unambiguous	1	1	K2C1_HUMAN		CID	1	0	1		1	15.836	27	2	670.835	1340.66	-5.40509	15.4288	2229	2229	MS2	16/128	B22.raw
	High	mSGEcAPNVSVSVSTSHTTISGGGSR	Unambiguous	1	1	K2C1_HUMAN	M1(Oxidation); C5(Carbamidomethyl)	CID	1	0	1		0	2.45846	4	3	861.054	2581.15	-5.40806	21.9393	4561	4561	MS2	26/272	B12.raw
	High	SLDLDSIIAEVK	Unambiguous	1	1	K2C1_HUMAN		CID	1	0	1		0	33.8213	47	2	651.858	1302.71	-4.72809	50.0914	12866	12866	MS2	7/88	B2.raw
	High	LNDLEDALQQAK	Unambiguous	1	1	K2C1_HUMAN		CID	1	0	1		0	43.3731	100	2	679.348	1357.69	-5.5766	43.9947	11314	11314	MS2	18/128	B7.raw
	High	FLEQQNQVLQTK	Unambiguous	3	3	K2C1_HUMAN;K22E_HUMAN;K2C1B_HUMAN		CID	1	0	1		0	54.1847	7	2	738.392	1475.78	-5.37341	23.9187	5094	5094	MS2	9/120	B18.raw
	High	SLDLDSIIAEVK	Unambiguous	1	1	K2C1_HUMAN		CID	1	0	1		0	32.7716	90	2	651.859	1302.71	-3.41622	43.576	10737	10737	MS2	14/88	B19.raw
	High	FLEQQNQVLQTK	Unambiguous	3	3	K2C1_HUMAN;K22E_HUMAN;K2C1B_HUMAN		CID	1	0	1		0	33.7003	4	2	738.393	1475.78	-4.38081	23.4806	5178	5178	MS2	9/120	B9.raw
	High	SKAEAESLYQSK	Unambiguous	1	1	K2C1_HUMAN		CID	1	0	1		1	12.1511	5	2	670.835	1340.66	-4.85877	15.3748	2597	2597	MS2	10/128	B13.raw
	High	SLNNQFASFIDK	Unambiguous	1	1	K2C1_HUMAN		CID	1	0	1		0	51.8286	100	2	692.347	1383.69	-2.20992	54.6954	13683	13683	MS2	16/124	B2.raw
	High	FLEQQNQVLQTK	Unambiguous	3	3	K2C1_HUMAN;K22E_HUMAN;K2C1B_HUMAN		CID	1	0	1		0	44.3368	27	2	738.393	1475.78	-4.87711	28.9667	6022	6022	MS2	8/120	B24.raw
	High	LNDLEDALQQAK	Unambiguous	1	1	K2C1_HUMAN		CID	1	0	1		0	33.2745	100	2	679.348	1357.69	-4.94722	41.5773	9383	9383	MS2	17/128	B24.raw
	High	SLDLDSIIAEVK	Unambiguous	1	1	K2C1_HUMAN		CID	1	0	1		0	28.842	100	2	651.858	1302.71	-4.72809	47.6781	11786	11786	MS2	14/88	B20.raw
	High	TnAENEFVTIK	Unambiguous	1	1	K2C1_HUMAN	N2(Deamidated)	CID	0.2321	0	1		0	36.7061	8	2	633.812	1266.62	-4.25147	26.0376	5962	5962	MS2	8/116	B7.raw
	High	SLDLDSIIAEVK	Unambiguous	1	1	K2C1_HUMAN		CID	1	0	1		0	34.7099	27	2	651.858	1302.71	-4.44697	40.5652	10437	10437	MS2	7/88	B7.raw
	High	SLDLDSIIAEVK	Unambiguous	1	1	K2C1_HUMAN		CID	1	0	1		0	33.8072	100	2	651.858	1302.71	-4.9155	51.607	12560	12560	MS2	8/88	B20.raw
	High	SLNNQFASFIDK	Unambiguous	1	1	K2C1_HUMAN		CID	1	0	1		0	48.4851	9	2	692.346	1383.68	-4.15079	33.9323	8249	8249	MS2	8/124	B18.raw
	High	SLDLDSIIAEVK	Unambiguous	1	1	K2C1_HUMAN		CID	1	0	1		0	36.9372	23	2	651.859	1302.71	-3.22881	40.5296	10220	10220	MS2	7/88	B8.raw
	High	AEAESLYQSK	Unambiguous	1	1	K2C1_HUMAN		CID	1	0	1		0	40.1624	21	2	563.272	1125.54	-5.20352	16.544	2724	2724	MS2	9/80	B1.raw
	High	AEAESLYQSK	Unambiguous	1	1	K2C1_HUMAN		CID	1	0	1		0	22.3163	2	2	563.272	1125.54	-4.87815	15.3972	2932	2932	MS2	13/80	B6.raw
	High	AEAESLYQSK	Unambiguous	1	1	K2C1_HUMAN		CID	1	0	1		0	24.8954	2	2	563.272	1125.54	-4.76969	15.7705	2822	2822	MS2	13/80	B3.raw
	High	SLDLDSIIAEVK	Unambiguous	1	1	K2C1_HUMAN		CID	1	0	1		0	41.7056	100	2	651.859	1302.71	-2.66658	54.4813	13882	13882	MS2	8/88	B9.raw
	High	YEELQITAGR	Selected	2	2	K2C1_HUMAN;K2C6B_HUMAN		CID		0.0345	2		0	35.4103	100	2	590.303	1179.6	-0.793826	57.2019	14109	14109	MS2	8/92	B2.raw
	High	FLEQQnQVLQTK	Unconsidered	3	3	K2C1_HUMAN;K22E_HUMAN;K2C1B_HUMAN	N6(Deamidated)	CID		0.2	2		0	58.8573	10	2	738.883	1476.76	-7.68923	24.463	5137	5137	MS2	9/120	B1.raw
	High	SLDLDSIIAEVK	Unambiguous	1	1	K2C1_HUMAN		CID	1	0	1		0	29.8864	100	2	651.859	1302.71	-3.32251	53.9848	12940	12940	MS2	8/88	B20.raw
	High	SLDLDSIIAEVK	Unambiguous	1	1	K2C1_HUMAN		CID	1	0	1		0	49.4348	100	2	651.859	1302.71	-3.60363	49.3002	12424	12424	MS2	8/88	B12.raw
	High	FLEQQNQVLQTK	Unambiguous	3	3	K2C1_HUMAN;K22E_HUMAN;K2C1B_HUMAN		CID	1	0	1		0	57.8878	99	2	738.394	1475.78	-3.63637	37.4514	8116	8116	MS2	9/120	B21.raw
	High	FLEQQNQVLQTK	Unambiguous	3	3	K2C1_HUMAN;K22E_HUMAN;K2C1B_HUMAN		CID	1	0	1		0	38.9887	100	2	738.394	1475.78	-3.14007	59.8132	15867	15867	MS2	8/120	B6.raw
	High	AEAESLYQSK	Unambiguous	1	1	K2C1_HUMAN		CID	1	0	1		0	12.6847	3	2	563.272	1125.54	-4.98661	16.6495	2952	2952	MS2	13/80	B17.raw
	High	SLDLDSIIAEVK	Unambiguous	1	1	K2C1_HUMAN		CID	1	0	1		0	21.9055	61	2	651.859	1302.71	-3.60363	47.2778	11835	11835	MS2	8/88	B16.raw
	High	FLEQQNQVLQTK	Unambiguous	3	3	K2C1_HUMAN;K22E_HUMAN;K2C1B_HUMAN		CID	1	0	1		0	37.9893	100	2	738.393	1475.78	-4.62896	42.8893	9310	9310	MS2	8/120	B21.raw
	High	AEAESLYQSK	Unambiguous	1	1	K2C1_HUMAN		CID	1	0	1		0	14.9381	6	2	563.272	1125.54	-4.33587	16.643	2882	2882	MS2	13/80	B11.raw
	High	AEAESLYQSK	Unambiguous	1	1	K2C1_HUMAN		CID	1	0	1		0	14.6153	13	2	563.271	1125.54	-5.96271	16.6523	2950	2950	MS2	13/80	B18.raw
	High	SLDLDSIIAEVK	Unambiguous	1	1	K2C1_HUMAN		CID	1	0	1		0	28.6064	100	2	651.857	1302.71	-5.75885	50.7078	12354	12354	MS2	14/88	B19.raw
	High	SLDLDSIIAEVK	Unambiguous	1	1	K2C1_HUMAN		CID	1	0	1		0	45.311	100	2	651.86	1302.71	-2.19805	52.3356	13544	13544	MS2	8/88	B9.raw
	High	SLDLDSIIAEVK	Unambiguous	1	1	K2C1_HUMAN		CID	1	0	1		0	40.8625	100	2	651.859	1302.71	-3.88474	44.7843	11042	11042	MS2	14/88	B19.raw
	High	SLDLDSIIAEVK	Unambiguous	1	1	K2C1_HUMAN		CID	1	0	1		0	40.5873	100	2	651.859	1302.71	-3.22881	49.6697	12490	12490	MS2	8/88	B12.raw
	High	SLDLDSIIAEVK	Unambiguous	1	1	K2C1_HUMAN		CID	1	0	1		0	49.8273	100	2	651.86	1302.71	-2.47917	49.5996	12258	12258	MS2	9/88	B11.raw
	High	YEELQITAGR	Selected	2	2	K2C1_HUMAN;K2C6B_HUMAN		CID	0	0	1		0	41.3576	42	2	590.301	1179.59	-5.65763	24.9993	4711	4711	MS2	9/92	B21.raw
	High	SLDLDSIIAEVK	Unambiguous	1	1	K2C1_HUMAN		CID	1	0	1		0	23.9208	56	2	651.859	1302.71	-3.22881	44.083	11117	11117	MS2	7/88	B16.raw
	High	SLNNqFASFIDK	Unambiguous	1	1	K2C1_HUMAN	Q5(Deamidated)	CID		0.0667	3		0	39.2834	5	2	692.837	1384.67	-4.94648	32.0902	8368	8368	MS2	9/124	B6.raw
	High	GSYGSGGSSYGSGGGSYGSGGGGGGHGSYGSGSSSGGYR	Unambiguous	1	1	K2C1_HUMAN		CID	1	0	1		0	1.70646	14	3	1104.77	3312.29	-4.06316	17.0281	3007	3007	MS2	18/304	B11.raw
	High	THNLEPYFESFINNLR	Unambiguous	1	1	K2C1_HUMAN		CID	1	0	1		0	10.6963	77	2	997.487	1993.97	-4.58102	42.4229	10724	10724	MS2	8/172	B17.raw
	High	AEAESLYQSK	Unambiguous	1	1	K2C1_HUMAN		CID	1	0	1		0	8.49742	11	2	563.272	1125.54	-5.09506	16.5821	2542	2542	MS2	13/80	B22.raw
	High	SLNNQFASFIDK	Unambiguous	1	1	K2C1_HUMAN		CID	1	0	1		0	17.6762	6	2	692.346	1383.68	-3.88613	33.4228	7860	7860	MS2	9/124	B19.raw
	High	GGGGGGYGSGGSSYGSGGGSYGSGGGGGGGR	Unambiguous	1	1	K2C1_HUMAN		CID	1	0	1		0	4.73475	7	3	795.319	2383.94	-4.03339	15.0217	2359	2359	MS2	39/240	B11.raw
	High	GSYGSGGSSYGSGGGSYGSGGGGGGHGSYGSGSSSGGYR	Unambiguous	1	1	K2C1_HUMAN		CID	1	0	1		0	5.23911	8	3	1104.77	3312.29	-4.28428	19.3166	3896	3896	MS2	18/304	B2.raw
	High	FLEQQNQVLQTK	Unambiguous	3	3	K2C1_HUMAN;K22E_HUMAN;K2C1B_HUMAN		CID	1	0	1		0	44.2954	100	2	738.393	1475.78	-4.87711	38.9431	8467	8467	MS2	8/120	B21.raw
	High	AEAESLYQSK	Unambiguous	1	1	K2C1_HUMAN		CID	1	0	1		0	31.6724	2	2	563.272	1125.54	-5.52888	16.1766	2858	2858	MS2	13/80	B5.raw
	High	SLDLDSIIAEVK	Unambiguous	1	1	K2C1_HUMAN		CID	1	0	1		0	26.4321	100	2	651.858	1302.71	-4.35327	51.2243	12551	12551	MS2	7/88	B16.raw
	High	SLDLDSIIAEVK	Unambiguous	1	1	K2C1_HUMAN		CID	1	0	1		0	37.8259	30	2	651.858	1302.71	-4.44697	49.0417	12687	12687	MS2	7/88	B2.raw
	High	SLDLDSIIAEVK	Unambiguous	1	1	K2C1_HUMAN		CID	1	0	1		0	52.3434	71	2	651.859	1302.71	-3.0414	39.8867	10036	10036	MS2	7/88	B8.raw
	High	SKAEAESLYQSK	Unambiguous	1	1	K2C1_HUMAN		CID	1	0	1		1	10.6249	9	2	670.834	1340.66	-5.95141	15.8527	2761	2761	MS2	10/128	B7.raw
	High	SLDLDSIIAEVK	Unambiguous	1	1	K2C1_HUMAN		CID	1	0	1		0	13.6855	100	2	651.858	1302.71	-4.8218	52.2779	12735	12735	MS2	9/88	B16.raw
	High	FLEQQNQVLQTK	Unambiguous	3	3	K2C1_HUMAN;K22E_HUMAN;K2C1B_HUMAN		CID	1	0	1		0	59.0929	100	2	738.395	1475.78	-2.06476	57.1027	13407	13407	MS2	8/120	B20.raw
	High	SLDLDSIIAEVK	Unambiguous	1	1	K2C1_HUMAN		CID	1	0	1		0	64.5226	77	2	651.859	1302.71	-2.85399	43.0393	11290	11290	MS2	8/88	B13.raw
	High	SLDLDSIIAEVK	Unambiguous	1	1	K2C1_HUMAN		CID	1	0	1		0	78.0255	100	2	651.859	1302.71	-2.94769	44.7443	11259	11259	MS2	8/88	B11.raw
	High	TNAENEFVTIK	Unambiguous	1	1	K2C1_HUMAN		CID	1	0	1		0	22.2053	4	2	633.319	1265.63	-4.53843	25.6565	5838	5838	MS2	8/116	B7.raw
	High	FLEQqNQVLQTK	Unconsidered	3	3	K2C1_HUMAN;K22E_HUMAN;K2C1B_HUMAN	Q5(Deamidated)	CID		0.2	2		0	58.8573	10	2	738.883	1476.76	-7.68923	24.463	5137	5137	MS2	8/120	B1.raw
	High	FLEQQNQVLQTK	Unambiguous	3	3	K2C1_HUMAN;K22E_HUMAN;K2C1B_HUMAN		CID	1	0	1		0	38.2726	100	2	738.392	1475.78	-5.45612	48.928	10362	10362	MS2	8/120	B21.raw
	High	NKLNDLEDALQQAK	Unambiguous	1	1	K2C1_HUMAN		CID	1	0	1		1	43.2386	23	2	800.418	1599.83	-3.41076	30.5924	7412	7412	MS2	18/156	B7.raw
	High	QISNLQQSISDAEQR	Unambiguous	1	1	K2C1_HUMAN		CID	1	0	1		0	0	100	2	858.926	1716.84	-4.08744	42.1028	9496	9496	MS2	11/168	B24.raw
	High	SLDLDSIIAEVK	Unambiguous	1	1	K2C1_HUMAN		CID	1	0	1		0	32.1184	82	2	651.86	1302.71	-2.29176	45.7392	11339	11339	MS2	8/88	B20.raw
	High	GGGGGGYGSGGSSYGSGGGSYGSGGGGGGGR	Unambiguous	1	1	K2C1_HUMAN		CID	1	0	1		0	12.4432	27	3	795.319	2383.94	-3.64935	15.8866	2634	2634	MS2	27/240	B24.raw
	High	FLEQQNQVLQTK	Unambiguous	3	3	K2C1_HUMAN;K22E_HUMAN;K2C1B_HUMAN		CID	1	0	1		0	44.7946	100	2	738.392	1475.78	-5.29069	49.3237	10415	10415	MS2	8/120	B21.raw
	High	SLDLDSIIAEVK	Unambiguous	1	1	K2C1_HUMAN		CID	1	0	1		0	32.4423	100	2	651.859	1302.71	-4.07215	52.3517	12696	12696	MS2	14/88	B11.raw
	High	FLEQQNqVLQTK	Unconsidered	3	3	K2C1_HUMAN;K22E_HUMAN;K2C1B_HUMAN	Q7(Deamidated)	CID		0.2	2		0	58.8573	10	2	738.883	1476.76	-7.68923	24.463	5137	5137	MS2	8/120	B1.raw
	High	SGGGFSSGSAGIINYQR	Unambiguous	1	1	K2C1_HUMAN		CID	1	0	1		0	40.4632	12	2	829.396	1657.78	-5.55096	25.3384	5777	5777	MS2	12/140	B13.raw
	High	SLDLDSIIAEVK	Unambiguous	1	1	K2C1_HUMAN		CID	1	0	1		0	53.7134	100	2	651.859	1302.71	-3.88474	45.3156	11388	11388	MS2	8/88	B11.raw
	High	AEAESLYQSK	Unambiguous	1	1	K2C1_HUMAN		CID	1	0	1		0	39.1968	18	2	563.272	1125.54	-4.66124	16.2221	2883	2883	MS2	13/80	B13.raw
	High	FLEQQNQVLQTK	Unambiguous	3	3	K2C1_HUMAN;K22E_HUMAN;K2C1B_HUMAN		CID	1	0	1		0	34.2831	100	2	738.392	1475.78	-5.70427	49.7361	10471	10471	MS2	8/120	B21.raw
	High	FLEQQNQVLQTK	Unambiguous	3	3	K2C1_HUMAN;K22E_HUMAN;K2C1B_HUMAN		CID	1	0	1		0	33.1124	31	2	738.393	1475.78	-4.13266	29.4577	6159	6159	MS2	8/120	B24.raw
	High	FLEQQNQVLQTK	Unambiguous	3	3	K2C1_HUMAN;K22E_HUMAN;K2C1B_HUMAN		CID	1	0	1		0	12.1017	9	2	738.393	1475.78	-4.62896	25.5674	5559	5559	MS2	15/120	B20.raw
	High	GSGGGSSGGSIGGR	Unambiguous	1	1	K2C1_HUMAN		CID	1	0	1		0	58.5685	100	2	546.753	1092.5	-3.85032	9.41045	899	899	MS2	10/104	B7.raw
	High	FLEQQNQVLQTK	Unambiguous	3	3	K2C1_HUMAN;K22E_HUMAN;K2C1B_HUMAN		CID	1	0	1		0	23.8139	34	2	738.393	1475.78	-4.62896	30.4235	6441	6441	MS2	8/120	B24.raw
	High	SLDLDSIIAEVK	Unambiguous	1	1	K2C1_HUMAN		CID	1	0	1		0	33.0766	43	2	651.859	1302.71	-3.60363	46.0906	11807	11807	MS2	7/88	B7.raw
	High	GSGGGSSGGSIGGR	Unambiguous	1	1	K2C1_HUMAN		CID	1	0	1		0	61.4958	100	2	546.753	1092.5	-2.95644	9.34471	911	911	MS2	8/104	B20.raw
	High	SLDLDSIIAEVK	Unambiguous	1	1	K2C1_HUMAN		CID	1	0	1		0	33.9611	33	2	651.859	1302.71	-2.76028	39.9438	10006	10006	MS2	7/88	B18.raw
	High	SLNNQFASFIDK	Unambiguous	1	1	K2C1_HUMAN		CID	1	0	1		0	19.1973	100	2	692.348	1383.69	-0.533722	55.4475	13350	13350	MS2	9/124	B7.raw
	High	TNAENEFVTIK	Unambiguous	1	1	K2C1_HUMAN		CID	1	0	1		0	11.6602	4	2	633.319	1265.63	-4.82778	25.5018	5635	5635	MS2	8/116	B16.raw
	High	SLDLDSIIAEVK	Unambiguous	1	1	K2C1_HUMAN		CID	1	0	1		0	34.5556	30	2	651.859	1302.71	-3.79104	41.8051	10893	10893	MS2	8/88	B15.raw
	High	SLDLDSIIAEVK	Unambiguous	1	1	K2C1_HUMAN		CID	1	0	1		0	38.9202	100	2	651.861	1302.71	-0.605069	48.382	12045	12045	MS2	8/88	B16.raw
	High	SLDLDSIIAEVK	Unambiguous	1	1	K2C1_HUMAN		CID	1	0	1		0	60.3922	100	2	651.858	1302.71	-5.47773	49.5883	12478	12478	MS2	8/88	B7.raw
	High	YEELQITAGR	Selected	2	2	K2C1_HUMAN;K2C6B_HUMAN		CID		0.0175	2		0	30.0253	13	2	590.301	1179.59	-4.82974	23.5275	4913	4913	MS2	8/92	B11.raw
	High	SLDLDSIIAEVK	Unambiguous	1	1	K2C1_HUMAN		CID	1	0	1		0	63.4958	100	2	651.86	1302.71	-2.01064	43.5323	10969	10969	MS2	8/88	B11.raw
	High	TNAENEFVTIK	Unambiguous	1	1	K2C1_HUMAN		CID	1	0	1		0	31.2301	5	2	633.32	1265.63	-4.34552	24.915	5221	5221	MS2	8/116	B19.raw
	High	NmQDmVEDYR	Unambiguous	1	1	K2C1_HUMAN	M2(Oxidation); M5(Oxidation)	CID	1	0	1		0	6.45094	7	2	666.76	1332.51	-4.36906	15.8376	2620	2620	MS2	13/108	B11.raw
	High	SLDLDSIIAEVK	Unambiguous	1	1	K2C1_HUMAN		CID	1	0	1		0	44.4861	100	2	651.861	1302.71	-0.979888	55.0657	13761	13761	MS2	8/88	B13.raw
	High	SLDLDSIIAEVK	Unambiguous	1	1	K2C1_HUMAN		CID	1	0	1		0	29.3311	100	2	651.86	1302.71	-1.72953	54.3774	12984	12984	MS2	8/88	B19.raw
	High	THNLEPYFESFINNLR	Unambiguous	1	1	K2C1_HUMAN		CID	1	0	1		0	4.82686	5	3	665.328	1993.97	-4.00617	42.8337	10637	10637	MS2	10/172	B20.raw
	High	SLDLDSIIAEVK	Unambiguous	1	1	K2C1_HUMAN		CID	1	0	1		0	42.4287	83	2	651.859	1302.71	-3.97845	45.8108	11896	11896	MS2	8/88	B15.raw
	High	FLEQQNQVLQTK	Unambiguous	3	3	K2C1_HUMAN;K22E_HUMAN;K2C1B_HUMAN		CID	1	0	1		0	53.219	26	2	738.394	1475.78	-3.63637	29.4484	6748	6748	MS2	8/120	B20.raw
	High	SLDLDSIIAEVK	Unambiguous	1	1	K2C1_HUMAN		CID	1	0	1		0	35.6214	95	2	651.859	1302.71	-3.0414	46.0835	11350	11350	MS2	7/88	B19.raw
	High	SLDLDSIIAEVK	Unambiguous	1	1	K2C1_HUMAN		CID	1	0	1		0	49.8232	100	2	651.858	1302.71	-4.54068	49.6756	12496	12496	MS2	8/88	B7.raw
	High	SLDLDSIIAEVK	Unambiguous	1	1	K2C1_HUMAN		CID	1	0	1		0	41.6173	100	2	651.857	1302.71	-7.16444	51.2927	12532	12532	MS2	8/88	B11.raw
	High	TNAENEFVTIKK	Unambiguous	1	1	K2C1_HUMAN		CID	1	0	1		1	11.3711	18	2	697.366	1393.72	-5.52218	20.3087	4155	4155	MS2	9/128	B16.raw
	High	SKAEAESLYQSK	Unambiguous	1	1	K2C1_HUMAN		CID	1	0	1		1	18.1143	12	2	670.835	1340.66	-5.31404	15.7072	2690	2690	MS2	10/128	B20.raw
	High	SLDLDSIIAEVK	Unambiguous	1	1	K2C1_HUMAN		CID	1	0	1		0	54.2668	100	2	651.86	1302.71	-2.29176	54.7285	13214	13214	MS2	8/88	B1.raw
	High	SLDLDSIIAEVK	Unambiguous	1	1	K2C1_HUMAN		CID	1	0	1		0	54.3111	100	2	651.859	1302.71	-4.16586	52.4831	12679	12679	MS2	8/88	B19.raw
	High	TNAENEFVTIKK	Unambiguous	1	1	K2C1_HUMAN		CID	1	0	1		1	23.1448	13	2	697.366	1393.72	-5.78494	20.136	4175	4175	MS2	8/128	B13.raw
	High	SLDLDSIIAEVK	Unambiguous	1	1	K2C1_HUMAN		CID	1	0	1		0	49.9929	14	2	651.859	1302.71	-3.41622	39.8393	10442	10442	MS2	13/88	B5.raw
	High	SLDLDSIIAEVK	Unambiguous	1	1	K2C1_HUMAN		CID	1	0	1		0	12.9789	30	2	651.859	1302.71	-3.50992	52.1768	13260	13260	MS2	8/88	B2.raw
	High	SLNNQFASFIDK	Unambiguous	1	1	K2C1_HUMAN		CID	1	0	1		0	27.1298	87	2	692.345	1383.68	-6.00345	37.3373	8401	8401	MS2	9/124	B24.raw
	High	SLDLDSIIAEVK	Unambiguous	1	1	K2C1_HUMAN		CID	1	0	1		0	51.7298	100	2	651.858	1302.71	-5.57144	50.704	13230	13230	MS2	7/88	B9.raw
	High	FLEqQNQVLQTK	Rejected	3	3	K2C1_HUMAN;K22E_HUMAN;K2C1B_HUMAN	Q4(Deamidated)	CID		0.0517	3		0	54.2085	18	2	738.883	1476.76	-6.94528	23.9639	5069	5069	MS2	10/120	B8.raw
	High	SLDLDSIIAEVK	Unambiguous	1	1	K2C1_HUMAN		CID	1	0	1		0	52.2152	100	2	651.861	1302.71	-0.605069	46.2997	11606	11606	MS2	7/88	B11.raw
	High	LNDLEDALQQAK	Unambiguous	1	1	K2C1_HUMAN		CID	1	0	1		0	50.2737	100	2	679.349	1357.69	-3.68847	56.926	13383	13383	MS2	10/128	B20.raw
	High	GSGGGSSGGSIGGRGSSSGGVK	Unambiguous	1	1	K2C1_HUMAN		CID	1	0	1		1	29.2316	100	2	876.414	1751.82	-3.74654	10.6925	1191	1191	MS2	19/200	B18.raw
	High	SLDLDSIIAEVK	Unambiguous	1	1	K2C1_HUMAN		CID	1	0	1		0	43.0005	56	2	651.859	1302.71	-3.50992	51.9107	13849	13849	MS2	9/88	B4.raw
	High	NmQDmVEDYR	Unambiguous	1	1	K2C1_HUMAN	M2(Oxidation); M5(Oxidation)	CID	1	0	1		0	11.0378	4	2	666.76	1332.51	-5.19354	16.1949	2871	2871	MS2	13/108	B7.raw
	High	FLEQQNQVLQTK	Unambiguous	3	3	K2C1_HUMAN;K22E_HUMAN;K2C1B_HUMAN		CID	1	0	1		0	36.215	5	2	738.393	1475.78	-5.04254	23.5893	5218	5218	MS2	9/120	B13.raw
	High	FLEQQNQVLQTK	Unambiguous	3	3	K2C1_HUMAN;K22E_HUMAN;K2C1B_HUMAN		CID	1	0	1		0	23.9528	10	2	738.393	1475.78	-4.29809	29.8508	7176	7176	MS2	9/120	B7.raw
	High	QISNLQQSISDAEQR	Unambiguous	1	1	K2C1_HUMAN		CID	1	0	1		0	15.8094	15	2	858.925	1716.84	-5.36727	27.0159	6009	6009	MS2	12/168	B20.raw
	High	SLNNqFASFIDK	Unambiguous	1	1	K2C1_HUMAN	Q5(Deamidated)	CID	0.0182	0	1		0	26.3952	11	2	692.838	1384.67	-4.41753	31.9993	7858	7858	MS2	9/124	B7.raw
	High	FLEQQNQVLQTK	Unambiguous	3	3	K2C1_HUMAN;K22E_HUMAN;K2C1B_HUMAN		CID	1	0	1		0	45.7955	4	2	738.392	1475.78	-6.44872	23.3814	5522	5522	MS2	8/120	B6.raw
	High	SLNNQFASFIDK	Unambiguous	1	1	K2C1_HUMAN		CID	1	0	1		0	18.1662	100	2	692.347	1383.69	-2.56281	49.1404	12204	12204	MS2	9/124	B1.raw
	High	YEELQITAGR	Selected	2	2	K2C1_HUMAN;K2C6B_HUMAN		CID		0.0517	2		0	25.5675	11	2	590.301	1179.59	-5.1402	23.7303	4899	4899	MS2	9/92	B1.raw
	High	FLEQQNQVLQTK	Unambiguous	3	3	K2C1_HUMAN;K22E_HUMAN;K2C1B_HUMAN		CID	1	0	1		0	43.2923	12	2	738.393	1475.78	-4.04995	24.2117	5230	5230	MS2	9/120	B16.raw
	High	SLDLDSIIAEVK	Unambiguous	1	1	K2C1_HUMAN		CID	1	0	1		0	44.0899	100	2	651.857	1302.71	-6.32109	51.2078	12735	12735	MS2	9/88	B7.raw
	High	FLEQQNQVLQTK	Unambiguous	3	3	K2C1_HUMAN;K22E_HUMAN;K2C1B_HUMAN		CID	1	0	1		0	29.6099	18	2	738.393	1475.78	-4.79439	25.9459	5611	5611	MS2	9/120	B1.raw
	High	YEELQITAGR	Selected	2	2	K2C1_HUMAN;K2C6B_HUMAN		CID	0	0	1		0	42.898	4	2	590.3	1179.59	-7.20991	23.9035	5321	5321	MS2	8/92	B13.raw
	High	GGGGGGYGSGGSSYGSGGGSYGSGGGGGGGR	Unambiguous	1	1	K2C1_HUMAN		CID	1	0	1		0	7.00401	13	3	795.318	2383.94	-4.72466	15.6443	2431	2431	MS2	25/240	B21.raw
	High	SLNNQFASFIDK	Unambiguous	1	1	K2C1_HUMAN		CID	1	0	1		0	37.4589	100	2	692.345	1383.68	-5.29767	50.6087	12498	12498	MS2	9/124	B1.raw
	High	NmQDmVEDYR	Unambiguous	1	1	K2C1_HUMAN	M2(Oxidation); M5(Oxidation)	CID	1	0	1		0	14.284	33	2	666.76	1332.51	-4.73549	16.4672	2622	2622	MS2	13/108	B23.raw
	High	NmQDmVEDYR	Unambiguous	1	1	K2C1_HUMAN	M2(Oxidation); M5(Oxidation)	CID	1	0	1		0	5.34991	5	2	666.76	1332.51	-5.65159	16.062	2571	2571	MS2	13/108	B1.raw
	High	SLNNQFASFIDKVR	Unambiguous	1	1	K2C1_HUMAN		CID	1	0	1		1	38.7298	29	2	819.929	1638.85	-5.58055	36.4165	8885	8885	MS2	9/148	B1.raw
	High	FLEQQNQVLQTK	Unambiguous	3	3	K2C1_HUMAN;K22E_HUMAN;K2C1B_HUMAN		CID	1	0	1		0	18.5832	18	2	738.393	1475.78	-4.21538	25.3383	5584	5584	MS2	9/120	B16.raw
	High	SLNNQFASFIDK	Unambiguous	1	1	K2C1_HUMAN		CID	1	0	1		0	36.8091	100	2	692.345	1383.68	-5.47412	50.4395	12460	12460	MS2	9/124	B1.raw
	High	SKAEAESLYQSK	Unambiguous	1	1	K2C1_HUMAN		CID	1	0	1		1	4.18979	26	2	670.835	1340.66	-4.85877	15.9214	2679	2679	MS2	15/128	B12.raw
	High	SLDLDSIIAEVK	Unambiguous	1	1	K2C1_HUMAN		CID	1	0	1		0	53.2981	100	2	651.86	1302.71	-2.57287	54.6718	13590	13590	MS2	8/88	B15.raw
	High	SLNNQFASFIDK	Unambiguous	1	1	K2C1_HUMAN		CID	1	0	1		0	31.7451	48	2	692.347	1383.69	-3.18036	39.0847	9650	9650	MS2	9/124	B20.raw
	High	FLEQQNQVLQTK	Unambiguous	3	3	K2C1_HUMAN;K22E_HUMAN;K2C1B_HUMAN		CID	1	0	1		0	40.8521	9	2	738.393	1475.78	-4.21538	26.2022	6016	6016	MS2	10/120	B7.raw
	High	SLNNQFASFIDK	Unambiguous	1	1	K2C1_HUMAN		CID	1	0	1		0	54.7339	77	2	692.346	1383.68	-3.88613	40.9563	10215	10215	MS2	8/124	B1.raw
	High	SLNnQFASFIDK	Unambiguous	1	1	K2C1_HUMAN	N4(Deamidated)	CID	0.0364	0	1		0	38.8771	10	2	692.837	1384.67	-4.94648	31.3492	7921	7921	MS2	10/124	B4.raw
	High	SLDLDSIIAEVK	Unambiguous	1	1	K2C1_HUMAN		CID	1	0	1		0	43.2645	100	2	651.859	1302.71	-3.69733	48.5611	11916	11916	MS2	8/88	B19.raw
	High	YEELQITAGR	Selected	2	2	K2C1_HUMAN;K2C6B_HUMAN		CID		0.0351	2		0	51.1373	100	2	590.303	1179.6	-1.51822	58.6474	13580	13580	MS2	9/92	B20.raw
	High	SKAEAESLYQSK	Unambiguous	1	1	K2C1_HUMAN		CID	1	0	1		1	44.885	27	2	670.835	1340.66	-4.76772	15.7993	2638	2638	MS2	8/128	B19.raw
	High	SLNNQFASFIDK	Unambiguous	1	1	K2C1_HUMAN		CID	1	0	1		0	46.9775	100	2	692.348	1383.69	-1.76882	54.6129	13668	13668	MS2	8/124	B2.raw
	High	FLEQQNQVLQTKWELLQQVDTSTR	Unambiguous	1	1	K2C1_HUMAN		CID	1	0	1		1	10.3107	2	3	978.172	2932.5	-5.10941	36.3174	9523	9523	MS2	23/264	B4.raw
	High	SLDLDSIIAEVK	Unambiguous	1	1	K2C1_HUMAN		CID	1	0	1		0	15.1051	100	2	651.858	1302.71	-4.25956	52.6217	12997	12997	MS2	7/88	B12.raw
	High	SLDLDSIIAEVK	Unambiguous	1	1	K2C1_HUMAN		CID	1	0	1		0	38.7722	100	2	651.858	1302.71	-4.44697	52.3756	12697	12697	MS2	7/88	B20.raw
	High	WELLQQVDTSTR	Unambiguous	1	1	K2C1_HUMAN		CID	1	0	1		0	22.1329	2	2	738.375	1475.74	-3.88254	32.5288	7827	7827	MS2	7/116	B16.raw
	High	GGGGGGYGSGGSSYGSGGGSYGSGGGGGGGR	Unambiguous	1	1	K2C1_HUMAN		CID	1	0	1		0	3.78467	6	3	795.318	2383.94	-5.18551	15.1799	2404	2404	MS2	22/240	B8.raw
	High	FLEQQNQVLQTK	Unambiguous	3	3	K2C1_HUMAN;K22E_HUMAN;K2C1B_HUMAN		CID	1	0	1		0	38.9111	17	2	738.393	1475.78	-4.62896	24.9003	5645	5645	MS2	9/120	B9.raw
	High	LNDLEDALQQAK	Unambiguous	1	1	K2C1_HUMAN		CID	1	0	1		0	63.9801	61	2	679.35	1357.69	-2.15999	38.6072	9514	9514	MS2	9/128	B20.raw
	High	LnDLEDALQQAK	Unambiguous	1	1	K2C1_HUMAN	N2(Deamidated)	CID	1	0	1		0	57.6494	5	2	679.84	1358.67	-5.48802	28.5591	6995	6995	MS2	10/128	B4.raw
	High	YEELQITAGR	Selected	2	2	K2C1_HUMAN;K2C6B_HUMAN		CID	0	0	1		0	3.30285	9	2	590.301	1179.6	-4.62277	27.1951	6327	6327	MS2	9/92	B2.raw
	High	KDVDGAYMTK	Unambiguous	1	1	K2C1_HUMAN		CID	1	0	1		1	20.184	5	2	564.27	1127.53	-6.48033	13.2019	2182	2182	MS2	14/108	B6.raw
	High	TNAENEFVTIKK	Unambiguous	1	1	K2C1_HUMAN		CID	1	0	1		1	36.878	13	2	697.366	1393.72	-5.96011	20.4394	4260	4260	MS2	8/128	B7.raw
	High	FLEQQNQVLQTK	Unambiguous	3	3	K2C1_HUMAN;K22E_HUMAN;K2C1B_HUMAN		CID	1	0	1		0	38.1189	23	2	738.393	1475.78	-4.62896	24.8377	5198	5198	MS2	10/120	B19.raw
	High	FLEQQNQVLQTK	Unambiguous	3	3	K2C1_HUMAN;K22E_HUMAN;K2C1B_HUMAN		CID	1	0	1		0	14.3728	8	2	738.393	1475.78	-4.21538	27.5925	6451	6451	MS2	9/120	B7.raw
	High	IEISELNR	Unambiguous	2	2	K2C1_HUMAN;K22E_HUMAN		CID	1	0	1		0	2.3835	0	2	487.267	973.527	-4.86213	23.5162	5146	5146	MS2	6/60	B7.raw
	High	FLEQQNQVLQTK	Unambiguous	3	3	K2C1_HUMAN;K22E_HUMAN;K2C1B_HUMAN		CID	1	0	1		0	14.4769	100	2	738.395	1475.78	-2.31291	58.1734	13531	13531	MS2	13/120	B20.raw
	High	FLEQQNQVLQTK	Unambiguous	3	3	K2C1_HUMAN;K22E_HUMAN;K2C1B_HUMAN		CID	1	0	1		0	55.1035	21	2	738.393	1475.78	-4.29809	24.7478	5174	5174	MS2	9/120	B19.raw
	High	SLDLDSIIAEVK	Unambiguous	1	1	K2C1_HUMAN		CID	1	0	1		0	40.0879	100	2	651.862	1302.72	1.26902	54.9903	13043	13043	MS2	10/88	B11.raw
	High	GGGGGGYGSGGSSYGSGGGSYGSGGGGGGGR	Unambiguous	1	1	K2C1_HUMAN		CID	1	0	1		0	11.8621	24	3	795.318	2383.94	-4.95509	15.3561	2526	2526	MS2	28/240	B18.raw
	High	mSGEcAPNVSVSVSTSHTTISGGGSR	Unambiguous	1	1	K2C1_HUMAN	M1(Oxidation); C5(Carbamidomethyl)	CID	1	0	1		0	2.13702	7	3	861.054	2581.15	-5.479	22.0381	4619	4619	MS2	25/272	B16.raw
	High	SLDLDSIIAEVK	Unambiguous	1	1	K2C1_HUMAN		CID	1	0	1		0	55.9254	100	2	651.858	1302.71	-5.38403	52.7172	12749	12749	MS2	7/88	B20.raw
	High	WELLQQVDTSTR	Unambiguous	1	1	K2C1_HUMAN		CID	1	0	1		0	40.5115	2	2	738.375	1475.74	-4.46157	32.2602	7718	7718	MS2	7/116	B11.raw
	High	nKLNDLEDALQQAK	Unconsidered	1	1	K2C1_HUMAN	N1(Deamidated)	CID		0.325	2		1	14.4703	19	2	800.909	1600.81	-4.557	31.0468	7227	7227	MS2	19/156	B1.raw
	High	WELLQQVDTSTR	Unambiguous	1	1	K2C1_HUMAN		CID	1	0	1		0	21.9438	2	2	738.375	1475.74	-3.71711	32.2373	7483	7483	MS2	17/116	B19.raw
	High	SGGGFSSGSAGIINYQR	Unambiguous	1	1	K2C1_HUMAN		CID	1	0	1		0	29.346	3	2	829.396	1657.79	-4.3728	25.5257	5788	5788	MS2	13/140	B2.raw
	High	SGGGFSSGSAGIINYQR	Unambiguous	1	1	K2C1_HUMAN		CID	1	0	1		0	5.59008	13	2	829.395	1657.78	-5.91914	25.7141	5910	5910	MS2	8/140	B9.raw
	High	SLDLDSIIAEVK	Unambiguous	1	1	K2C1_HUMAN		CID	1	0	1		0	49.0214	68	2	651.86	1302.71	-2.38546	40.423	10161	10161	MS2	8/88	B11.raw
	High	YEELQITAGR	Selected	2	2	K2C1_HUMAN;K2C6B_HUMAN		CID	0	0	1		0	21.4115	13	2	590.301	1179.6	-4.51929	24.7601	5403	5403	MS2	9/92	B16.raw
	High	FLEQQNQVLQTK	Unambiguous	3	3	K2C1_HUMAN;K22E_HUMAN;K2C1B_HUMAN		CID	1	0	1		0	22.2985	26	2	738.393	1475.78	-4.29809	28.015	5507	5507	MS2	13/120	B21.raw
	High	FLEQQNQVLQTK	Unambiguous	3	3	K2C1_HUMAN;K22E_HUMAN;K2C1B_HUMAN		CID	1	0	1		0	37.9926	3	2	738.392	1475.78	-5.62156	24.1282	5344	5344	MS2	18/120	B2.raw
	High	SLDLDSIIAEVK	Unambiguous	1	1	K2C1_HUMAN		CID	1	0	1		0	41.6641	100	2	651.858	1302.71	-5.29032	52.3819	12914	12914	MS2	7/88	B7.raw
	High	TNAENEFVTIK	Unambiguous	1	1	K2C1_HUMAN		CID	1	0	1		0	12.089	4	2	633.32	1265.63	-4.15262	25.3915	5614	5614	MS2	8/116	B12.raw
	High	FLEQQNQVLQTK	Unambiguous	3	3	K2C1_HUMAN;K22E_HUMAN;K2C1B_HUMAN		CID	1	0	1		0	46.7491	18	2	738.393	1475.78	-4.04995	23.0043	4796	4796	MS2	8/120	B10.raw
	High	SLNnQFASFIDK	Unambiguous	1	1	K2C1_HUMAN	N4(Deamidated)	CID	0.0185	0	1		0	49.9948	24	2	692.837	1384.67	-5.65175	34.8108	7722	7722	MS2	10/124	B24.raw
	High	FLEqQNQVLQTK	Unconsidered	3	3	K2C1_HUMAN;K22E_HUMAN;K2C1B_HUMAN	Q4(Deamidated)	CID		0.2603	4		0	17.9308	2	2	738.885	1476.76	-4.71342	24.1237	5026	5026	MS2	10/120	B1.raw
	High	FLEQQNQVLQTK	Unambiguous	3	3	K2C1_HUMAN;K22E_HUMAN;K2C1B_HUMAN		CID	1	0	1		0	49.2545	28	2	738.393	1475.78	-4.62896	27.3069	5575	5575	MS2	9/120	B24.raw
	High	SLNNQFASFIDKVR	Unambiguous	1	1	K2C1_HUMAN		CID	1	0	1		1	17.9357	100	2	819.93	1638.85	-3.86738	37.1007	8028	8028	MS2	7/148	B21.raw
	High	SGGGFSSGSAGIINYQR	Unambiguous	1	1	K2C1_HUMAN		CID	1	0	1		0	20.2495	4	2	829.396	1657.79	-4.44644	25.63	5670	5670	MS2	12/140	B16.raw
	High	NmQDmVEDYR	Unambiguous	1	1	K2C1_HUMAN	M2(Oxidation); M5(Oxidation)	CID	1	0	1		0	14.4575	11	2	666.76	1332.51	-5.10193	15.9735	2696	2696	MS2	12/108	B12.raw
	High	SLNNQFASFIDKVR	Unambiguous	1	1	K2C1_HUMAN		CID	1	0	1		1	26.294	18	2	819.93	1638.85	-4.3143	36.2947	9195	9195	MS2	7/148	B7.raw
	High	SLNNQFASFIDKVR	Unambiguous	1	1	K2C1_HUMAN		CID	1	0	1		1	12.861	10	2	819.931	1638.85	-3.34599	36.0545	9236	9236	MS2	7/148	B13.raw
	High	YEELQITAGR	Selected	2	2	K2C1_HUMAN;K2C6B_HUMAN		CID	0	0	1		0	13.4282	9	2	590.301	1179.59	-4.82974	22.9113	5145	5145	MS2	9/92	B3.raw
	High	YEELQITAGR	Selected	2	2	K2C1_HUMAN;K2C6B_HUMAN		CID	0	0	1		0	39.6118	100	2	590.301	1179.6	-4.10534	43.2082	9733	9733	MS2	9/92	B24.raw
	High	SLNNQFASFIDK	Unambiguous	1	1	K2C1_HUMAN		CID	1	0	1		0	31.0423	100	2	692.344	1383.68	-6.35634	53.0963	12968	12968	MS2	15/124	B1.raw
	High	TNAENEFVTIKK	Unambiguous	1	1	K2C1_HUMAN		CID	1	0	1		1	8.87019	3	2	697.365	1393.72	-6.31046	19.9704	4281	4281	MS2	8/128	B4.raw
	High	SLNNQFASFIDK	Unambiguous	1	1	K2C1_HUMAN		CID	1	0	1		0	19.0673	69	2	692.346	1383.68	-4.41546	49.2565	12423	12423	MS2	18/124	B7.raw
	High	FLEQQnQVLQTK	Unconsidered	3	3	K2C1_HUMAN;K22E_HUMAN;K2C1B_HUMAN	N6(Deamidated)	CID		0.194	4		0	49.6141	4	2	738.883	1476.76	-7.77189	23.4626	5131	5131	MS2	10/120	B5.raw
	High	YEELQITAGR	Selected	2	2	K2C1_HUMAN;K2C6B_HUMAN		CID		0.0357	2		0	45.4008	100	2	590.303	1179.6	-2.24261	57.1496	11784	11784	MS2	8/92	B24.raw
	High	FLEQQNQVLQTK	Unambiguous	3	3	K2C1_HUMAN;K22E_HUMAN;K2C1B_HUMAN		CID	1	0	1		0	31.715	62	2	738.393	1475.78	-4.54624	36.7258	7932	7932	MS2	8/120	B21.raw
	High	TNAENEFVTIKK	Unambiguous	1	1	K2C1_HUMAN		CID	1	0	1		1	4.45875	3	3	465.246	1393.72	-5.96976	20.9893	4358	4358	MS2	12/128	B16.raw
	High	TNAENEFVTIK	Unambiguous	1	1	K2C1_HUMAN		CID	1	0	1		0	22.3618	7	2	633.319	1265.63	-4.53843	25.3171	5068	5068	MS2	8/116	B22.raw
	High	SLNNQFASFIDK	Unambiguous	1	1	K2C1_HUMAN		CID	1	0	1		0	18.8223	100	2	692.345	1383.68	-5.73878	50.8851	12429	12429	MS2	16/124	B20.raw
	High	SLDLDSIIAEVK	Unambiguous	1	1	K2C1_HUMAN		CID	1	0	1		0	42.9136	100	2	651.858	1302.71	-5.57144	53.104	13029	13029	MS2	7/88	B7.raw
	High	SLNNQFASFIDK	Unambiguous	1	1	K2C1_HUMAN		CID	1	0	1		0	28.7982	100	2	692.345	1383.68	-6.00345	44.9691	11256	11256	MS2	10/124	B18.raw
	High	NmQDmVEDYR	Unambiguous	1	1	K2C1_HUMAN	M2(Oxidation); M5(Oxidation)	CID	1	0	1		0	1.95464	11	2	666.76	1332.51	-5.10193	16.1112	2522	2522	MS2	6/108	B23.raw
	High	SLNNqFASFIDK	Unambiguous	1	1	K2C1_HUMAN	Q5(Deamidated)	CID		0.0526	3		0	41.7853	22	2	692.838	1384.67	-4.50569	34.4966	8741	8741	MS2	10/124	B13.raw
	High	SLDLDSIIAEVK	Unambiguous	1	1	K2C1_HUMAN		CID	1	0	1		0	62.8226	80	2	651.859	1302.71	-3.0414	44.0404	11554	11554	MS2	8/88	B13.raw
	High	SLNNQFASFIDK	Unambiguous	1	1	K2C1_HUMAN		CID	1	0	1		0	25.3254	33	2	692.346	1383.69	-3.44502	41.3957	10771	10771	MS2	9/124	B2.raw
	High	SLNNQFASFIDK	Unambiguous	1	1	K2C1_HUMAN		CID	1	0	1		0	35.9938	100	2	692.346	1383.68	-4.15079	51.6241	12564	12564	MS2	18/124	B20.raw
	High	SLDLDSIIAEVK	Unambiguous	1	1	K2C1_HUMAN		CID	1	0	1		0	47.8991	100	2	651.86	1302.71	-2.29176	53.7816	13172	13172	MS2	14/88	B12.raw
	High	SLNnQFASFIDK	Unambiguous	1	1	K2C1_HUMAN	N4(Deamidated)	CID		0.0182	2		0	26.3952	11	2	692.838	1384.67	-4.41753	31.9993	7858	7858	MS2	9/124	B7.raw
	High	FLEQQNQVLQTK	Unambiguous	3	3	K2C1_HUMAN;K22E_HUMAN;K2C1B_HUMAN		CID	1	0	1		0	41.0368	84	2	738.394	1475.78	-3.3055	37.0758	8022	8022	MS2	8/120	B21.raw
	High	FLEQQNQVLQTK	Unambiguous	3	3	K2C1_HUMAN;K22E_HUMAN;K2C1B_HUMAN		CID	1	0	1		0	51.3757	12	2	738.393	1475.78	-4.79439	23.9776	4939	4939	MS2	9/120	B19.raw
	High	LNDLEDALQQAK	Unambiguous	1	1	K2C1_HUMAN		CID	1	0	1		0	26.0945	100	2	679.348	1357.69	-5.39677	44.7245	10043	10043	MS2	18/128	B24.raw
	High	SLDLDSIIAEVK	Unambiguous	1	1	K2C1_HUMAN		CID	1	0	1		0	39.3359	100	2	651.858	1302.71	-5.00921	52.6906	13611	13611	MS2	8/88	B9.raw
	High	SKAEAESLYqSKYEELQITAGR	Unambiguous	1	1	K2C1_HUMAN	Q10(Deamidated)	CID	0.037	0	1		2	27.8941	17	3	834.753	2502.25	3.83266	27.3575	6166	6166	MS2	20/248	B10.raw
	High	TNAENEFVTIK	Unambiguous	1	1	K2C1_HUMAN		CID	1	0	1		0	15.7981	4	2	633.319	1265.63	-4.73133	25.2388	5519	5519	MS2	8/116	B18.raw
	High	SLNNQFASFIDK	Unambiguous	1	1	K2C1_HUMAN		CID	1	0	1		0	34.2536	73	2	692.345	1383.68	-5.47412	39.4471	8905	8905	MS2	9/124	B24.raw
	High	TNAENEFVTIK	Unambiguous	1	1	K2C1_HUMAN		CID	1	0	1		0	18.6528	7	2	633.319	1265.63	-4.63488	24.9597	5613	5613	MS2	8/116	B7.raw
	High	NmQDmVEDYR	Unambiguous	1	1	K2C1_HUMAN	M2(Oxidation); M5(Oxidation)	CID	1	0	1		0	18.2489	1	2	666.76	1332.51	-4.46066	15.9348	2781	2781	MS2	6/108	B2.raw
	High	FLEQQNQVLQTK	Unambiguous	3	3	K2C1_HUMAN;K22E_HUMAN;K2C1B_HUMAN		CID	1	0	1		0	30.7611	24	2	738.392	1475.78	-5.70427	22.7808	4912	4912	MS2	8/120	B5.raw
	High	SLNNQFASFIDK	Unambiguous	1	1	K2C1_HUMAN		CID	1	0	1		0	47.7546	7	2	692.346	1383.68	-3.88613	33.8131	8133	8133	MS2	10/124	B20.raw
	High	SLNnQFASFIDK	Unconsidered	1	1	K2C1_HUMAN	N4(Deamidated)	CID		0.2286	2		0	39.7395	23	2	692.838	1384.67	-4.15305	34.5275	8431	8431	MS2	7/124	B11.raw
	High	WELLQQVDTSTR	Unambiguous	1	1	K2C1_HUMAN		CID	1	0	1		0	35.6481	2	2	738.375	1475.74	-3.79983	32.2015	7930	7930	MS2	10/116	B2.raw
	High	QISNLQQSISDAEQR	Unambiguous	1	1	K2C1_HUMAN		CID	1	0	1		0	13.0601	13	2	858.923	1716.84	-7.00262	26.9942	6262	6262	MS2	12/168	B7.raw
	High	SLNNQFASFIDK	Unambiguous	1	1	K2C1_HUMAN		CID	1	0	1		0	19.7255	71	2	692.346	1383.68	-4.06257	49.1335	12085	12085	MS2	9/124	B20.raw
	High	NmQDmVEDYR	Unambiguous	1	1	K2C1_HUMAN	M2(Oxidation); M5(Oxidation)	CID	1	0	1		0	15.9752	22	2	666.76	1332.51	-4.8271	15.7255	2587	2587	MS2	7/108	B24.raw
	High	GSYGSGGSSYGSGGGSYGSGGGGGGHGSYGSGSSSGGYR	Unambiguous	1	1	K2C1_HUMAN		CID	1	0	1		0	16.8067	24	3	1104.77	3312.29	-4.39484	17.7356	3224	3224	MS2	17/304	B19.raw
	High	FLEQqNQVLQTK	Rejected	3	3	K2C1_HUMAN;K22E_HUMAN;K2C1B_HUMAN	Q5(Deamidated)	CID		0.069	4		0	54.2085	18	2	738.883	1476.76	-6.94528	23.9639	5069	5069	MS2	8/120	B8.raw
	High	WELLQQVDTSTR	Unambiguous	1	1	K2C1_HUMAN		CID	1	0	1		0	27.8193	1	2	738.375	1475.74	-4.04798	32.421	7860	7860	MS2	10/116	B12.raw
	High	FLEQQNQVLQTK	Unambiguous	3	3	K2C1_HUMAN;K22E_HUMAN;K2C1B_HUMAN		CID	1	0	1		0	35.091	7	2	738.393	1475.78	-5.04254	26.646	6154	6154	MS2	8/120	B2.raw
	High	FLEQQNQVLQTK	Unambiguous	3	3	K2C1_HUMAN;K22E_HUMAN;K2C1B_HUMAN		CID	1	0	1		0	35.0536	30	2	738.394	1475.78	-3.63637	25.1751	5300	5300	MS2	9/120	B19.raw
	High	TnAENEFVTIK	Unambiguous	1	1	K2C1_HUMAN	N2(Deamidated)	CID	1	0	1		0	42.9895	7	2	633.812	1266.62	-3.96234	25.9209	5918	5918	MS2	8/116	B2.raw
	High	FLEQQNQVLQTK	Unambiguous	3	3	K2C1_HUMAN;K22E_HUMAN;K2C1B_HUMAN		CID	1	0	1		0	46.4667	100	2	738.395	1475.78	-1.65118	56.6475	14031	14031	MS2	9/120	B2.raw
	High	FLEQQNQVLQTK	Unambiguous	3	3	K2C1_HUMAN;K22E_HUMAN;K2C1B_HUMAN		CID	1	0	1		0	49.2049	2	2	738.393	1475.78	-5.12526	23.7705	4911	4911	MS2	18/120	B1.raw
	High	NmQDMVEDYR	Unambiguous	1	1	K2C1_HUMAN	M2(Oxidation)	CID	1	0	1		0	29.6395	8	2	658.763	1316.52	-5.22477	18.8793	3749	3749	MS2	6/108	B2.raw
	High	YEELQITAGR	Selected	2	2	K2C1_HUMAN;K2C6B_HUMAN		CID		0.0526	2		0	37.0785	100	2	590.301	1179.59	-5.34717	44.1909	9933	9933	MS2	8/92	B24.raw
	High	SLNNQFASFIDKVR	Unambiguous	1	1	K2C1_HUMAN		CID	1	0	1		1	21.0165	22	2	819.93	1638.85	-3.94187	36.0014	8982	8982	MS2	7/148	B12.raw
	High	SLDLDSIIAEVK	Unambiguous	1	1	K2C1_HUMAN		CID	1	0	1		0	48.4766	100	2	651.86	1302.71	-2.19805	51.9807	12852	12852	MS2	8/88	B7.raw
	High	FLEQQNQVLQTK	Unambiguous	3	3	K2C1_HUMAN;K22E_HUMAN;K2C1B_HUMAN		CID	1	0	1		0	31.0225	100	2	738.392	1475.78	-6.03514	47.8338	10199	10199	MS2	7/120	B21.raw
	High	LNDLEDALQQAK	Unambiguous	1	1	K2C1_HUMAN		CID	1	0	1		0	29.5873	49	2	679.348	1357.69	-5.93624	38.6766	9902	9902	MS2	9/128	B7.raw
	High	SLDLDSIIAEVK	Unambiguous	1	1	K2C1_HUMAN		CID	1	0	1		0	49.8998	100	2	651.858	1302.71	-5.19662	51.6228	12693	12693	MS2	9/88	B1.raw
	High	SLDLDSIIAEVK	Unambiguous	1	1	K2C1_HUMAN		CID	1	0	1		0	30.9892	100	2	651.86	1302.71	-2.19805	54.2033	14304	14304	MS2	8/88	B4.raw
	High	TnAENEFVTIK	Unambiguous	1	1	K2C1_HUMAN	N2(Deamidated)	CID	0.1111	0	1		0	43.6688	21	2	633.811	1266.62	-4.9261	26.0325	5573	5573	MS2	8/116	B19.raw
	High	AEAESLYQSK	Unambiguous	1	1	K2C1_HUMAN		CID	1	0	1		0	37.6317	9	2	563.272	1125.54	-5.42043	16.4625	2809	2809	MS2	7/80	B8.raw
	High	FLEQQNQVLQTK	Unambiguous	3	3	K2C1_HUMAN;K22E_HUMAN;K2C1B_HUMAN		CID	1	0	1		0	47.6701	18	2	738.392	1475.78	-5.70427	24.9248	5600	5600	MS2	7/120	B5.raw
	High	SLDLDSIIAEVK	Unambiguous	1	1	K2C1_HUMAN		CID	1	0	1		0	51.7679	100	2	651.859	1302.71	-4.16586	50.8717	12387	12387	MS2	8/88	B19.raw
	High	FLEQQNQVLQTK	Unambiguous	3	3	K2C1_HUMAN;K22E_HUMAN;K2C1B_HUMAN		CID	1	0	1		0	9.89346	35	2	738.392	1475.78	-5.37341	22.8719	4607	4607	MS2	8/120	B19.raw
	High	SLNNQFASFIDK	Unambiguous	1	1	K2C1_HUMAN		CID	1	0	1		0	67.4831	49	2	692.346	1383.68	-4.41546	39.6996	9862	9862	MS2	9/124	B1.raw
	High	SLDLDSIIAEVK	Unambiguous	1	1	K2C1_HUMAN		CID	1	0	1		0	43.9447	100	2	651.859	1302.71	-3.22881	53.9219	13811	13811	MS2	18/88	B9.raw
	High	FLEQQNQVLQTK	Unambiguous	3	3	K2C1_HUMAN;K22E_HUMAN;K2C1B_HUMAN		CID	1	0	1		0	41.3699	84	2	738.392	1475.78	-5.20797	39.3257	8550	8550	MS2	8/120	B21.raw
	High	SLDLDSIIAEVK	Unambiguous	1	1	K2C1_HUMAN		CID	1	0	1		0	41.6196	88	2	651.858	1302.71	-5.47773	47.8344	12178	12178	MS2	9/88	B7.raw
	High	SLNNQFASFIDK	Unambiguous	1	1	K2C1_HUMAN		CID	1	0	1		0	64.8562	9	2	692.347	1383.69	-2.38637	34.6286	8698	8698	MS2	9/124	B2.raw
	High	SLNNqFASFIDK	Unambiguous	1	1	K2C1_HUMAN	Q5(Deamidated)	CID		0.0364	2		0	38.8771	10	2	692.837	1384.67	-4.94648	31.3492	7921	7921	MS2	10/124	B4.raw
	High	TNAEnEFVTIK	Unambiguous	1	1	K2C1_HUMAN	N5(Deamidated)	CID	1	0	1		0	32.4282	7	2	633.812	1266.62	-3.96234	26.1739	5684	5684	MS2	8/116	B1.raw
	High	YEELQITAGR	Selected	2	2	K2C1_HUMAN;K2C6B_HUMAN		CID		0.0702	2		0	41.502	100	2	590.301	1179.59	-5.24368	47.1856	10513	10513	MS2	8/92	B24.raw
	High	SLNNqFASFIDK	Unambiguous	1	1	K2C1_HUMAN	Q5(Deamidated)	CID	1	0	1		0	52.7951	20	2	692.837	1384.67	-5.47544	35.514	8610	8610	MS2	9/124	B1.raw
	High	FLEQQNQVLQTK	Unambiguous	3	3	K2C1_HUMAN;K22E_HUMAN;K2C1B_HUMAN		CID	1	0	1		0	34.3584	94	2	738.393	1475.78	-4.71168	40.2475	8762	8762	MS2	7/120	B21.raw
	High	FLEqQNQVLQTK	Unconsidered	3	3	K2C1_HUMAN;K22E_HUMAN;K2C1B_HUMAN	Q4(Deamidated)	CID		0.1719	6		0	54.9807	5	2	738.883	1476.76	-6.69729	23.0607	5196	5196	MS2	10/120	B3.raw
	High	THNLEPYFESFINNLR	Unambiguous	1	1	K2C1_HUMAN		CID	1	0	1		0	6.24011	2	2	997.488	1993.97	-4.15248	42.3977	11375	11375	MS2	16/172	B4.raw
	High	SLNnQFASFIDK	Unambiguous	1	1	K2C1_HUMAN	N4(Deamidated)	CID	1	0	1		0	52.7951	20	2	692.837	1384.67	-5.47544	35.514	8610	8610	MS2	9/124	B1.raw
	High	SLDLDSIIAEVK	Unambiguous	1	1	K2C1_HUMAN		CID	1	0	1		0	62.5051	85	2	651.859	1302.71	-2.94769	43.0477	11224	11224	MS2	8/88	B15.raw
	High	SGGGFSSGSAGIINYqR	Unambiguous	1	1	K2C1_HUMAN	Q16(Deamidated)	CID		0.1167	2		0	24.6172	47	2	829.886	1658.77	-6.87666	26.7851	5177	5177	MS2	9/140	B21.raw
	High	FLEQQNQVLQTK	Unambiguous	3	3	K2C1_HUMAN;K22E_HUMAN;K2C1B_HUMAN		CID	1	0	1		0	19.6759	100	2	738.394	1475.78	-3.38822	57.9403	13742	13742	MS2	9/120	B7.raw
	High	THNLEPYFESFINNLR	Unambiguous	1	1	K2C1_HUMAN		CID	1	0	1		0	7.02448	3	3	665.328	1993.97	-2.99604	42.6807	11251	11251	MS2	10/172	B9.raw
	High	SLnNQFASFIDK	Unambiguous	1	1	K2C1_HUMAN	N3(Deamidated)	CID	1	0	1		0	52.7951	20	2	692.837	1384.67	-5.47544	35.514	8610	8610	MS2	9/124	B1.raw
	High	TNAENEFVTIK	Unambiguous	1	1	K2C1_HUMAN		CID	1	0	1		0	18.7919	6	2	633.319	1265.63	-5.02068	23.951	5696	5696	MS2	7/116	B6.raw
	High	FLEQQNQVLQTK	Unambiguous	3	3	K2C1_HUMAN;K22E_HUMAN;K2C1B_HUMAN		CID	1	0	1		0	42.7799	100	2	738.393	1475.78	-4.71168	48.1718	10251	10251	MS2	7/120	B21.raw
	High	FLEqQNQVLQTK	Unconsidered	3	3	K2C1_HUMAN;K22E_HUMAN;K2C1B_HUMAN	Q4(Deamidated)	CID		0.209	3		0	63.7775	6	2	738.884	1476.76	-6.20132	24.8364	5258	5258	MS2	8/120	B1.raw
	High	SLDLDSIIAEVK	Unambiguous	1	1	K2C1_HUMAN		CID	1	0	1		0	50.1648	74	2	651.859	1302.71	-3.1351	45.4053	11257	11257	MS2	8/88	B20.raw
	High	FLEQQNQVLQTK	Unambiguous	3	3	K2C1_HUMAN;K22E_HUMAN;K2C1B_HUMAN		CID	1	0	1		0	20.338	26	2	738.392	1475.78	-5.8697	26.9316	5216	5216	MS2	9/120	B21.raw
	High	SLDLDSIIAEVK	Unambiguous	1	1	K2C1_HUMAN		CID	1	0	1		0	22.7724	100	2	651.858	1302.71	-4.54068	40.6384	9354	9354	MS2	10/88	B23.raw
	High	SLDLDSIIAEVK	Unambiguous	1	1	K2C1_HUMAN		CID	1	0	1		0	73.8283	100	2	651.859	1302.71	-3.88474	53.4363	12861	12861	MS2	8/88	B20.raw
	High	SLnNQFASFIDK	Unambiguous	1	1	K2C1_HUMAN	N3(Deamidated)	CID		0.0185	2		0	49.9948	24	2	692.837	1384.67	-5.65175	34.8108	7722	7722	MS2	10/124	B24.raw
	High	AQYEDIAQK	Unambiguous	1	1	K2C1_HUMAN		CID	1	0	1		0	4.39571	0	2	533.26	1065.51	-8.46423	15.5326	2764	2764	MS2	7/92	B4.raw
	High	mSGEcAPNVSVSVSTSHTTISGGGSR	Unambiguous	1	1	K2C1_HUMAN	M1(Oxidation); C5(Carbamidomethyl)	CID	1	0	1		0	0	9	3	861.052	2581.14	-7.67814	22.3825	4331	4331	MS2	25/272	B24.raw
	High	SLDLDSIIAEVK	Unambiguous	1	1	K2C1_HUMAN		CID	1	0	1		0	43.8122	62	2	651.858	1302.71	-4.35327	47.1497	12456	12456	MS2	8/88	B9.raw
	High	YEELQITAGR	Selected	2	2	K2C1_HUMAN;K2C6B_HUMAN		CID	0	0	1		0	34.9746	10	2	590.301	1179.59	-5.65763	24.2439	5146	5146	MS2	9/92	B11.raw
	High	SLNNqFASFIDK	Unambiguous	1	1	K2C1_HUMAN	Q5(Deamidated)	CID		0.0185	2		0	49.9948	24	2	692.837	1384.67	-5.65175	34.8108	7722	7722	MS2	10/124	B24.raw
	High	THNLEPYFESFINNLR	Unambiguous	1	1	K2C1_HUMAN		CID	1	0	1		0	6.14593	5	3	665.328	1993.97	-3.27153	42.7363	10797	10797	MS2	17/172	B17.raw
	High	SLDLDSIIAEVK	Unambiguous	1	1	K2C1_HUMAN		CID	1	0	1		0	29.4244	100	2	651.858	1302.71	-5.38403	50.2777	12585	12585	MS2	13/88	B7.raw
	High	SLDLDSIIAEVK	Unambiguous	1	1	K2C1_HUMAN		CID	1	0	1		0	56.4513	100	2	651.859	1302.71	-2.76028	49.2644	12803	12803	MS2	8/88	B13.raw
	High	SLNNQFASFIDK	Unambiguous	1	1	K2C1_HUMAN		CID	1	0	1		0	23.6568	33	2	692.346	1383.68	-4.76834	45.1725	11802	11802	MS2	15/124	B2.raw
	High	FLEQQNQVLQTK	Unambiguous	3	3	K2C1_HUMAN;K22E_HUMAN;K2C1B_HUMAN		CID	1	0	1		0	49.6684	18	2	738.393	1475.78	-4.95982	25.259	5892	5892	MS2	8/120	B4.raw
	High	SLDLDSIIAEVK	Unambiguous	1	1	K2C1_HUMAN		CID	1	0	1		0	35.6294	100	2	651.859	1302.71	-3.97845	51.7652	13115	13115	MS2	8/88	B15.raw
	High	NmQDmVEDYR	Unambiguous	1	1	K2C1_HUMAN	M2(Oxidation); M5(Oxidation)	CID	1	0	1		0	25.9043	8	2	666.76	1332.51	-5.19354	15.6301	2728	2728	MS2	12/108	B9.raw
	High	SLNNQFASFIDKVR	Unambiguous	1	1	K2C1_HUMAN		CID	1	0	1		1	25.9421	100	2	819.931	1638.85	-3.42047	37.4749	8123	8123	MS2	11/148	B21.raw
	High	YEELQITAGR	Selected	2	2	K2C1_HUMAN;K2C6B_HUMAN		CID	0	0	1		0	42.0299	100	2	590.302	1179.6	-3.17398	46.4766	10384	10384	MS2	15/92	B24.raw
	High	NmQDmVEDYR	Unambiguous	1	1	K2C1_HUMAN	M2(Oxidation); M5(Oxidation)	CID	1	0	1		0	2.92679	14	2	666.761	1332.51	-4.09423	16.4226	2785	2785	MS2	13/108	B24.raw
	High	FLEQQNQVLQTK	Unambiguous	3	3	K2C1_HUMAN;K22E_HUMAN;K2C1B_HUMAN		CID	1	0	1		0	53.5231	100	2	738.393	1475.78	-4.87711	42.1828	9162	9162	MS2	7/120	B21.raw
	High	TnAENEFVTIK	Unambiguous	1	1	K2C1_HUMAN	N2(Deamidated)	CID	1	0	1		0	32.4282	7	2	633.812	1266.62	-3.96234	26.1739	5684	5684	MS2	7/116	B1.raw
	High	LNDLEDALQQAK	Unambiguous	1	1	K2C1_HUMAN		CID	1	0	1		0	27.4697	83	2	679.349	1357.69	-3.9582	47.6009	11767	11767	MS2	15/128	B20.raw
	High	TNAEnEFVTIK	Unambiguous	1	1	K2C1_HUMAN	N5(Deamidated)	CID		0.0702	2		0	47.468	8	2	633.811	1266.62	-4.54059	25.8577	5183	5183	MS2	9/116	B24.raw
	High	SLNNqFASFIDK	Unambiguous	1	1	K2C1_HUMAN	Q5(Deamidated)	CID		0.1167	2		0	46.6522	14	2	692.838	1384.67	-4.59385	34.9641	8439	8439	MS2	9/124	B1.raw
	High	SLnNQFASFIDK	Unambiguous	1	1	K2C1_HUMAN	N3(Deamidated)	CID	1	0	1		0	19.8383	11	2	692.838	1384.67	-3.80042	32.6822	7772	7772	MS2	8/124	B20.raw
	High	GGGGGGYGSGGSSYGSGGGSYGSGGGGGGGR	Unambiguous	1	1	K2C1_HUMAN		CID	1	0	1		0	17.899	7	3	795.318	2383.94	-5.10871	14.8943	2466	2466	MS2	27/240	B15.raw
	High	FLEQQNQVLQTK	Unambiguous	3	3	K2C1_HUMAN;K22E_HUMAN;K2C1B_HUMAN		CID	1	0	1		0	47.3223	9	2	738.393	1475.78	-4.13266	24.0473	5487	5487	MS2	7/120	B4.raw
	High	FLEQqNQVLQTK	Unconsidered	3	3	K2C1_HUMAN;K22E_HUMAN;K2C1B_HUMAN	Q5(Deamidated)	CID		0.209	5		0	49.6141	4	2	738.883	1476.76	-7.77189	23.4626	5131	5131	MS2	10/120	B5.raw
	High	YEELQITAGR	Selected	2	2	K2C1_HUMAN;K2C6B_HUMAN		CID		0.0185	2		0	43.0087	100	2	590.301	1179.59	-5.24368	48.6611	10733	10733	MS2	9/92	B24.raw
	High	LNDLEDALQQAK	Unambiguous	1	1	K2C1_HUMAN		CID	1	0	1		0	33.8056	100	2	679.349	1357.69	-4.40776	39.821	8993	8993	MS2	16/128	B24.raw
	High	SLDLDSIIAEVK	Unambiguous	1	1	K2C1_HUMAN		CID	1	0	1		0	62.395	93	2	651.858	1302.71	-5.19662	42.891	10806	10806	MS2	9/88	B11.raw
	High	LNDLEDALQQAK	Unambiguous	1	1	K2C1_HUMAN		CID	1	0	1		0	50.2898	100	2	679.348	1357.69	-5.39677	42.9966	11076	11076	MS2	15/128	B7.raw
	High	SLNnQFASFIDK	Unambiguous	1	1	K2C1_HUMAN	N4(Deamidated)	CID	1	0	1		0	19.8383	11	2	692.838	1384.67	-3.80042	32.6822	7772	7772	MS2	8/124	B20.raw
	High	FLEQQNQVLQTK	Unambiguous	3	3	K2C1_HUMAN;K22E_HUMAN;K2C1B_HUMAN		CID	1	0	1		0	41.9306	77	2	738.393	1475.78	-4.29809	38.2399	8312	8312	MS2	9/120	B21.raw
	High	FLEQQNQVLQTK	Unambiguous	3	3	K2C1_HUMAN;K22E_HUMAN;K2C1B_HUMAN		CID	1	0	1		0	37.0461	100	2	738.393	1475.78	-4.21538	40.6154	8837	8837	MS2	7/120	B21.raw
	High	SLDLDSIIAEVK	Unambiguous	1	1	K2C1_HUMAN		CID	1	0	1		0	48.7385	15	2	651.859	1302.71	-3.97845	41.428	10926	10926	MS2	16/88	B5.raw
	High	THNLEPYFESFINNLR	Unambiguous	1	1	K2C1_HUMAN		CID	1	0	1		0	15.6055	6	3	665.328	1993.97	-3.36336	42.7324	10826	10826	MS2	19/172	B8.raw
	High	SLNnQFASFIDK	Unambiguous	1	1	K2C1_HUMAN	N4(Deamidated)	CID		0.1167	2		0	46.6522	14	2	692.838	1384.67	-4.59385	34.9641	8439	8439	MS2	9/124	B1.raw
	High	FSScGGGGGSFGAGGGFGSR	Unambiguous	1	1	K2C1_HUMAN	C4(Carbamidomethyl)	CID	1	0	1		0	53.8933	19	2	883.367	1765.73	-4.16299	27.1204	6307	6307	MS2	24/152	B2.raw
	High	LNDLEDALQQAK	Unambiguous	1	1	K2C1_HUMAN		CID	1	0	1		0	36.6338	100	2	679.348	1357.69	-4.58758	43.4546	9786	9786	MS2	10/128	B24.raw
	High	FLEQQNQVLQTK	Unambiguous	3	3	K2C1_HUMAN;K22E_HUMAN;K2C1B_HUMAN		CID	1	0	1		0	36.5974	18	2	738.393	1475.78	-3.96723	27.638	6145	6145	MS2	9/120	B1.raw
	High	SLDLDSIIAEVK	Unambiguous	1	1	K2C1_HUMAN		CID	1	0	1		0	59.7612	100	2	651.86	1302.71	-2.01064	45.8781	11508	11508	MS2	16/88	B11.raw
	High	SLNNQFASFIDK	Unambiguous	1	1	K2C1_HUMAN		CID	1	0	1		0	43.0656	100	2	692.348	1383.69	-0.533722	54.9669	13270	13270	MS2	8/124	B7.raw
	High	LNDLEDALqQAK	Unambiguous	1	1	K2C1_HUMAN	Q9(Deamidated)	CID	0.0189	0	1		0	29.1724	6	2	679.84	1358.67	-5.12864	29.8784	6857	6857	MS2	10/128	B1.raw
	High	NmQDmVEDYR	Unambiguous	1	1	K2C1_HUMAN	M2(Oxidation); M5(Oxidation)	CID	1	0	1		0	29.6378	22	2	666.76	1332.51	-4.73549	15.6785	2666	2666	MS2	13/108	B16.raw
	High	SLNNQFASFIDK	Unambiguous	1	1	K2C1_HUMAN		CID	1	0	1		0	18.9758	32	2	692.347	1383.69	-2.03348	45.5155	11890	11890	MS2	9/124	B2.raw
	High	NMQDMVEDYR	Unambiguous	1	1	K2C1_HUMAN		CID	1	0	1		0	31.175	7	2	650.765	1300.52	-4.88132	25.3999	5758	5758	MS2	7/108	B7.raw
	High	YEELQITAGR	Selected	2	2	K2C1_HUMAN;K2C6B_HUMAN		CID	0	0	1		0	19.4708	100	2	590.301	1179.59	-5.45066	48.1452	10655	10655	MS2	9/92	B24.raw
	High	SLNNQFASFIDK	Unambiguous	1	1	K2C1_HUMAN		CID	1	0	1		0	31.9437	77	2	692.345	1383.68	-5.3859	38.7427	8743	8743	MS2	10/124	B24.raw
	High	FLEQQNQVLQTK	Unambiguous	3	3	K2C1_HUMAN;K22E_HUMAN;K2C1B_HUMAN		CID	1	0	1		0	27.4331	100	2	738.394	1475.78	-3.47093	59.3126	15797	15797	MS2	8/120	B6.raw
	High	SLDLDSIIAEVK	Unambiguous	1	1	K2C1_HUMAN		CID	1	0	1		0	49.5911	28	2	651.859	1302.71	-3.1351	41.6468	10954	10954	MS2	14/88	B9.raw
	High	SLNNQFASFIDK	Unambiguous	1	1	K2C1_HUMAN		CID	1	0	1		0	3.66746	89	2	692.346	1383.68	-4.68012	46.5199	10392	10392	MS2	10/124	B24.raw
	High	SKAEAESLYQSKYEELQITAGR	Unambiguous	1	1	K2C1_HUMAN		CID	1	0	1		2	6.54954	1	3	834.419	2501.24	-4.06915	26.6306	6355	6355	MS2	20/248	B4.raw
	High	LNDLEDALQQAK	Unambiguous	1	1	K2C1_HUMAN		CID	1	0	1		0	53.328	98	2	679.348	1357.69	-5.75642	44.564	11453	11453	MS2	18/128	B7.raw
	High	LNDLEDALQqAK	Unambiguous	1	1	K2C1_HUMAN	Q10(Deamidated)	CID		0.0189	2		0	29.1724	6	2	679.84	1358.67	-5.12864	29.8784	6857	6857	MS2	10/128	B1.raw
	High	NmQDmVEDYR	Unambiguous	1	1	K2C1_HUMAN	M2(Oxidation); M5(Oxidation)	CID	1	0	1		0	24.0774	18	2	666.76	1332.51	-5.10193	15.4793	2542	2542	MS2	13/108	B19.raw
	High	SKAEAESLYQSKYEELQITAGR	Unambiguous	1	1	K2C1_HUMAN		CID	1	0	1		2	9.06024	7	3	834.419	2501.24	-4.14236	27.5528	6262	6262	MS2	18/248	B16.raw
	High	SLNNQFASFIDK	Unambiguous	1	1	K2C1_HUMAN		CID	1	0	1		0	28.5845	100	2	692.346	1383.68	-4.5919	46.1725	10326	10326	MS2	10/124	B24.raw
	High	AEAESLYQSK	Unambiguous	1	1	K2C1_HUMAN		CID	1	0	1		0	14.9563	17	2	563.272	1125.54	-4.87815	16.3151	2843	2843	MS2	12/80	B17.raw
	High	SLnNQFASFIDK	Unambiguous	1	1	K2C1_HUMAN	N3(Deamidated)	CID		0.0877	2		0	8.97153	13	2	692.838	1384.67	-4.50569	32.3673	7008	7008	MS2	9/124	B24.raw
	High	SLDLDSIIAEVK	Unambiguous	1	1	K2C1_HUMAN		CID	1	0	1		0	56.0586	100	2	651.861	1302.71	-0.511365	54.6064	13282	13282	MS2	10/88	B12.raw
	High	QISNLQQSISDAEQR	Unambiguous	1	1	K2C1_HUMAN		CID	1	0	1		0	43.366	45	2	858.925	1716.84	-5.43837	28.2501	5824	5824	MS2	12/168	B24.raw
	High	WELLQQVDTSTR	Unambiguous	1	1	K2C1_HUMAN		CID	1	0	1		0	30.7969	3	2	738.375	1475.74	-4.04798	32.2672	8021	8021	MS2	17/116	B13.raw
	High	SLNNQFASFIDK	Unambiguous	1	1	K2C1_HUMAN		CID	1	0	1		0	35.8016	100	2	692.348	1383.69	-1.50415	55.0901	13289	13289	MS2	8/124	B7.raw
	High	SLnNQFASFIDK	Unambiguous	1	1	K2C1_HUMAN	N3(Deamidated)	CID	0.0962	0	1		0	28.6179	21	2	692.838	1384.67	-3.71226	32.9198	8019	8019	MS2	8/124	B12.raw
	High	FLEqQNQVLQTK	Unambiguous	3	3	K2C1_HUMAN;K22E_HUMAN;K2C1B_HUMAN	Q4(Deamidated)	CID	0.0962	0	1		0	27.4699	80	2	738.896	1476.78	10.0001	35.7254	7675	7675	MS2	10/120	B21.raw
	High	SLNNQFASFIDK	Unambiguous	1	1	K2C1_HUMAN		CID	1	0	1		0	39.1041	61	2	692.346	1383.68	-4.5919	43.0371	10762	10762	MS2	8/124	B1.raw
	High	FLEQQNQVLQTK	Unambiguous	3	3	K2C1_HUMAN;K22E_HUMAN;K2C1B_HUMAN		CID	1	0	1		0	37.6615	100	2	738.394	1475.78	-2.8092	57.6057	13474	13474	MS2	10/120	B18.raw
	High	SLnNQFASFIDK	Unambiguous	1	1	K2C1_HUMAN	N3(Deamidated)	CID	0.0192	0	1		0	20.9371	35	2	692.838	1384.67	-3.6241	33.0317	7206	7206	MS2	10/124	B24.raw
	High	FLEQQNQVLqTK	Rejected	3	3	K2C1_HUMAN;K22E_HUMAN;K2C1B_HUMAN	Q10(Deamidated)	CID		0.1034	6		0	54.2085	18	2	738.883	1476.76	-6.94528	23.9639	5069	5069	MS2	9/120	B8.raw
	High	SLNnQFASFIDK	Unambiguous	1	1	K2C1_HUMAN	N4(Deamidated)	CID	0.0192	0	1		0	20.9371	35	2	692.838	1384.67	-3.6241	33.0317	7206	7206	MS2	10/124	B24.raw
	High	NmQDmVEDYR	Unambiguous	1	1	K2C1_HUMAN	M2(Oxidation); M5(Oxidation)	CID	1	0	1		0	19.2623	6	2	666.76	1332.51	-4.91871	15.8717	2767	2767	MS2	7/108	B13.raw
	High	SLNNQFASFIDK	Unambiguous	1	1	K2C1_HUMAN		CID	1	0	1		0	50.5686	54	2	692.346	1383.68	-3.97435	41.2993	10307	10307	MS2	8/124	B1.raw
	High	SLNNQFASFIDK	Unambiguous	1	1	K2C1_HUMAN		CID	1	0	1		0	62.8065	100	2	692.344	1383.68	-6.44456	50.6246	11012	11012	MS2	9/124	B24.raw
	High	THNLEPYFESFInNLR	Unambiguous	1	1	K2C1_HUMAN	N13(Deamidated)	CID	1	0	1		0	30.4326	28	2	997.981	1994.95	-2.93025	37.7049	9275	9275	MS2	8/172	B20.raw
	High	SLDLDSIIAEVK	Unambiguous	1	1	K2C1_HUMAN		CID	1	0	1		0	45.6345	100	2	651.858	1302.71	-4.25956	48.2012	12244	12244	MS2	9/88	B7.raw
	High	WELLQQVDTSTR	Unambiguous	1	1	K2C1_HUMAN		CID	1	0	1		0	35.0376	2	2	738.376	1475.74	-3.38624	32.1418	8009	8009	MS2	10/116	B9.raw
	High	SLDLDSIIAEVK	Unambiguous	1	1	K2C1_HUMAN		CID	1	0	1		0	53.016	39	2	651.859	1302.71	-3.32251	42.643	11240	11240	MS2	14/88	B9.raw
	High	SLDLDSIIAEVK	Unambiguous	1	1	K2C1_HUMAN		CID	1	0	1		0	48.9624	52	2	651.859	1302.71	-3.1351	43.8074	11550	11550	MS2	14/88	B9.raw
	High	THNLEPYFESFINNLR	Unambiguous	1	1	K2C1_HUMAN		CID	1	0	1		0	6.29352	16	2	997.489	1993.97	-2.80564	42.6133	11108	11108	MS2	9/172	B15.raw
	High	SLNNQFASFIDK	Unambiguous	1	1	K2C1_HUMAN		CID	1	0	1		0	12.6396	100	2	692.344	1383.68	-7.06211	50.9872	11058	11058	MS2	9/124	B24.raw
	High	SLNNQFASFIDK	Unambiguous	1	1	K2C1_HUMAN		CID	1	0	1		0	31.4075	46	2	692.345	1383.68	-4.94479	47.7047	12151	12151	MS2	9/124	B7.raw
	High	SLDLDSIIAEVK	Unambiguous	1	1	K2C1_HUMAN		CID	1	0	1		0	31.2886	18	2	651.859	1302.71	-3.41622	40.5698	10224	10224	MS2	16/88	B10.raw
	High	AEAESLYQSK	Unambiguous	1	1	K2C1_HUMAN		CID	1	0	1		0	37.0313	19	2	563.272	1125.54	-4.98661	17.1339	3134	3134	MS2	7/80	B16.raw
	High	SLNNQFASFIDK	Unambiguous	1	1	K2C1_HUMAN		CID	1	0	1		0	41.9051	79	2	692.346	1383.68	-4.41546	39.7929	8986	8986	MS2	9/124	B24.raw
	High	TNAENEFVTIK	Unambiguous	1	1	K2C1_HUMAN		CID	1	0	1		0	24.6941	10	2	633.32	1265.63	-4.24907	24.8722	5350	5350	MS2	8/116	B11.raw
	High	TLLEGEESR	Unambiguous	1	1	K2C1_HUMAN		CID	1	0	1		0	2.64805	0	2	517.259	1033.51	-5.00183	18.0948	3487	3487	MS2	12/64	B7.raw
	High	SLDLDSIIAEVK	Unambiguous	1	1	K2C1_HUMAN		CID	1	0	1		0	46.6199	100	2	651.859	1302.71	-4.07215	51.9821	13475	13475	MS2	14/88	B9.raw
	High	YEELQITAGR	Selected	2	2	K2C1_HUMAN;K2C6B_HUMAN		CID		0.037	2		0	50.428	25	2	590.301	1179.59	-5.1402	23.6725	5002	5002	MS2	9/92	B10.raw
	High	SLDLDSIIAEVK	Unambiguous	1	1	K2C1_HUMAN		CID	1	0	1		0	42.6015	100	2	651.859	1302.71	-3.41622	53.2125	13363	13363	MS2	16/88	B15.raw
	High	SLNNQFASFIDK	Unambiguous	1	1	K2C1_HUMAN		CID	1	0	1		0	32.623	100	2	692.348	1383.69	-1.76882	55.7885	13409	13409	MS2	8/124	B7.raw
	High	LNDLEDALQQAK	Unambiguous	1	1	K2C1_HUMAN		CID	1	0	1		0	45.2383	100	2	679.349	1357.69	-4.22793	44.4983	9999	9999	MS2	9/128	B24.raw
	High	LNDLEDALQQAK	Unambiguous	1	1	K2C1_HUMAN		CID	1	0	1		0	29.4863	99	2	679.349	1357.69	-4.13802	48.6678	11992	11992	MS2	16/128	B20.raw
	High	LNDLEDALQQAK	Unambiguous	1	1	K2C1_HUMAN		CID	1	0	1		0	11.5751	7	2	679.348	1357.69	-5.30686	27.6749	6925	6925	MS2	16/128	B6.raw
	High	FLEQQNQVLQTK	Unambiguous	3	3	K2C1_HUMAN;K22E_HUMAN;K2C1B_HUMAN		CID	1	0	1		0	36.4845	31	2	738.393	1475.78	-5.04254	28.3447	5851	5851	MS2	9/120	B24.raw
	High	SLNNQFASFIDK	Unambiguous	1	1	K2C1_HUMAN		CID	1	0	1		0	38.9344	46	2	692.346	1383.68	-4.50368	43.0893	11100	11100	MS2	10/124	B7.raw
	High	SLNNQFASFIDK	Unambiguous	1	1	K2C1_HUMAN		CID	1	0	1		0	45.1823	65	2	692.347	1383.69	-2.56281	38.1273	9499	9499	MS2	9/124	B18.raw
	High	FLEQQNQVLQTK	Unambiguous	3	3	K2C1_HUMAN;K22E_HUMAN;K2C1B_HUMAN		CID	1	0	1		0	18.5279	13	2	738.392	1475.78	-5.8697	25.5998	5500	5500	MS2	15/120	B1.raw
	High	FLEQQNQVLQTK	Unambiguous	3	3	K2C1_HUMAN;K22E_HUMAN;K2C1B_HUMAN		CID	1	0	1		0	21.6627	100	2	738.394	1475.78	-2.89192	57.8334	13493	13493	MS2	7/120	B20.raw
	High	QISNLQQSISDAEQR	Unambiguous	1	1	K2C1_HUMAN		CID	1	0	1		0	45.3086	60	2	858.926	1716.84	-4.01633	39.367	10106	10106	MS2	11/168	B7.raw
	High	FLEQQNQVLQTK	Unambiguous	3	3	K2C1_HUMAN;K22E_HUMAN;K2C1B_HUMAN		CID	1	0	1		0	53.5448	8	2	738.393	1475.78	-4.04995	28.9286	6877	6877	MS2	8/120	B2.raw
	High	MSGEcAPNVSVSVSTSHTTISGGGSR	Unambiguous	1	1	K2C1_HUMAN	C5(Carbamidomethyl)	CID	1	0	1		0	16.1124	3	3	855.722	2565.15	-6.11545	22.8297	4718	4718	MS2	15/272	B20.raw
	High	FLEQQNQVLQTK	Unambiguous	3	3	K2C1_HUMAN;K22E_HUMAN;K2C1B_HUMAN		CID	1	0	1		0	25.2167	21	2	738.393	1475.78	-4.87711	25.7487	5732	5732	MS2	8/120	B12.raw
	High	NmQDmVEDYR	Unambiguous	1	1	K2C1_HUMAN	M2(Oxidation); M5(Oxidation)	CID	1	0	1		0	16.8723	4	2	666.76	1332.51	-4.64388	15.4615	2625	2625	MS2	14/108	B2.raw
	High	FLEQQNQVLQTK	Unambiguous	3	3	K2C1_HUMAN;K22E_HUMAN;K2C1B_HUMAN		CID	1	0	1		0	52.9592	93	2	738.393	1475.78	-3.96723	38.5823	8389	8389	MS2	10/120	B21.raw
	High	FLEQQNQVLQTK	Unambiguous	3	3	K2C1_HUMAN;K22E_HUMAN;K2C1B_HUMAN		CID	1	0	1		0	47.0306	100	2	738.395	1475.78	-1.81661	58.5002	15037	15037	MS2	9/120	B4.raw
	High	SLNNQFASFIDK	Unambiguous	1	1	K2C1_HUMAN		CID	1	0	1		0	24.5183	17	2	692.346	1383.68	-3.97435	36.7112	9318	9318	MS2	8/124	B7.raw
	High	SLNNQFASFIDK	Unambiguous	1	1	K2C1_HUMAN		CID	1	0	1		0	39.2382	48	2	692.346	1383.69	-3.70969	41.2111	10610	10610	MS2	9/124	B7.raw
	High	TNAENEFVTIK	Unambiguous	1	1	K2C1_HUMAN		CID	1	0	1		0	26.3758	33	2	633.319	1265.63	-4.82778	25.3217	4792	4792	MS2	8/116	B21.raw
	High	FLEQQNQVLQTK	Unambiguous	3	3	K2C1_HUMAN;K22E_HUMAN;K2C1B_HUMAN		CID	1	0	1		0	24.8134	100	2	738.394	1475.78	-2.89192	58.3094	13785	13785	MS2	9/120	B7.raw
	High	TNAENEFVTIKK	Unambiguous	1	1	K2C1_HUMAN		CID	1	0	1		1	5.59932	9	2	697.365	1393.72	-6.48563	19.1706	4198	4198	MS2	8/128	B6.raw
	High	YEELQITAGR	Selected	2	2	K2C1_HUMAN;K2C6B_HUMAN		CID		0.037	2		0	59.8591	58	2	590.301	1179.59	-5.65763	24.9559	4842	4842	MS2	8/92	B23.raw
	High	YEELQITAGR	Selected	2	2	K2C1_HUMAN;K2C6B_HUMAN		CID	0	0	1		0	46.2678	8	2	590.301	1179.59	-4.82974	26.532	6117	6117	MS2	15/92	B2.raw
	High	QISNLQQSISDAEQR	Unambiguous	1	1	K2C1_HUMAN		CID	1	0	1		0	27.1533	26	2	858.927	1716.85	-2.4521	28.33	6685	6685	MS2	12/168	B7.raw
	High	SLDLDSIIAEVK	Unambiguous	1	1	K2C1_HUMAN		CID	1	0	1		0	55.3852	24	2	651.858	1302.71	-4.63439	48.2522	12546	12546	MS2	8/88	B2.raw
	High	FLEQQNQVLqTK	Unconsidered	3	3	K2C1_HUMAN;K22E_HUMAN;K2C1B_HUMAN	Q10(Deamidated)	CID		0.1746	5		0	35.1577	10	2	738.894	1476.78	7.6856	23.0576	4690	4690	MS2	9/120	B1.raw
	High	TnAENEFVTIK	Unambiguous	1	1	K2C1_HUMAN	N2(Deamidated)	CID	0.0577	0	1		0	42.2836	10	2	633.811	1266.62	-4.54059	25.3562	6158	6158	MS2	7/116	B6.raw
	High	SLDLDSIIAEVK	Unambiguous	1	1	K2C1_HUMAN		CID	1	0	1		0	42.2785	100	2	651.858	1302.71	-5.19662	51.9491	13144	13144	MS2	8/88	B15.raw
	High	SKAEAESLYQSK	Unambiguous	1	1	K2C1_HUMAN		CID	1	0	1		1	28.9053	19	2	670.835	1340.66	-5.31404	15.6377	2575	2575	MS2	9/128	B10.raw
	High	IEISELNR	Unambiguous	2	2	K2C1_HUMAN;K22E_HUMAN		CID	1	0	1		0	21.1215	14	2	487.267	973.527	-4.86213	25.9878	5941	5941	MS2	7/60	B2.raw
	High	SKAEAESLYQSKYEELQITAGR	Unambiguous	1	1	K2C1_HUMAN		CID	1	0	1		2	15.0738	4	3	834.419	2501.24	-4.14236	27.0584	6159	6159	MS2	26/248	B12.raw
	High	LnDLEDALQQAK	Unambiguous	1	1	K2C1_HUMAN	N2(Deamidated)	CID		0.0189	2		0	29.1724	6	2	679.84	1358.67	-5.12864	29.8784	6857	6857	MS2	16/128	B1.raw
	High	AEAESLYQSK	Unambiguous	1	1	K2C1_HUMAN		CID	1	0	1		0	8.22208	14	2	563.273	1125.54	-4.0105	17.1905	3006	3006	MS2	8/80	B24.raw
	High	SKAEAESLYQSKYEELQITAGR	Unambiguous	1	1	K2C1_HUMAN		CID	1	0	1		2	6.29432	3	3	834.418	2501.24	-4.94762	26.7062	6188	6188	MS2	16/248	B5.raw
	High	TNAENEFVTIK	Unambiguous	1	1	K2C1_HUMAN		CID	1	0	1		0	30.9485	10	2	633.32	1265.63	-4.05617	24.7547	5548	5548	MS2	8/116	B2.raw
	High	YEELQITAGR	Selected	2	2	K2C1_HUMAN;K2C6B_HUMAN		CID	0	0	1		0	46.9329	12	2	590.301	1179.59	-5.03671	24.7677	5237	5237	MS2	8/92	B1.raw
	High	SKAEAESLYQSKYEELqITAGR	Unambiguous	1	1	K2C1_HUMAN	Q17(Deamidated)	CID		0.037	2		2	27.8941	17	3	834.753	2502.25	3.83266	27.3575	6166	6166	MS2	23/248	B10.raw
	High	SLNNQFASFIDK	Unambiguous	1	1	K2C1_HUMAN		CID	1	0	1		0	28.9907	100	2	692.347	1383.69	-2.03348	52.215	12808	12808	MS2	14/124	B1.raw
	High	SKAEAESLYQSK	Unambiguous	1	1	K2C1_HUMAN		CID	1	0	1		1	22.4739	16	2	670.834	1340.66	-5.95141	15.774	2322	2322	MS2	15/128	B22.raw
	High	FLEQQNQVLQTK	Unambiguous	3	3	K2C1_HUMAN;K22E_HUMAN;K2C1B_HUMAN		CID	1	0	1		0	40.0017	7	2	738.393	1475.78	-4.79439	24.6638	5518	5518	MS2	9/120	B7.raw
	High	SLDLDSIIAEVK	Unambiguous	1	1	K2C1_HUMAN		CID	1	0	1		0	61.9533	100	2	651.859	1302.71	-3.50992	50.6892	13064	13064	MS2	13/88	B13.raw
	High	FLEQQNQVLQTK	Unambiguous	3	3	K2C1_HUMAN;K22E_HUMAN;K2C1B_HUMAN		CID	1	0	1		0	52.3184	65	2	738.393	1475.78	-4.71168	35.6797	7662	7662	MS2	8/120	B21.raw
	High	SLnNQFASFIDK	Unambiguous	1	1	K2C1_HUMAN	N3(Deamidated)	CID	0.0769	0	1		0	47.528	6	2	692.838	1384.67	-4.77016	32.96	8173	8173	MS2	7/124	B2.raw
	High	SLNNQFASFIDKVR	Unambiguous	1	1	K2C1_HUMAN		CID	1	0	1		1	1.78181	2	3	546.956	1638.85	-3.72662	36.7805	7947	7947	MS2	16/148	B21.raw
	High	FLEQQNQVLQTK	Unambiguous	3	3	K2C1_HUMAN;K22E_HUMAN;K2C1B_HUMAN		CID	1	0	1		0	51.1134	57	2	738.393	1475.78	-4.21538	31.2383	6426	6426	MS2	9/120	B21.raw
	High	SLnNQFASFIDK	Unambiguous	1	1	K2C1_HUMAN	N3(Deamidated)	CID	0.0196	0	1		0	38.692	20	2	692.838	1384.67	-3.6241	33.0482	7991	7991	MS2	10/124	B16.raw
	High	SLNnQFASFIDK	Unambiguous	1	1	K2C1_HUMAN	N4(Deamidated)	CID	0.0196	0	1		0	38.692	20	2	692.838	1384.67	-3.6241	33.0482	7991	7991	MS2	10/124	B16.raw
	High	FLEQQNQVLQTK	Unambiguous	3	3	K2C1_HUMAN;K22E_HUMAN;K2C1B_HUMAN		CID	1	0	1		0	48.0998	11	2	738.393	1475.78	-5.12526	29.1323	6943	6943	MS2	8/120	B7.raw
	High	NmQDmVEDYR	Unambiguous	1	1	K2C1_HUMAN	M2(Oxidation); M5(Oxidation)	CID	1	0	1		0	35.2146	41	2	666.761	1332.51	-3.72779	16.6459	2850	2850	MS2	7/108	B24.raw
	High	SLNNQFASFIDKVR	Unambiguous	1	1	K2C1_HUMAN		CID	1	0	1		1	29.1128	14	2	819.93	1638.85	-4.3143	36.6332	9295	9295	MS2	8/148	B7.raw
	High	LNDLEDALQQAK	Unambiguous	1	1	K2C1_HUMAN		CID	1	0	1		0	24.3925	100	2	679.349	1357.69	-4.13802	46.5811	11934	11934	MS2	10/128	B7.raw
	High	YEELQITAGR	Selected	2	2	K2C1_HUMAN;K2C6B_HUMAN		CID		0.0377	2		0	51.2017	100	2	590.301	1179.59	-5.55414	41.615	9393	9393	MS2	9/92	B24.raw
	High	LNDLEDALQQAK	Unambiguous	1	1	K2C1_HUMAN		CID	1	0	1		0	29.9241	100	2	679.348	1357.69	-4.67749	43.8148	9857	9857	MS2	16/128	B24.raw
	High	SLDLDSIIAEVK	Unambiguous	1	1	K2C1_HUMAN		CID	1	0	1		0	45.9508	100	2	651.86	1302.71	-2.01064	48.9153	12589	12589	MS2	9/88	B15.raw
	High	SLDLDSIIAEVK	Unambiguous	1	1	K2C1_HUMAN		CID	1	0	1		0	53.0508	100	2	651.86	1302.71	-2.01064	55.2403	14483	14483	MS2	16/88	B4.raw
	High	SLDLDSIIAEVK	Unambiguous	1	1	K2C1_HUMAN		CID	1	0	1		0	49.5946	33	2	651.86	1302.71	-2.57287	43.0422	11347	11347	MS2	8/88	B9.raw
	High	SLNNQFASFIDK	Unambiguous	1	1	K2C1_HUMAN		CID	1	0	1		0	20.6615	100	2	692.345	1383.68	-5.3859	42.9268	9674	9674	MS2	6/124	B24.raw
	High	FLEQQNQVLQTK	Unambiguous	3	3	K2C1_HUMAN;K22E_HUMAN;K2C1B_HUMAN		CID	1	0	1		0	44.2711	100	2	738.393	1475.78	-4.46353	39.8914	8685	8685	MS2	8/120	B21.raw
	High	FLEQQNQVLQTK	Unambiguous	3	3	K2C1_HUMAN;K22E_HUMAN;K2C1B_HUMAN		CID	1	0	1		0	37.3411	100	2	738.394	1475.78	-2.89192	58.7107	14310	14310	MS2	13/120	B2.raw
	High	SLDLDSIIAEVK	Unambiguous	1	1	K2C1_HUMAN		CID	1	0	1		0	51.9479	93	2	651.86	1302.71	-2.38546	45.6712	11465	11465	MS2	16/88	B11.raw
	High	SLNNqFASFIDK	Unambiguous	1	1	K2C1_HUMAN	Q5(Deamidated)	CID		0.1053	3		0	8.97153	13	2	692.838	1384.67	-4.50569	32.3673	7008	7008	MS2	9/124	B24.raw
	High	FLEQQNQVLQTK	Unambiguous	3	3	K2C1_HUMAN;K22E_HUMAN;K2C1B_HUMAN		CID	1	0	1		0	42.7953	76	2	738.393	1475.78	-4.13266	34.537	7357	7357	MS2	8/120	B21.raw
	High	SLnNQFASFIDK	Unambiguous	1	1	K2C1_HUMAN	N3(Deamidated)	CID	1	0	1		0	50.6786	18	2	692.837	1384.67	-4.94648	32.8104	8111	8111	MS2	7/124	B7.raw
	High	AEAESLYQSK	Unambiguous	1	1	K2C1_HUMAN		CID	1	0	1		0	41.3086	5	2	563.264	1125.52	-18.9776	16.9964	2872	2872	MS2	13/80	B1.raw
	High	SLDLDSIIAEVK	Unambiguous	1	1	K2C1_HUMAN		CID	1	0	1		0	37.1393	37	2	651.859	1302.71	-3.41622	41.2484	10422	10422	MS2	9/88	B8.raw
	High	THNLEPYFESFINNLR	Unambiguous	1	1	K2C1_HUMAN		CID	1	0	1		0	1.69582	2	3	665.329	1993.97	-2.35323	42.6262	10737	10737	MS2	11/172	B11.raw
	High	SLDLDSIIAEVK	Unambiguous	1	1	K2C1_HUMAN		CID	1	0	1		0	36.901	100	2	651.857	1302.71	-5.75885	51.004	12700	12700	MS2	13/88	B7.raw
	High	SLDLDSIIAEVK	Unambiguous	1	1	K2C1_HUMAN		CID	1	0	1		0	56.6153	100	2	651.859	1302.71	-3.0414	44.4903	11673	11673	MS2	9/88	B13.raw
	High	SLDLDSIIAEVK	Unambiguous	1	1	K2C1_HUMAN		CID	1	0	1		0	57.5145	100	2	651.858	1302.71	-4.35327	45.7981	11444	11444	MS2	10/88	B1.raw
	High	FLEqQNQVLQTK	Unconsidered	3	3	K2C1_HUMAN;K22E_HUMAN;K2C1B_HUMAN	Q4(Deamidated)	CID		0.2388	6		0	49.6141	4	2	738.883	1476.76	-7.77189	23.4626	5131	5131	MS2	10/120	B5.raw
	High	SLDLDSIIAEVK	Unambiguous	1	1	K2C1_HUMAN		CID	1	0	1		0	50.2472	7	2	651.859	1302.71	-4.07215	40.2236	10746	10746	MS2	10/88	B4.raw
	High	LNDLEDALQQAK	Unambiguous	1	1	K2C1_HUMAN		CID	1	0	1		0	25.353	100	2	679.348	1357.69	-4.67749	45.3649	10166	10166	MS2	18/128	B24.raw
	High	SLDLDSIIAEVK	Unambiguous	1	1	K2C1_HUMAN		CID	1	0	1		0	66.3323	24	2	651.858	1302.71	-5.00921	48.6921	12624	12624	MS2	8/88	B2.raw
	High	SLNNQFASFIDK	Unambiguous	1	1	K2C1_HUMAN		CID	1	0	1		0	31.201	81	2	692.346	1383.69	-3.79791	43.7507	10945	10945	MS2	6/124	B1.raw
	High	SLNNQFASFIDK	Unambiguous	1	1	K2C1_HUMAN		CID	1	0	1		0	32.4781	100	2	692.345	1383.68	-5.3859	50.9504	12566	12566	MS2	6/124	B1.raw
	High	mSGEcAPNVSVSVSTSHTTISGGGSR	Unambiguous	1	1	K2C1_HUMAN	M1(Oxidation); C5(Carbamidomethyl)	CID	1	0	1		0	0	3	3	861.053	2581.14	-7.18156	22.0054	4410	4410	MS2	13/272	B1.raw
	High	SLNNQFASFIDK	Unambiguous	1	1	K2C1_HUMAN		CID	1	0	1		0	39.7442	100	2	692.346	1383.69	-3.44502	51.3862	12649	12649	MS2	6/124	B1.raw
	High	SLNNQFASFIDK	Unambiguous	1	1	K2C1_HUMAN		CID	1	0	1		0	24.5969	94	2	692.345	1383.68	-5.20945	40.4954	9140	9140	MS2	18/124	B24.raw
	High	FLEQQNQVLQTK	Unambiguous	3	3	K2C1_HUMAN;K22E_HUMAN;K2C1B_HUMAN		CID	1	0	1		0	45.0746	60	2	738.393	1475.78	-4.79439	34.4046	7326	7326	MS2	8/120	B21.raw
	High	YEELQITAGR	Selected	2	2	K2C1_HUMAN;K2C6B_HUMAN		CID	0	0	1		0	26.2133	100	2	590.302	1179.6	-3.6914	44.3023	9955	9955	MS2	7/92	B24.raw
	High	SLNNQFASFIDK	Unambiguous	1	1	K2C1_HUMAN		CID	1	0	1		0	60.6969	37	2	692.346	1383.68	-4.32724	34.3113	7631	7631	MS2	9/124	B23.raw
	High	SLDLDSIIAEVK	Unambiguous	1	1	K2C1_HUMAN		CID	1	0	1		0	54.6887	56	2	651.858	1302.71	-4.63439	52.9365	14534	14534	MS2	8/88	B6.raw
	High	SLNNQFASFIDK	Unambiguous	1	1	K2C1_HUMAN		CID	1	0	1		0	41.9484	98	2	692.346	1383.69	-3.53324	46.4129	11595	11595	MS2	6/124	B1.raw
	High	GSGGGSSGGSIGGR	Unambiguous	1	1	K2C1_HUMAN		CID	1	0	1		0	69.9947	100	2	546.753	1092.5	-3.40338	9.27173	814	814	MS2	10/104	B2.raw
	High	SLNNQFASFIDK	Unambiguous	1	1	K2C1_HUMAN		CID	1	0	1		0	37.4864	51	2	692.346	1383.69	-3.62146	39.1949	9718	9718	MS2	6/124	B1.raw
	High	WELLQQVDTSTR	Unambiguous	1	1	K2C1_HUMAN		CID	1	0	1		0	19.7577	2	2	738.375	1475.74	-3.55167	32.8986	8153	8153	MS2	9/116	B2.raw
	High	SLNNqFASFIDK	Unambiguous	1	1	K2C1_HUMAN	Q5(Deamidated)	CID		0.0192	3		0	20.9371	35	2	692.838	1384.67	-3.6241	33.0317	7206	7206	MS2	10/124	B24.raw
	High	SLNNQFASFIDK	Unambiguous	1	1	K2C1_HUMAN		CID	1	0	1		0	20.508	70	2	692.345	1383.68	-5.12123	38.3884	8657	8657	MS2	9/124	B24.raw
	High	SLNNQFASFIDK	Unambiguous	1	1	K2C1_HUMAN		CID	1	0	1		0	36.2014	100	2	692.345	1383.68	-4.94479	52.1339	12792	12792	MS2	6/124	B1.raw
	High	FLEQQNQVLQTK	Unambiguous	3	3	K2C1_HUMAN;K22E_HUMAN;K2C1B_HUMAN		CID	1	0	1		0	58.3705	17	2	738.393	1475.78	-4.21538	28.3501	6398	6398	MS2	8/120	B20.raw
	High	THNLEPYFESFINNLR	Unambiguous	1	1	K2C1_HUMAN		CID	1	0	1		0	4.24917	3	3	665.329	1993.97	-2.35323	42.6371	10876	10876	MS2	11/172	B12.raw
	High	SKAEAESLYQSK	Unambiguous	1	1	K2C1_HUMAN		CID	1	0	1		1	14.3069	75	2	670.835	1340.66	-5.22298	15.4711	2341	2341	MS2	15/128	B23.raw
	High	FLEQQNQVLQTK	Unambiguous	3	3	K2C1_HUMAN;K22E_HUMAN;K2C1B_HUMAN		CID	1	0	1		0	25.4275	100	2	738.394	1475.78	-2.97464	58.2001	15606	15606	MS2	9/120	B6.raw
	High	SLDLDSIIAEVK	Unambiguous	1	1	K2C1_HUMAN		CID	1	0	1		0	54.4023	100	2	651.857	1302.71	-5.85256	52.7418	12908	12908	MS2	8/88	B1.raw
	High	SLDLDSIIAEVK	Unambiguous	1	1	K2C1_HUMAN		CID	1	0	1		0	54.453	100	2	651.858	1302.71	-4.44697	50.5328	12884	12884	MS2	9/88	B15.raw
	High	SLNNQFASFIDK	Unambiguous	1	1	K2C1_HUMAN		CID	1	0	1		0	43.5291	100	2	692.348	1383.69	-0.710164	55.5184	13829	13829	MS2	6/124	B2.raw
	High	SLNNQFASFIDK	Unambiguous	1	1	K2C1_HUMAN		CID	1	0	1		0	41.1203	100	2	692.345	1383.68	-5.3859	50.1309	12404	12404	MS2	6/124	B1.raw
	High	SLNNQFASFIDK	Unambiguous	1	1	K2C1_HUMAN		CID	1	0	1		0	20.8634	100	2	692.346	1383.68	-4.41546	47.7052	10594	10594	MS2	7/124	B24.raw
	High	AEAESLYQSK	Unambiguous	1	1	K2C1_HUMAN		CID	1	0	1		0	30.0392	2	2	563.272	1125.54	-5.63734	16.3002	2836	2836	MS2	14/80	B18.raw
	High	FLEQQNQVLQTK	Unambiguous	3	3	K2C1_HUMAN;K22E_HUMAN;K2C1B_HUMAN		CID	1	0	1		0	53.1295	100	2	738.393	1475.78	-4.87711	43.6597	9457	9457	MS2	8/120	B21.raw
	High	SLNNQFASFIDK	Unambiguous	1	1	K2C1_HUMAN		CID	1	0	1		0	53.4079	51	2	692.346	1383.69	-3.53324	47.079	12328	12328	MS2	7/124	B2.raw
	High	LNDLEDALQQAK	Unambiguous	1	1	K2C1_HUMAN		CID	1	0	1		0	42.821	100	2	679.349	1357.69	-4.40776	41.2087	9300	9300	MS2	9/128	B24.raw
	High	SLnNQFASFIDK	Unambiguous	1	1	K2C1_HUMAN	N3(Deamidated)	CID	0.1569	0	1		0	56.3206	19	2	692.837	1384.67	-5.1228	33.3279	7938	7938	MS2	7/124	B1.raw
	High	SLNNQFASFIDK	Unambiguous	1	1	K2C1_HUMAN		CID	1	0	1		0	35.5858	100	2	692.348	1383.69	-1.41593	55.8627	13896	13896	MS2	6/124	B2.raw
	High	SLDLDSIIAEVK	Unambiguous	1	1	K2C1_HUMAN		CID	1	0	1		0	56.4826	100	2	651.859	1302.71	-4.16586	45.4562	11359	11359	MS2	8/88	B1.raw
	High	SLNNQFASFIDK	Unambiguous	1	1	K2C1_HUMAN		CID	1	0	1		0	63.4989	100	2	692.347	1383.69	-2.03348	54.2628	13617	13617	MS2	6/124	B2.raw
	High	LNDLEDALQQAK	Unambiguous	1	1	K2C1_HUMAN		CID	1	0	1		0	22.9691	100	2	679.349	1357.69	-4.31785	46.2622	10343	10343	MS2	9/128	B24.raw
	High	LNDLEDALQQAK	Unambiguous	1	1	K2C1_HUMAN		CID	1	0	1		0	46.3048	100	2	679.351	1357.69	-0.721431	56.2474	13965	13965	MS2	14/128	B2.raw
	High	IEISELNR	Unambiguous	2	2	K2C1_HUMAN;K22E_HUMAN		CID	1	0	1		0	4.46053	1	2	487.267	973.527	-4.23517	23.4839	5001	5001	MS2	7/60	B12.raw
	High	GSGGGSSGGSIGGR	Unambiguous	1	1	K2C1_HUMAN		CID	1	0	1		0	42.5608	100	2	546.755	1092.5	-0.386539	9.28641	868	868	MS2	8/104	B21.raw
	High	SLDLDSIIAEVK	Unambiguous	1	1	K2C1_HUMAN		CID	1	0	1		0	69.7565	100	2	651.859	1302.71	-3.88474	51.1091	13142	13142	MS2	7/88	B13.raw
	High	SLNNqFASFIDK	Unconsidered	1	1	K2C1_HUMAN	Q5(Deamidated)	CID		0.2388	3		0	26.1477	9	2	692.838	1384.67	-4.15305	32.6218	8065	8065	MS2	8/124	B2.raw
	High	TNAENEFVTIK	Unambiguous	1	1	K2C1_HUMAN		CID	1	0	1		0	26.0039	10	2	633.32	1265.63	-4.24907	24.9772	4962	4962	MS2	7/116	B22.raw
	High	YEELQITAGR	Selected	2	2	K2C1_HUMAN;K2C6B_HUMAN		CID	0	0	1		0	27.4665	8	2	590.301	1179.6	-4.4158	23.3924	5132	5132	MS2	12/92	B15.raw
	High	SLDLDSIIAEVK	Unambiguous	1	1	K2C1_HUMAN		CID	1	0	1		0	59.8141	100	2	651.858	1302.71	-5.19662	50.7992	12532	12532	MS2	8/88	B1.raw
	High	SLNNQFASFIDK	Unambiguous	1	1	K2C1_HUMAN		CID	1	0	1		0	23.9868	100	2	692.346	1383.68	-4.23901	44.7497	10049	10049	MS2	10/124	B24.raw
	High	WELLQQVDTSTR	Unambiguous	1	1	K2C1_HUMAN		CID	1	0	1		0	28.4828	1	2	738.374	1475.74	-5.0406	32.5616	8108	8108	MS2	8/116	B5.raw
	High	SLNNQFASFIDK	Unambiguous	1	1	K2C1_HUMAN		CID	1	0	1		0	67.9258	100	2	692.348	1383.69	-1.41593	54.8052	14901	14901	MS2	6/124	B6.raw
	High	GGGGGGYGSGGSSYGSGGGSYGSGGGGGGGR	Unambiguous	1	1	K2C1_HUMAN		CID	1	0	1		0	11.7915	10	3	795.318	2383.94	-5.0319	15.4831	2599	2599	MS2	27/240	B16.raw
	High	SLNNQFASFIDK	Unambiguous	1	1	K2C1_HUMAN		CID	1	0	1		0	70.223	59	2	692.346	1383.69	-3.44502	37.9398	9345	9345	MS2	7/124	B1.raw
	High	YEELQITAGR	Selected	2	2	K2C1_HUMAN;K2C6B_HUMAN		CID		0.0192	2		0	40.7264	100	2	590.302	1179.6	-3.27746	45.7133	9845	9845	MS2	9/92	B21.raw
	High	SLDLDSIIAEVK	Unambiguous	1	1	K2C1_HUMAN		CID	1	0	1		0	36.1412	100	2	651.859	1302.71	-3.60363	51.5887	12576	12576	MS2	13/88	B11.raw
	High	SLDLDSIIAEVK	Unambiguous	1	1	K2C1_HUMAN		CID	1	0	1		0	38.0971	100	2	651.859	1302.71	-3.0414	44.8045	11275	11275	MS2	8/88	B11.raw
	High	FLEQQNQVLQTK	Unambiguous	3	3	K2C1_HUMAN;K22E_HUMAN;K2C1B_HUMAN		CID	1	0	1		0	36.4147	11	2	738.393	1475.78	-4.29809	27.2765	6091	6091	MS2	8/120	B20.raw
	High	LNDLEDALQQAK	Unambiguous	1	1	K2C1_HUMAN		CID	1	0	1		0	41.0134	100	2	679.348	1357.69	-5.75642	46.9673	10476	10476	MS2	17/128	B24.raw
	High	SLNNQFASFIDK	Unambiguous	1	1	K2C1_HUMAN		CID	1	0	1		0	46.3885	100	2	692.344	1383.68	-6.26812	43.0022	9331	9331	MS2	9/124	B21.raw
	High	SLNNQFASFIDK	Unambiguous	1	1	K2C1_HUMAN		CID	1	0	1		0	53.9464	88	2	692.346	1383.68	-3.97435	42.3433	10583	10583	MS2	9/124	B1.raw
	High	GGGGGGYGSGGSSYGSGGGSYGSGGGGGGGR	Unambiguous	1	1	K2C1_HUMAN		CID	1	0	1		0	13.2068	7	3	795.319	2383.94	-4.49424	15.2647	2672	2672	MS2	24/240	B4.raw
	High	GGGGGGYGSGGSSYGSGGGSYGSGGGGGGGR	Unambiguous	1	1	K2C1_HUMAN		CID	1	0	1		0	17.0218	6	3	795.319	2383.94	-4.03339	14.6327	2429	2429	MS2	36/240	B3.raw
	High	DVDGAYMTK	Unambiguous	1	1	K2C1_HUMAN		CID	1	0	1		0	3.97296	1	2	500.224	999.441	-4.6856	16.7643	3062	3062	MS2	7/64	B7.raw
	High	NMQDmVEDYR	Unambiguous	1	1	K2C1_HUMAN	M5(Oxidation)	CID	1	0	1		0	41.8474	8	2	658.762	1316.52	-5.96655	20.1107	4166	4166	MS2	12/108	B13.raw
	High	SLVNLGGSK	Unambiguous	1	1	K2C1_HUMAN		CID	1	0	1		0	45.5647	1	2	437.75	874.493	-7.73137	21.0495	4451	4451	MS2	7/84	B7.raw
	High	FLEQQNQVLQTK	Unambiguous	3	3	K2C1_HUMAN;K22E_HUMAN;K2C1B_HUMAN		CID	1	0	1		0	11.0088	100	2	738.394	1475.78	-2.89192	57.0445	11346	11346	MS2	14/120	B21.raw
	High	TNAENEFVTIKK	Unambiguous	1	1	K2C1_HUMAN		CID	1	0	1		1	6.20432	11	2	697.366	1393.72	-5.43459	19.9285	4031	4031	MS2	9/128	B20.raw
	High	TNAENEFVTIKK	Unambiguous	1	1	K2C1_HUMAN		CID	1	0	1		1	15.0583	10	2	697.366	1393.72	-5.43459	19.6098	4131	4131	MS2	10/128	B3.raw
	High	SLDLDSIIAEVK	Unambiguous	1	1	K2C1_HUMAN		CID	1	0	1		0	45.2937	6	2	651.859	1302.71	-3.50992	40.2648	10840	10840	MS2	16/88	B3.raw
	High	SLNNQFASFIDK	Unambiguous	1	1	K2C1_HUMAN		CID	1	0	1		0	37.9972	46	2	692.345	1383.68	-5.03301	40.5907	10445	10445	MS2	9/124	B7.raw
	High	TnAENEFVTIK	Unambiguous	1	1	K2C1_HUMAN	N2(Deamidated)	CID	1	0	1		0	58.9481	9	2	633.811	1266.61	-5.40797	24.9354	6014	6014	MS2	7/116	B6.raw
	High	THNLEPYFESFINNLR	Unambiguous	1	1	K2C1_HUMAN		CID	1	0	1		0	3.26458	7	2	997.49	1993.97	-2.25466	42.7276	10762	10762	MS2	16/172	B11.raw
	High	THNLEPYFESFINNLR	Unambiguous	1	1	K2C1_HUMAN		CID	1	0	1		0	20.458	2	3	665.328	1993.97	-3.45519	42.4288	11671	11671	MS2	19/172	B6.raw
	High	DYQELmNTK	Unambiguous	1	1	K2C1_HUMAN	M6(Oxidation)	CID	1	0	1		0	4.08935	8	2	579.258	1157.51	-4.87401	16.6334	2698	2698	MS2	7/88	B21.raw
	High	FLEQQNQVLQTK	Unambiguous	3	3	K2C1_HUMAN;K22E_HUMAN;K2C1B_HUMAN		CID	1	0	1		0	29.2746	16	2	738.393	1475.78	-3.88451	24.2625	5028	5028	MS2	10/120	B19.raw
	High	YEELQITAGR	Selected	2	2	K2C1_HUMAN;K2C6B_HUMAN		CID		0.0385	2		0	50.8741	100	2	590.302	1179.6	-3.89837	46.8069	10446	10446	MS2	8/92	B24.raw
	High	TNAENEFVTIK	Unambiguous	1	1	K2C1_HUMAN		CID	1	0	1		0	21.9974	8	2	633.319	1265.63	-5.69583	25.4045	5544	5544	MS2	7/116	B10.raw
	High	YEELQITAGR	Selected	2	2	K2C1_HUMAN;K2C6B_HUMAN		CID	0	0	1		0	44.2299	48	2	590.301	1179.59	-4.72626	31.337	6708	6708	MS2	8/92	B24.raw
	High	SLNNQFASFIDK	Unambiguous	1	1	K2C1_HUMAN		CID	1	0	1		0	48.1543	80	2	692.345	1383.68	-4.94479	48.7739	12125	12125	MS2	7/124	B1.raw
	High	TLLEGEESR	Unambiguous	1	1	K2C1_HUMAN		CID	1	0	1		0	3.73396	0	2	517.26	1033.51	-3.93881	17.8001	3339	3339	MS2	6/64	B20.raw
	High	YEELQITAGR	Selected	2	2	K2C1_HUMAN;K2C6B_HUMAN		CID		0.0385	2		0	21.8536	100	2	590.302	1179.6	-3.17398	57.8865	14205	14205	MS2	9/92	B2.raw
	High	SLDLDSIIAEVK	Unambiguous	1	1	K2C1_HUMAN		CID	1	0	1		0	39.4487	100	2	651.859	1302.71	-3.79104	51.9287	12630	12630	MS2	16/88	B11.raw
	High	YEELQITAGR	Selected	2	2	K2C1_HUMAN;K2C6B_HUMAN		CID	0	0	1		0	49.3097	49	2	590.301	1179.59	-5.34717	25.0627	5462	5462	MS2	8/92	B18.raw
	High	LNDLEDALQQAK	Unambiguous	1	1	K2C1_HUMAN		CID	1	0	1		0	30.1866	96	2	679.349	1357.69	-3.59856	42.4123	10926	10926	MS2	9/128	B7.raw
	High	SLNNQFASFIDK	Unambiguous	1	1	K2C1_HUMAN		CID	1	0	1		0	21.2919	100	2	692.344	1383.68	-7.06211	52.8425	12924	12924	MS2	7/124	B1.raw
	High	SLNNQFASFIDKVR	Unambiguous	1	1	K2C1_HUMAN		CID	1	0	1		1	51.0107	13	2	819.929	1638.85	-5.13364	36.5585	9304	9304	MS2	11/148	B2.raw
	High	SLDLDSIIAEVK	Unambiguous	1	1	K2C1_HUMAN		CID	1	0	1		0	54.5806	34	2	651.859	1302.71	-3.0414	44.5403	12008	12008	MS2	12/88	B4.raw
	High	THNLEPYFESFINNLR	Unambiguous	1	1	K2C1_HUMAN		CID	1	0	1		0	1.47832	21	2	997.49	1993.97	-2.31588	42.5871	10581	10581	MS2	11/172	B20.raw
	High	NmQDmVEDYR	Unambiguous	1	1	K2C1_HUMAN	M2(Oxidation); M5(Oxidation)	CID	1	0	1		0	1.88609	8	2	666.76	1332.51	-5.19354	16.0607	2682	2682	MS2	12/108	B24.raw
	High	LNDLEDALQQAK	Unambiguous	1	1	K2C1_HUMAN		CID	1	0	1		0	44.4171	100	2	679.349	1357.69	-4.04811	43.6277	11230	11230	MS2	18/128	B7.raw
	High	SLNNQFASFIDK	Unambiguous	1	1	K2C1_HUMAN		CID	1	0	1		0	59.5149	100	2	692.348	1383.69	-1.41593	55.1436	13759	13759	MS2	8/124	B2.raw
	High	LNDLEDALQQAK	Unambiguous	1	1	K2C1_HUMAN		CID	1	0	1		0	38.1917	100	2	679.348	1357.69	-5.5766	40.446	9129	9129	MS2	10/128	B24.raw
	High	SLNNQFASFIDK	Unambiguous	1	1	K2C1_HUMAN		CID	1	0	1		0	43.0939	100	2	692.345	1383.68	-5.20945	42.5501	10572	10572	MS2	9/124	B20.raw
	High	SLDLDSIIAEVK	Unambiguous	1	1	K2C1_HUMAN		CID	1	0	1		0	45.7826	76	2	651.86	1302.71	-2.19805	43.5818	11110	11110	MS2	16/88	B12.raw
	High	NmQDMVEDYR	Unambiguous	1	1	K2C1_HUMAN	M2(Oxidation)	CID	1	0	1		0	45.6004	14	2	658.762	1316.52	-5.50294	18.9421	3764	3764	MS2	13/108	B7.raw
	High	SLDLDSIIAEVK	Unambiguous	1	1	K2C1_HUMAN		CID	1	0	1		0	48.9947	100	2	651.86	1302.71	-1.54212	46.3879	11625	11625	MS2	9/88	B11.raw
	High	FLEQQNQVLQTK	Unambiguous	3	3	K2C1_HUMAN;K22E_HUMAN;K2C1B_HUMAN		CID	1	0	1		0	41.2862	16	2	738.393	1475.78	-4.29809	26.8691	5964	5964	MS2	9/120	B20.raw
	High	SLNNQFASFIDKVR	Unambiguous	1	1	K2C1_HUMAN		CID	1	0	1		1	40.1481	100	2	819.93	1638.85	-4.01636	47.3429	11851	11851	MS2	7/148	B16.raw
	High	LNDLEDALQQAK	Unambiguous	1	1	K2C1_HUMAN		CID	1	0	1		0	19.5852	100	2	679.349	1357.69	-4.40776	46.0968	11809	11809	MS2	9/128	B7.raw
	High	FLEQQNqVLQTK	Unconsidered	3	3	K2C1_HUMAN;K22E_HUMAN;K2C1B_HUMAN	Q7(Deamidated)	CID		0.2063	7		0	35.1577	10	2	738.894	1476.78	7.6856	23.0576	4690	4690	MS2	9/120	B1.raw
	High	SLNNQFASFIDK	Unambiguous	1	1	K2C1_HUMAN		CID	1	0	1		0	51.0494	30	2	692.346	1383.69	-3.44502	39.8635	10247	10247	MS2	8/124	B7.raw
	High	SLDLDSIIAEVK	Unambiguous	1	1	K2C1_HUMAN		CID	1	0	1		0	51.0273	100	2	651.86	1302.71	-1.54212	55.9954	13918	13918	MS2	10/88	B2.raw
	High	WELLQQVDTSTR	Unambiguous	1	1	K2C1_HUMAN		CID	1	0	1		0	38.0671	10	2	738.375	1475.74	-4.70973	32.7396	7116	7116	MS2	8/116	B24.raw
	High	FLEQQNQVLQTK	Unambiguous	3	3	K2C1_HUMAN;K22E_HUMAN;K2C1B_HUMAN		CID	1	0	1		0	31.3825	27	2	738.392	1475.78	-5.70427	26.5378	5113	5113	MS2	9/120	B21.raw
	High	SLNNqFASFIDK	Unambiguous	1	1	K2C1_HUMAN	Q5(Deamidated)	CID		0.0196	3		0	38.692	20	2	692.838	1384.67	-3.6241	33.0482	7991	7991	MS2	10/124	B16.raw
	High	NMQDmVEDYR	Unambiguous	1	1	K2C1_HUMAN	M5(Oxidation)	CID	1	0	1		0	18.3316	8	2	658.763	1316.52	-5.13205	20.0845	4160	4160	MS2	12/108	B2.raw
	High	NmQDmVEDYR	Unambiguous	1	1	K2C1_HUMAN	M2(Oxidation); M5(Oxidation)	CID	1	0	1		0	10.1654	6	2	666.76	1332.51	-5.46837	16.1067	2798	2798	MS2	9/108	B16.raw
	High	NmQDmVEDYR	Unambiguous	1	1	K2C1_HUMAN	M2(Oxidation); M5(Oxidation)	CID	1	0	1		0	9.57647	11	2	666.76	1332.51	-4.73549	15.8133	2642	2642	MS2	12/108	B19.raw
	High	DYQELmNTK	Unambiguous	1	1	K2C1_HUMAN	M6(Oxidation)	CID	1	0	1		0	2.60496	2	2	579.258	1157.51	-4.13579	16.4972	2806	2806	MS2	7/88	B24.raw
	High	SLDLDSIIAEVK	Unambiguous	1	1	K2C1_HUMAN		CID	1	0	1		0	43.6014	100	2	651.86	1302.71	-2.01064	43.7756	11024	11024	MS2	9/88	B11.raw
	High	NmQDmVEDYR	Unambiguous	1	1	K2C1_HUMAN	M2(Oxidation); M5(Oxidation)	CID	1	0	1		0	7.6389	4	2	666.76	1332.51	-5.7432	15.8505	2760	2760	MS2	12/108	B7.raw
	High	SLNNQFASFIDKVR	Unambiguous	1	1	K2C1_HUMAN		CID	1	0	1		1	67.2922	51	2	819.93	1638.85	-3.94187	37.6507	9399	9399	MS2	8/148	B16.raw
	High	THNLEPYFESFINNLR	Unambiguous	1	1	K2C1_HUMAN		CID	1	0	1		0	17.6624	29	2	997.489	1993.97	-2.74442	42.5372	10468	10468	MS2	16/172	B19.raw
	High	SLNNQFASFIDK	Unambiguous	1	1	K2C1_HUMAN		CID	1	0	1		0	33.4531	72	2	692.345	1383.68	-4.85657	51.9362	13211	13211	MS2	7/124	B2.raw
	High	NmQDmVEDYR	Unambiguous	1	1	K2C1_HUMAN	M2(Oxidation); M5(Oxidation)	CID	1	0	1		0	10.6903	5	2	666.76	1332.51	-5.28515	15.8479	2787	2787	MS2	12/108	B15.raw
	High	FLEQQNQVLQTK	Unambiguous	3	3	K2C1_HUMAN;K22E_HUMAN;K2C1B_HUMAN		CID	1	0	1		0	51.6514	17	2	738.394	1475.78	-3.55365	24.58	5351	5351	MS2	10/120	B12.raw
	High	THNLEPYFESFINNLR	Unambiguous	1	1	K2C1_HUMAN		CID	1	0	1		0	2.99817	15	2	997.49	1993.97	-1.94856	42.3802	10673	10673	MS2	12/172	B11.raw
	High	TLLEGEESR	Unambiguous	1	1	K2C1_HUMAN		CID	1	0	1		0	10.6601	1	2	517.259	1033.51	-4.41126	18.5198	3362	3362	MS2	12/64	B1.raw
	High	NmQDmVEDYR	Unambiguous	1	1	K2C1_HUMAN	M2(Oxidation); M5(Oxidation)	CID	1	0	1		0	4.58399	5	2	666.76	1332.51	-5.55998	15.7479	2703	2703	MS2	9/108	B20.raw
	High	DYQELmNTK	Unambiguous	1	1	K2C1_HUMAN	M6(Oxidation)	CID	1	0	1		0	3.07917	1	2	579.258	1157.51	-5.29585	16.3183	2913	2913	MS2	7/88	B7.raw
	High	SLNNQFASFIDK	Unambiguous	1	1	K2C1_HUMAN		CID	1	0	1		0	19.0888	100	2	692.348	1383.69	-1.32771	54.7092	13231	13231	MS2	14/124	B7.raw
	High	SLNNQFASFIDK	Unambiguous	1	1	K2C1_HUMAN		CID	1	0	1		0	29.4759	50	2	692.345	1383.68	-5.12123	37.6852	8486	8486	MS2	9/124	B24.raw
	High	NmQDmVEDYR	Unambiguous	1	1	K2C1_HUMAN	M2(Oxidation); M5(Oxidation)	CID	1	0	1		0	7.49282	20	2	666.76	1332.51	-5.7432	16.1585	2423	2423	MS2	12/108	B22.raw
	High	SLnNQFASFIDK	Unambiguous	1	1	K2C1_HUMAN	N3(Deamidated)	CID	1	0	1		0	25.6015	14	2	692.838	1384.67	-3.80042	32.7959	8193	8193	MS2	9/124	B13.raw
	High	AEAESLYQSK	Unambiguous	1	1	K2C1_HUMAN		CID	1	0	1		0	4.91815	8	2	563.271	1125.54	-6.17962	16.8424	3061	3061	MS2	12/80	B20.raw
	High	SLNnQFASFIDK	Unambiguous	1	1	K2C1_HUMAN	N4(Deamidated)	CID	1	0	1		0	25.6015	14	2	692.838	1384.67	-3.80042	32.7959	8193	8193	MS2	9/124	B13.raw
	High	FLEQQNQVLQTK	Unambiguous	3	3	K2C1_HUMAN;K22E_HUMAN;K2C1B_HUMAN		CID	1	0	1		0	24.594	100	2	738.395	1475.78	-1.65118	57.7263	11847	11847	MS2	6/120	B24.raw
	High	FLEQQNQVLQTK	Unambiguous	3	3	K2C1_HUMAN;K22E_HUMAN;K2C1B_HUMAN		CID	1	0	1		0	17.7593	100	2	738.394	1475.78	-2.47834	59.3059	13642	13642	MS2	9/120	B20.raw
	High	NmQDmVEDYR	Unambiguous	1	1	K2C1_HUMAN	M2(Oxidation); M5(Oxidation)	CID	1	0	1		0	11.5937	8	2	666.76	1332.51	-5.55998	15.7549	2690	2690	MS2	9/108	B16.raw
	High	FLEQQNQVLQTK	Unambiguous	3	3	K2C1_HUMAN;K22E_HUMAN;K2C1B_HUMAN		CID	1	0	1		0	40.2935	23	2	738.394	1475.78	-3.71908	24.6665	5374	5374	MS2	9/120	B16.raw
	High	YEELQITAGR	Selected	2	2	K2C1_HUMAN;K2C6B_HUMAN		CID	0	0	1		0	34.752	39	2	590.302	1179.6	-3.58792	24.6967	5292	5292	MS2	6/92	B11.raw
	High	SLDLDSIIAEVK	Unambiguous	1	1	K2C1_HUMAN		CID	1	0	1		0	50.0102	100	2	651.859	1302.71	-3.32251	52.3071	13362	13362	MS2	12/88	B13.raw
	High	SLNNqFASFIDK	Unambiguous	1	1	K2C1_HUMAN	Q5(Deamidated)	CID	1	0	1		0	25.6015	14	2	692.838	1384.67	-3.80042	32.7959	8193	8193	MS2	9/124	B13.raw
	High	IEISELNR	Unambiguous	2	2	K2C1_HUMAN;K22E_HUMAN		CID	1	0	1		0	3.64796	0	2	487.267	973.526	-5.42638	23.6524	4592	4592	MS2	7/60	B24.raw
	High	LNDLEDALQQAK	Unambiguous	1	1	K2C1_HUMAN		CID	1	0	1		0	40.8608	100	2	679.349	1357.69	-3.9582	37.941	8548	8548	MS2	9/128	B24.raw
	High	SLNNQFASFIDK	Unambiguous	1	1	K2C1_HUMAN		CID	1	0	1		0	27.8565	100	2	692.345	1383.68	-5.56234	45.4621	10184	10184	MS2	10/124	B24.raw
	High	FLEQQNQVLQTK	Unambiguous	3	3	K2C1_HUMAN;K22E_HUMAN;K2C1B_HUMAN		CID	1	0	1		0	60.23	16	2	738.392	1475.78	-5.20797	25.0865	5337	5337	MS2	9/120	B1.raw
	High	NmQDmVEDYR	Unambiguous	1	1	K2C1_HUMAN	M2(Oxidation); M5(Oxidation)	CID	1	0	1		0	10.7182	22	2	666.76	1332.51	-5.7432	15.7719	2426	2426	MS2	6/108	B23.raw
	High	SLNNQFASFIDKVR	Unambiguous	1	1	K2C1_HUMAN		CID	1	0	1		1	35.6827	21	2	819.93	1638.85	-4.3143	36.5248	9031	9031	MS2	7/148	B10.raw
	High	LNDLEDALQQAK	Unambiguous	1	1	K2C1_HUMAN		CID	1	0	1		0	41.7384	100	2	679.348	1357.69	-5.5766	41.9143	9456	9456	MS2	17/128	B24.raw
	High	SLNNQFASFIDK	Unambiguous	1	1	K2C1_HUMAN		CID	1	0	1		0	39.3502	41	2	692.347	1383.69	-2.73925	42.4422	11067	11067	MS2	14/124	B2.raw
	High	SLDLDSIIAEVK	Unambiguous	1	1	K2C1_HUMAN		CID	1	0	1		0	50.5466	100	2	651.859	1302.71	-3.79104	50.3112	13001	13001	MS2	12/88	B13.raw
	High	IEISELNR	Unambiguous	2	2	K2C1_HUMAN;K22E_HUMAN		CID	1	0	1		0	2.8745	1	2	487.267	973.527	-4.42326	23.4475	4773	4773	MS2	7/60	B19.raw
	High	SLNNQFASFIDK	Unambiguous	1	1	K2C1_HUMAN		CID	1	0	1		0	70.439	11	2	692.346	1383.69	-3.44502	34.3895	8306	8306	MS2	9/124	B20.raw
	High	FLEQQNQVLQTK	Unambiguous	3	3	K2C1_HUMAN;K22E_HUMAN;K2C1B_HUMAN		CID	1	0	1		0	32.7746	100	2	738.392	1475.78	-5.53884	50.6335	10590	10590	MS2	13/120	B21.raw
	High	SKAEAESLYQSK	Unambiguous	1	1	K2C1_HUMAN		CID	1	0	1		1	23.827	42	2	670.836	1340.66	-4.13035	15.85	2625	2625	MS2	10/128	B11.raw
	High	SLNNQFASFIDK	Unambiguous	1	1	K2C1_HUMAN		CID	1	0	1		0	52.016	100	2	692.348	1383.69	-1.32771	56.2338	13962	13962	MS2	8/124	B2.raw
	High	LNDLEDALQQAK	Unambiguous	1	1	K2C1_HUMAN		CID	1	0	1		0	31.5745	100	2	679.349	1357.69	-3.9582	42.734	9632	9632	MS2	9/128	B24.raw
	High	FLEQQNQVLQTK	Unambiguous	3	3	K2C1_HUMAN;K22E_HUMAN;K2C1B_HUMAN		CID	1	0	1		0	39.7394	100	2	738.393	1475.78	-4.13266	41.0093	8918	8918	MS2	13/120	B21.raw
	High	SLNNQFASFIDK	Unambiguous	1	1	K2C1_HUMAN		CID	1	0	1		0	20.1035	42	2	692.345	1383.68	-5.65056	45.2011	11596	11596	MS2	10/124	B7.raw
	High	SLnNQFASFIDK	Unambiguous	1	1	K2C1_HUMAN	N3(Deamidated)	CID	1	0	1		0	22.4916	12	2	692.839	1384.67	-2.91883	32.811	7894	7894	MS2	9/124	B11.raw
	High	LNDLEDALQQAK	Unambiguous	1	1	K2C1_HUMAN		CID	1	0	1		0	37.8838	100	2	679.349	1357.69	-4.22793	45.7136	10234	10234	MS2	17/128	B24.raw
	High	SLNNQFASFIDK	Unambiguous	1	1	K2C1_HUMAN		CID	1	0	1		0	20.6563	100	2	692.345	1383.68	-4.94479	44.4031	9978	9978	MS2	9/124	B24.raw
	High	SLNNQFASFIDK	Unambiguous	1	1	K2C1_HUMAN		CID	1	0	1		0	23.9062	70	2	692.345	1383.68	-5.47412	36.619	8215	8215	MS2	10/124	B24.raw
	High	SLNnQFASFIDK	Unambiguous	1	1	K2C1_HUMAN	N4(Deamidated)	CID	1	0	1		0	22.4916	12	2	692.839	1384.67	-2.91883	32.811	7894	7894	MS2	9/124	B11.raw
	High	SLNNQFASFIDK	Unambiguous	1	1	K2C1_HUMAN		CID	1	0	1		0	26.6342	100	2	692.346	1383.68	-4.50368	42.5782	9597	9597	MS2	9/124	B24.raw
	High	NmQDmVEDYR	Unambiguous	1	1	K2C1_HUMAN	M2(Oxidation); M5(Oxidation)	CID	1	0	1		0	17.809	8	2	666.76	1332.51	-5.46837	16.0642	2681	2681	MS2	12/108	B8.raw
	High	SLDLDSIIAEVK	Unambiguous	1	1	K2C1_HUMAN		CID	1	0	1		0	50.4346	59	2	651.858	1302.71	-4.8218	50.2965	13503	13503	MS2	16/88	B4.raw
	High	SLDLDSIIAEVK	Unambiguous	1	1	K2C1_HUMAN		CID	1	0	1		0	30.077	100	2	651.859	1302.71	-3.97845	44.3923	11178	11178	MS2	9/88	B11.raw
	High	YEELQITAGR	Selected	2	2	K2C1_HUMAN;K2C6B_HUMAN		CID	0	0	1		0	49.7435	100	2	590.301	1179.59	-5.24368	40.1152	9057	9057	MS2	7/92	B24.raw
	High	TnAENEFVTIK	Unambiguous	1	1	K2C1_HUMAN	N2(Deamidated)	CID	1	0	1		0	54.2848	16	2	633.811	1266.62	-4.63697	25.9181	5733	5733	MS2	9/116	B18.raw
	High	YEELQITAGR	Selected	2	2	K2C1_HUMAN;K2C6B_HUMAN		CID		0.02	2		0	60.9794	37	2	590.301	1179.59	-5.1402	28.8079	5977	5977	MS2	9/92	B24.raw
	High	TNAEnEFVTIK	Unambiguous	1	1	K2C1_HUMAN	N5(Deamidated)	CID		0.0577	2		0	42.2836	10	2	633.811	1266.62	-4.54059	25.3562	6158	6158	MS2	9/116	B6.raw
	High	LNDLEDALQQAK	Unambiguous	1	1	K2C1_HUMAN		CID	1	0	1		0	46.7263	77	2	679.348	1357.69	-4.85731	41.4458	10671	10671	MS2	15/128	B7.raw
	High	NmQDmVEDYR	Unambiguous	1	1	K2C1_HUMAN	M2(Oxidation); M5(Oxidation)	CID	1	0	1		0	23.039	8	2	666.76	1332.51	-5.46837	15.1817	2643	2643	MS2	9/108	B4.raw
	High	FLEQQNQVLQTK	Unambiguous	3	3	K2C1_HUMAN;K22E_HUMAN;K2C1B_HUMAN		CID	1	0	1		0	52.678	100	2	738.395	1475.78	-1.2376	57.8519	15543	15543	MS2	13/120	B6.raw
	High	IEISELNR	Unambiguous	2	2	K2C1_HUMAN;K22E_HUMAN		CID	1	0	1		0	5.85856	0	2	487.267	973.526	-5.05021	23.6142	4865	4865	MS2	7/60	B1.raw
	High	FLEQQNQVLQTK	Unambiguous	3	3	K2C1_HUMAN;K22E_HUMAN;K2C1B_HUMAN		CID	1	0	1		0	46.6054	18	2	738.393	1475.78	-4.04995	23.7073	5013	5013	MS2	18/120	B10.raw
	High	IEISELNR	Unambiguous	2	2	K2C1_HUMAN;K22E_HUMAN		CID	1	0	1		0	2.74914	0	2	487.267	973.527	-4.61134	23.3177	4867	4867	MS2	6/60	B20.raw
	High	SLNNQFASFIDK	Unambiguous	1	1	K2C1_HUMAN		CID	1	0	1		0	65.8974	25	2	692.346	1383.68	-3.97435	35.5607	8661	8661	MS2	9/124	B20.raw
	High	FLEQQNQVLQTK	Unambiguous	3	3	K2C1_HUMAN;K22E_HUMAN;K2C1B_HUMAN		CID	1	0	1		0	44.1432	8	2	738.393	1475.78	-4.87711	24.4823	5143	5143	MS2	16/120	B1.raw
	High	THNLEPYFESFInNLR	Unambiguous	1	1	K2C1_HUMAN	N13(Deamidated)	CID	1	0	1		0	32.1122	25	2	997.982	1994.96	-2.31835	37.6314	9680	9680	MS2	11/172	B15.raw
	High	FLEQQNqVLQTK	Unconsidered	3	3	K2C1_HUMAN;K22E_HUMAN;K2C1B_HUMAN	Q7(Deamidated)	CID		0.2687	4		0	63.7775	6	2	738.884	1476.76	-6.20132	24.8364	5258	5258	MS2	8/120	B1.raw
	High	FLEQQNQVLQTK	Unambiguous	3	3	K2C1_HUMAN;K22E_HUMAN;K2C1B_HUMAN		CID	1	0	1		0	44.312	19	2	738.393	1475.78	-4.38081	26.9164	6114	6114	MS2	9/120	B12.raw
	High	IEISELNR	Unambiguous	2	2	K2C1_HUMAN;K22E_HUMAN		CID	1	0	1		0	3.45809	0	2	487.267	973.527	-4.73673	23.3327	5091	5091	MS2	6/60	B2.raw
	High	SLnNQFASFIDK	Unambiguous	1	1	K2C1_HUMAN	N3(Deamidated)	CID		0.1091	3		0	26.3952	11	2	692.838	1384.67	-4.41753	31.9993	7858	7858	MS2	16/124	B7.raw
	High	YEELQITAGR	Selected	2	2	K2C1_HUMAN;K2C6B_HUMAN		CID	0	0	1		0	29.3763	22	2	590.301	1179.6	-4.31232	25.2383	5553	5553	MS2	9/92	B16.raw
	High	SLVNLGGSK	Unambiguous	1	1	K2C1_HUMAN		CID	1	0	1		0	0.470171	1	2	437.75	874.493	-7.2428	20.4034	4395	4395	MS2	7/84	B4.raw
	High	IEISELNR	Unambiguous	2	2	K2C1_HUMAN;K22E_HUMAN		CID	1	0	1		0	4.14619	3	2	487.266	973.525	-6.05334	23.8212	4405	4405	MS2	7/60	B21.raw
	High	SLnNQFASFIDK	Unambiguous	1	1	K2C1_HUMAN	N3(Deamidated)	CID	1	0	1		0	39.3189	18	2	692.838	1384.67	-4.50569	32.7075	8142	8142	MS2	7/124	B15.raw
	High	FLEQQNQVLQTK	Unambiguous	3	3	K2C1_HUMAN;K22E_HUMAN;K2C1B_HUMAN		CID	1	0	1		0	33.2168	100	2	738.395	1475.78	-1.89933	59.4472	14388	14388	MS2	13/120	B2.raw
	High	SLNNQFASFIDKVR	Unambiguous	1	1	K2C1_HUMAN		CID	1	0	1		1	3.11231	0	3	546.956	1638.85	-4.39699	35.7862	9354	9354	MS2	15/148	B4.raw
	High	SLNNQFASFIDK	Unambiguous	1	1	K2C1_HUMAN		CID	1	0	1		0	44.1558	83	2	692.346	1383.68	-4.06257	46.6288	11555	11555	MS2	9/124	B20.raw
	High	YEELQITAGR	Selected	2	2	K2C1_HUMAN;K2C6B_HUMAN		CID		0.0392	2		0	32.2547	100	2	590.305	1179.6	1.06889	54.9047	11075	11075	MS2	8/92	B21.raw
	High	THNLEPYFESFINnLR	Unconsidered	1	1	K2C1_HUMAN	N14(Deamidated)	CID		0.2344	2		0	13.664	20	2	997.98	1994.95	-3.72572	37.8127	9306	9306	MS2	16/172	B1.raw
	High	SLNNQFASFIDK	Unambiguous	1	1	K2C1_HUMAN		CID	1	0	1		0	27.6392	46	2	692.346	1383.68	-4.76834	42.6164	10977	10977	MS2	9/124	B7.raw
	High	SLNNQFASFIDK	Unambiguous	1	1	K2C1_HUMAN		CID	1	0	1		0	60.013	11	2	692.347	1383.69	-3.09214	34.7125	8725	8725	MS2	9/124	B2.raw
	High	SLNNQFASFIDK	Unambiguous	1	1	K2C1_HUMAN		CID	1	0	1		0	33.0387	52	2	692.346	1383.68	-4.32724	42.9632	11067	11067	MS2	9/124	B7.raw
	High	THNLEPYFESFINNLR	Unambiguous	1	1	K2C1_HUMAN		CID	1	0	1		0	11.223	11	2	997.489	1993.97	-3.17296	42.3862	11167	11167	MS2	7/172	B9.raw
	High	FLEQQNQVLQTK	Unambiguous	3	3	K2C1_HUMAN;K22E_HUMAN;K2C1B_HUMAN		CID	1	0	1		0	39.2023	100	2	738.393	1475.78	-4.13266	41.4687	9014	9014	MS2	8/120	B21.raw
	High	NMQDmVEDYR	Unambiguous	1	1	K2C1_HUMAN	M5(Oxidation)	CID	1	0	1		0	55.491	16	2	658.762	1316.52	-5.41022	20.0552	4037	4037	MS2	12/108	B18.raw
	High	AEAESLYQSK	Unambiguous	1	1	K2C1_HUMAN		CID	1	0	1		0	19.0247	18	2	563.271	1125.54	-6.07116	16.6491	2910	2910	MS2	12/80	B19.raw
	High	SLNNQFASFIDK	Unambiguous	1	1	K2C1_HUMAN		CID	1	0	1		0	16.746	100	2	692.345	1383.68	-5.82701	52.28	11224	11224	MS2	9/124	B24.raw
	High	SLNNQFASFIDK	Unambiguous	1	1	K2C1_HUMAN		CID	1	0	1		0	40.4396	22	2	692.346	1383.69	-3.44502	41.0382	10668	10668	MS2	9/124	B2.raw
	High	LNDLEDALQQAK	Unambiguous	1	1	K2C1_HUMAN		CID	1	0	1		0	42.0094	100	2	679.348	1357.69	-4.85731	37.0794	8332	8332	MS2	18/128	B24.raw
	High	SLNNQFASFIDK	Unambiguous	1	1	K2C1_HUMAN		CID	1	0	1		0	28.7463	100	2	692.345	1383.68	-4.85657	41.1974	9297	9297	MS2	18/124	B24.raw
	High	SKAEAESLYQSK	Unambiguous	1	1	K2C1_HUMAN		CID	1	0	1		1	16.1186	11	2	670.835	1340.66	-4.76772	15.3161	2608	2608	MS2	15/128	B15.raw
	High	SKAEAESLYQSK	Unambiguous	1	1	K2C1_HUMAN		CID	1	0	1		1	37.2096	26	2	670.835	1340.66	-4.49456	15.7219	2717	2717	MS2	10/128	B13.raw
	High	LNDLEDALQQAK	Unambiguous	1	1	K2C1_HUMAN		CID	1	0	1		0	40.2091	100	2	679.35	1357.69	-2.87928	56.5605	13494	13494	MS2	17/128	B1.raw
[truncated: 17,690 more rows]
