# Supplementary material for: Exosomes Released from Breast Cancer Carcinomas Stimulate Cell Movement
Source: PLoS One. 2015 Mar 23;10(3):e0117495. doi: 10.1371/journal.pone.0117495 (PMC4370373; doi:10.1371/journal.pone.0117495)
Supplement: S2 Table — (1) Identification of MCF-7 tumor-derived exosomes from in-gel digestion; (2) iTRAQ analysis of tumor-derived exosomal proteins from MCF-7; Rab27b; and MDA-MB-231 breast cancer cells lines. (XLSX) [file pone.0117495.s003.xlsx]

## Sheet: Sheet1
Accession	Description	Score	Coverage	# Proteins	# Unique Peptides	# Peptides	# PSMs	113/113	113/113 Variability [%]	114/113	114/113 Variability [%]	115/113	115/113 Variability [%]	116/113	116/113 Variability [%]	117/113	118/113	118/113 Variability [%]	# AAs	MW [kDa]	calc. pI
H2B1C_HUMAN	(P62807) Histone H2B type 1-C/E/F/G/I	8781.94	34.92	10	1	4	310	1	0	1.01347	6.65242	2.9361	63.9848	1.17131	27.6159	2.07351	1.60307	31.9517	126	13.8976	10.3159
	Confidence Level	Sequence	PSM Ambiguity	# Proteins	# Protein Groups	Protein Group Accessions	Modifications	Activation Type	ΔScore	ΔCn	Rank	Search Engine Rank	QuanResultID	Quan Info	Quan Usage	113/113	114/113	115/113	116/113	117/113	118/113	IonScore	# Missed Cleavages	Isolation Interference [%]	Ion Inject Time [ms]	Charge	m/z [Da]	MH+ [Da]	ΔM [ppm]	RT [min]	First Scan	Last Scan	MS Order	Ions Matched	Spectrum File
	High	aMGIMnSFVnDIFER	Unambiguous	14	2	H2B1C_HUMAN;H2B1B_HUMAN	N-Term(iTRAQ8plex); N6(Deamidated); N10(Deamidated)	HCD	1	0	1	1	151325	Not Unique	Not Used	1	1.16253	4.89697	1.35156	3.10187	2.04636	98.78	0	16.3892	6	2	1025.5	2049.99	-0.0292294	39.3812	6715	6715	MS2	11/148	F1.raw
	High	aMGIMNSFVnDIFER	Unambiguous	14	2	H2B1C_HUMAN;H2B1B_HUMAN	N-Term(iTRAQ8plex); N10(Deamidated)	HCD	0.596	0	1	1	151229	Not Unique	Not Used	1	1.01383	5.79002	1.44705	4.4031	2.68351	98.65	0	3.81002	2	2	1025	2049	-3.77898	38.8797	6603	6603	MS2	11/148	F1.raw
	High	aMGIMNSFVNDIFER	Unambiguous	14	2	H2B1C_HUMAN;H2B1B_HUMAN	N-Term(iTRAQ8plex)	HCD	1	0	1	1	224221	Not Unique	Not Used	1	1.48984	5.8049	1.81255	4.82916	2.66481	98.03	0	26.1557	75	2	1024.51	2048.02	-1.69113	46.6457	8278	8278	MS2	11/148	F2.raw
	High	aMGIMNSFVnDIFER	Unambiguous	14	2	H2B1C_HUMAN;H2B1B_HUMAN	N-Term(iTRAQ8plex); N10(Deamidated)	HCD	0.617	0	1	1	224240	Not Unique	Not Used	1	0.999137	5.16809	1.18404	3.95992	2.26958	94.37	0	7.77093	10	2	1025.01	2049	-2.46832	46.7478	8301	8301	MS2	11/148	F2.raw
	High	amGIMNSFVNDIFER	Unambiguous	14	2	H2B1C_HUMAN;H2B1B_HUMAN	N-Term(iTRAQ8plex); M2(Oxidation)	HCD	0.407	0	1	1	237117	Not Unique	Not Used	1	1.02968	6.03338	1.48505	4.87013	2.86752	85.64	0	25.6469	4	2	1032.51	2064.01	-4.18233	41.0855	7354	7354	MS2	12/148	F3.raw
	High	aMGIMNSFVNDIFER	Unambiguous	14	2	H2B1C_HUMAN;H2B1B_HUMAN	N-Term(iTRAQ8plex)	HCD	1	0	1	1	246045	Not Unique	Not Used	1	1.1615	5.54684	1.47189	4.22425	2.63349	85.6	0	4.33342	24	2	1024.51	2048.02	-1.69113	46.678	8473	8473	MS2	10/148	F4.raw
	High	aMGIMNSFVNDIFER	Unambiguous	14	2	H2B1C_HUMAN;H2B1B_HUMAN	N-Term(iTRAQ8plex)	HCD	1	0	1	1	238611	Not Unique	Not Used	1	1.06436	6.15938	1.57171	5.11452	2.92172	85.42	0	2.66525	9	2	1024.51	2048.02	-2.6448	50.4542	9097	9097	MS2	10/148	F3.raw
	High	aMGIMNSFVNDIFER	Unambiguous	14	2	H2B1C_HUMAN;H2B1B_HUMAN	N-Term(iTRAQ8plex)	HCD	1	0	1	1	237996	Not Unique	Not Used	1	1.03409	4.54412	1.37781	4.85899	2.91203	85.25	0	7.53574	486	2	1024.51	2048.02	-4.67134	46.0835	8379	8379	MS2	10/148	F3.raw
	High	aMGIMNSFVNDIFER	Unambiguous	14	2	H2B1C_HUMAN;H2B1B_HUMAN	N-Term(iTRAQ8plex)	HCD	1	0	1	1	238659	Not Unique	Not Used	1	1.05024	6.4425	1.77647	5.2135	3.14953	85.22	0	3.52383	11	2	1024.51	2048.02	-2.52559	50.7988	9153	9153	MS2	10/148	F3.raw
	High	aMGIMNSFVNDIFER	Unambiguous	14	2	H2B1C_HUMAN;H2B1B_HUMAN	N-Term(iTRAQ8plex)	HCD	1	0	1	1	238317	Not Unique	Not Used	1	1.02387	6.1435	1.56814	5.14017	3.11289	85.21	0	3.1753	14	2	1024.51	2048.02	-1.81034	48.3058	8754	8754	MS2	10/148	F3.raw
	High	aMGIMNSFVNDIFER	Unambiguous	14	2	H2B1C_HUMAN;H2B1B_HUMAN	N-Term(iTRAQ8plex)	HCD	1	0	1	1	238365	Not Unique	Not Used	1	1.01362	6.26747	1.5905	5.04914	3.11467	85.19	0	3.88127	11	2	1024.51	2048.02	-1.3335	48.6523	8810	8810	MS2	10/148	F3.raw
	High	aMGIMNSFVNDIFER	Unambiguous	14	2	H2B1C_HUMAN;H2B1B_HUMAN	N-Term(iTRAQ8plex)	HCD	1	0	1	1	238707	Not Unique	Not Used	1	0.867384	5.42369	1.31487	4.34926	2.56065	85.18	0	2.23207	23	2	1024.51	2048.02	-2.52559	51.1677	9209	9209	MS2	10/148	F3.raw
	High	aMGIMNSFVNDIFER	Unambiguous	14	2	H2B1C_HUMAN;H2B1B_HUMAN	N-Term(iTRAQ8plex)	HCD	1	0	1	1	238851	Not Unique	Not Used	1	0.962301	5.74543	1.47436	4.77548	3.03751	85.17	0	4.14143	54	2	1024.51	2048.02	-2.28717	52.2703	9377	9377	MS2	10/148	F3.raw
	High	aMGIMNSFVNDIFER	Unambiguous	14	2	H2B1C_HUMAN;H2B1B_HUMAN	N-Term(iTRAQ8plex)	HCD	1	0	1	1	238467	Not Unique	Not Used	1	1.06361	7.16633	1.81671	5.74191	3.48874	85.15	0	4.20978	12	2	1024.51	2048.02	-2.40638	49.374	8929	8929	MS2	10/148	F3.raw
	High	aMGIMNSFVNDIFER	Unambiguous	14	2	H2B1C_HUMAN;H2B1B_HUMAN	N-Term(iTRAQ8plex)	HCD	1	0	1	1	238755	Not Unique	Not Used	1	1.10599	6.40053	1.67779	5.20006	3.07515	85.14	0	3.04644	19	2	1024.51	2048.02	-2.40638	51.5153	9265	9265	MS2	10/148	F3.raw
	High	aMGIMNSFVNDIFER	Unambiguous	14	2	H2B1C_HUMAN;H2B1B_HUMAN	N-Term(iTRAQ8plex)	HCD	1	0	1	1	239146	Not Unique	Not Used	1	1.02085	3.80881	1.37895	3.3217	2.19876	84.92	0	19.4063	252	2	1024.51	2048.02	-2.6448	54.8732	9721	9721	MS2	10/148	F3.raw
	High	amGIMNSFVNDIFER	Unambiguous	14	2	H2B1C_HUMAN;H2B1B_HUMAN	N-Term(iTRAQ8plex); M2(Oxidation)	HCD	0.5176	0	1	1	237591	Not Unique	Not Used	1	0.855566	2.38424	1.31995	2.13974	1.33969	84.69	0	9.78715	15	2	1032.51	2064.01	-3.11776	43.5584	7907	7907	MS2	12/148	F3.raw
	High	aMGIMNSFVnDIFER	Unambiguous	14	2	H2B1C_HUMAN;H2B1B_HUMAN	N-Term(iTRAQ8plex); N10(Deamidated)	HCD	0.4634	0	1	1	151295	Not Unique	Not Used	1	0.907192	4.8797	1.19764	3.26924	1.99167	82.05	0	6.21314	7	2	1025	2049	-3.54068	39.2307	6680	6680	MS2	10/148	F1.raw
	High	aMGIMnSFVnDIFER	Unambiguous	14	2	H2B1C_HUMAN;H2B1B_HUMAN	N-Term(iTRAQ8plex); N6(Deamidated); N10(Deamidated)	HCD	1	0	1	1	150936	Not Unique	Not Used	1	0.819719	2.99036	1.12832	1.76435	1.22312	81.99	0	21.2485	31	2	1025.5	2049.99	-3.12567	37.3094	6261	6261	MS2	10/148	F1.raw
	High	aMGIMNSFVNDIFER	Unambiguous	14	2	H2B1C_HUMAN;H2B1B_HUMAN	N-Term(iTRAQ8plex)	HCD	1	0	1	1	238119	Not Unique	Not Used	1	1.22467	6.50963	1.7218	5.64103	3.34082	80.96	0	2.9332	4	2	1024.51	2048.02	-2.04875	46.9212	8523	8523	MS2	10/148	F3.raw
	High	aMGIMNSFVNDIFER	Unambiguous	14	2	H2B1C_HUMAN;H2B1B_HUMAN	N-Term(iTRAQ8plex)	HCD	1	0	1	1	238935	Not Unique	Not Used	1	1.00832	6.23478	1.56584	5.06188	3.15107	80.95	0	5.6534	48	2	1024.51	2048.02	-2.6448	53.0149	9475	9475	MS2	14/148	F3.raw
	High	aMGImNSFVNDIFER	Unambiguous	14	2	H2B1C_HUMAN;H2B1B_HUMAN	N-Term(iTRAQ8plex); M5(Oxidation)	HCD	0.4938	0	1	1	235924	Not Unique	Not Used	1	1.4966	4.78061	1.96747	3.21794	2.24134	80.84	0	8.33738	14	2	1032.51	2064.01	-2.28977	34.9298	5962	5962	MS2	13/148	F3.raw
	High	aMGIMNSFVNDIFER	Unambiguous	14	2	H2B1C_HUMAN;H2B1B_HUMAN	N-Term(iTRAQ8plex)	HCD	1	0	1	1	238419	Not Unique	Not Used	1	1.08274	6.5136	1.85148	5.73285	3.49785	79.02	0	3.12687	11	2	1024.51	2048.02	-2.16796	49.0321	8873	8873	MS2	14/148	F3.raw
	High	amGIMNSFVNDIFER	Unambiguous	14	2	H2B1C_HUMAN;H2B1B_HUMAN	N-Term(iTRAQ8plex); M2(Oxidation)	HCD	0.2911	0	1	1	237141	Not Unique	Not Used	1		2.66975	1.65446	3.77912	1.34937	78.79	0	1.78032	6	3	688.677	2064.01	-2.26672	41.2148	7382	7382	MS2	16/148	F3.raw
	High	aMGIMNSFVnDIFER	Unambiguous	14	2	H2B1C_HUMAN;H2B1B_HUMAN	N-Term(iTRAQ8plex); N10(Deamidated)	HCD	0.5256	0	1	1	151163	Not Unique	Not Used	1	1.0308	5.63957	1.3415	3.89151	2.54806	78.47	0	4.16691	1	2	1025	2049	-3.54068	38.5306	6526	6526	MS2	10/148	F1.raw
	High	aMGIMNSFVNDIFER	Unambiguous	14	2	H2B1C_HUMAN;H2B1B_HUMAN	N-Term(iTRAQ8plex)	HCD	1	0	1	1	238053	Not Unique	Not Used	1	1.92439	20.385	3.01979	12.9385	3.24091	78.28	0	2.5285	23	2	1024.51	2048.02	-4.67134	46.5567	8446	8446	MS2	13/148	F3.raw
	High	aMGIMNSFVnDIFER	Unambiguous	14	2	H2B1C_HUMAN;H2B1B_HUMAN	N-Term(iTRAQ8plex); N10(Deamidated)	HCD	0.3462	0	1	1	151375	Not Unique	Not Used	1	0.932454	4.78122	1.47538	3.29352	1.94899	77.98	0	6.9408	11	2	1025	2049	-4.13644	39.6386	6773	6773	MS2	10/148	F1.raw
	High	amGIMNSFVNDIFER	Unambiguous	14	2	H2B1C_HUMAN;H2B1B_HUMAN	N-Term(iTRAQ8plex); M2(Oxidation)	HCD	0.5	0	1	1	237315	Not Unique	Not Used	1	1.35601	5.09416	1.66866	4.20602	2.41356	76.5	0	10.4947	15	2	1032.51	2064.01	-3.47262	42.1259	7585	7585	MS2	10/148	F3.raw
	High	aMGIMNSFVNDIFER	Unambiguous	14	2	H2B1C_HUMAN;H2B1B_HUMAN	N-Term(iTRAQ8plex)	HCD	1	0	1	1	238521	Not Unique	Not Used	1	1.12061	6.81286	1.88147	5.91055	3.48015	76.38	0	3.87621	30	2	1024.51	2048.02	-1.45271	49.7513	8992	8992	MS2	14/148	F3.raw
	High	amGIMNSFVNDIFER	Unambiguous	14	2	H2B1C_HUMAN;H2B1B_HUMAN	N-Term(iTRAQ8plex); M2(Oxidation)	HCD	0.3947	0	1	1	237787	Not Unique	Not Used	1	1.05852	3.86094	1.37645	3.28002	2.12469	76.16	0	8.59242	101	2	1032.51	2064.01	-3.5909	44.6494	8135	8135	MS2	10/148	F3.raw
	High	aMGIMnSFVNDIFER	Unambiguous	14	2	H2B1C_HUMAN;H2B1B_HUMAN	N-Term(iTRAQ8plex); N6(Deamidated)	HCD	0.2133	0	1	1	151097	Not Unique	Not Used	1	0.995041	5.86163	1.33898	3.8391	2.45299	74.96	0	3.87836	1	2	1025.01	2049	-2.94492	38.1811	6449	6449	MS2	11/148	F1.raw
	High	aMGIMNSFVNDIFER	Unambiguous	14	2	H2B1C_HUMAN;H2B1B_HUMAN	N-Term(iTRAQ8plex)	HCD	1	0	1	1	239110	Not Unique	Not Used	1	1.02343	5.22233	1.52641	4.25742	2.76913	74.58	0	12.3842	128	2	1024.51	2048.02	-2.6448	54.527	9679	9679	MS2	16/148	F3.raw
	High	aMGIMNSFVNDIFER	Unambiguous	14	2	H2B1C_HUMAN;H2B1B_HUMAN	N-Term(iTRAQ8plex)	HCD	1	0	1	1	238569	Not Unique	Not Used	1	0.986389	6.41191	1.60454	5.25162	3.43095	74.58	0	4.85123	22	2	1024.51	2048.02	-2.52559	50.1084	9048	9048	MS2	16/148	F3.raw
	High	amGIMNSFVNDIFER	Unambiguous	14	2	H2B1C_HUMAN;H2B1B_HUMAN	N-Term(iTRAQ8plex); M2(Oxidation)	HCD	0.4306	0	1	1	237387	Not Unique	Not Used	1	0.870125	3.55302	1.40963	2.99066	1.85563	72.48	0	11.1016	12	2	1032.51	2064.01	-2.76291	42.4939	7669	7669	MS2	14/148	F3.raw
	High	aMGIMNSFVNDIFER	Unambiguous	14	2	H2B1C_HUMAN;H2B1B_HUMAN	N-Term(iTRAQ8plex)	HCD	1	0	1	1	238233	Not Unique	Not Used	1	1.04289	6.20412	1.47754	5.1503	3.08498	72.13	0	3.18357	21	2	1024.51	2048.02	-1.92954	47.6198	8656	8656	MS2	14/148	F3.raw
	High	aMGIMNSFVNDIFER	Unambiguous	14	2	H2B1C_HUMAN;H2B1B_HUMAN	N-Term(iTRAQ8plex)	HCD	1	0	1	1	238803	Not Unique	Not Used	1	0.938016	6.06115	1.54949	4.79636	3.01177	70.88	0	3.95973	43	2	1024.51	2048.02	-2.04875	51.8859	9321	9321	MS2	14/148	F3.raw
	High	aMGIMNSFVNDIFER	Unambiguous	14	2	H2B1C_HUMAN;H2B1B_HUMAN	N-Term(iTRAQ8plex)	HCD	1	0	1	1	238893	Not Unique	Not Used	1	1.21639	6.00646	1.65033	5.15314	3.08573	70.62	0	3.65166	39	2	1024.51	2048.02	-2.04875	52.6339	9426	9426	MS2	14/148	F3.raw
	High	aMGIMnSFVnDIFER	Unambiguous	14	2	H2B1C_HUMAN;H2B1B_HUMAN	N-Term(iTRAQ8plex); N6(Deamidated); N10(Deamidated)	HCD	1	0	1	1	151517	Not Unique	Not Used	1	0.854263	3.67408	1.07383	2.32984	1.49523	70.24	0	20.7249	16	2	1025.5	2049.99	-1.45835	40.3943	6939	6939	MS2	13/148	F1.raw
	High	aMGIMNSFVNDIFER	Unambiguous	14	2	H2B1C_HUMAN;H2B1B_HUMAN	N-Term(iTRAQ8plex)	HCD	1	0	1	1	238977	Not Unique	Not Used	1	0.9586	4.56739	1.39906	3.80928	2.41503	69.93	0	11.1894	57	2	1024.51	2048.02	-2.40638	53.3816	9524	9524	MS2	11/148	F3.raw
	High	aMGIMNSFVNDIFER	Unambiguous	14	2	H2B1C_HUMAN;H2B1B_HUMAN	N-Term(iTRAQ8plex)	HCD	1	0	1	1	239067	Not Unique	Not Used	1	0.972762	5.70519	1.67798	4.67873	3.08217	69.92	0	18.1918	72	2	1024.51	2048.02	-1.81034	54.1415	9629	9629	MS2	11/148	F3.raw
	High	amGIMNSFVNDIFER	Unambiguous	14	2	H2B1C_HUMAN;H2B1B_HUMAN	N-Term(iTRAQ8plex); M2(Oxidation)	HCD	0.4638	0	1	1	237459	Not Unique	Not Used	1	1.22622	4.47983	1.52675	3.88112	2.47249	69.3	0	5.91797	17	2	1032.51	2064.01	-3.11776	42.8618	7753	7753	MS2	11/148	F3.raw
	High	amGIMNSFVNDIFER	Unambiguous	14	2	H2B1C_HUMAN;H2B1B_HUMAN	N-Term(iTRAQ8plex); M2(Oxidation)	HCD	0.4493	0	1	1	237249	Not Unique	Not Used	1	1.30673	5.72795	1.60409	4.54859	2.59585	69.29	0	12.8079	7	2	1032.51	2064.01	-3.35433	41.782	7508	7508	MS2	11/148	F3.raw
	High	aMGIMNSFVNDIFER	Unambiguous	14	2	H2B1C_HUMAN;H2B1B_HUMAN	N-Term(iTRAQ8plex)	HCD	1	0	1	1	237826	Not Unique	Not Used	1	1.03382	3.38406	1.61948	3.60607	2.39572	68.98	0	30.4559	160	2	1024.51	2048.01	-6.81711	44.8982	8181	8181	MS2	9/148	F3.raw
	High	aMGIMNSFVNDIFER	Unambiguous	14	2	H2B1C_HUMAN;H2B1B_HUMAN	N-Term(iTRAQ8plex)	HCD	1	0	1	1	239091	Not Unique	Not Used	1	0.981632	2.75049	1.05166	2.2136	1.60146	68.96	0	6.61035	83	3	683.345	2048.02	-2.50235	54.3419	9657	9657	MS2	12/148	F3.raw
	High	aMGIMNSFVNDIFER	Unambiguous	14	2	H2B1C_HUMAN;H2B1B_HUMAN	N-Term(iTRAQ8plex)	HCD	1	0	1	1	253296	Not Unique	Not Used	1	0.957022	3.27201	0.96146	2.60967	1.76753	67.36	0	25.9759	123	2	1024.51	2048.02	-3.71767	46.7827	7870	7870	MS2	13/148	F5.raw
	High	aMGIMnSFVnDIFER	Unambiguous	14	2	H2B1C_HUMAN;H2B1B_HUMAN	N-Term(iTRAQ8plex); N6(Deamidated); N10(Deamidated)	HCD	1	0	1	1	151587	Not Unique	Not Used	1	0.878932	3.80716	1.33462	2.36448	1.50235	66.78	0	34.7763	33	2	1025.5	2049.99	-1.22016	40.7478	7020	7020	MS2	9/148	F1.raw
	High	amGIMNSFVNDIFER	Unambiguous	14	2	H2B1C_HUMAN;H2B1B_HUMAN	N-Term(iTRAQ8plex); M2(Oxidation)	HCD	0.4848	0	1	1	237051	Not Unique	Not Used	1	1.11922	5.98572	1.67885	4.60497	2.88882	66.37	0	24.9724	5	2	1032.51	2064.01	-4.53718	40.7386	7277	7277	MS2	11/148	F3.raw
	High	aMGIMNSFVNDIFER	Unambiguous	14	2	H2B1C_HUMAN;H2B1B_HUMAN	N-Term(iTRAQ8plex)	HCD	1	0	1	1	238959	Not Unique	Not Used	1	0.930764	2.7269	1.08192	2.24089	1.58958	66.21	0	6.81675	97	3	683.345	2048.02	-1.87651	53.2251	9503	9503	MS2	9/148	F3.raw
	High	aMGIMNSFVNDIFER	Unambiguous	14	2	H2B1C_HUMAN;H2B1B_HUMAN	N-Term(iTRAQ8plex)	HCD	1	0	1	1	238275	Not Unique	Not Used	1	1.07814	7.01624	1.89762	5.63744	3.4689	65.37	0	7.23579	21	2	1024.51	2048.02	-1.69113	47.9615	8705	8705	MS2	14/148	F3.raw
	High	aMGIMNSFVNDIFER	Unambiguous	14	2	H2B1C_HUMAN;H2B1B_HUMAN	N-Term(iTRAQ8plex)	HCD	1	0	1	1	238185	Not Unique	Not Used	1	0.993835	5.65147	1.51542	4.52413	2.71644	65.32	0	4.06436	15	2	1024.51	2048.02	-1.92954	47.2709	8600	8600	MS2	14/148	F3.raw
	High	aMGIMNSFVNDIFER	Unambiguous	14	2	H2B1C_HUMAN;H2B1B_HUMAN	N-Term(iTRAQ8plex)	HCD	1	0	1	1	239019	Not Unique	Not Used	1	1.01115	5.9322	1.58656	4.89874	3.02659	64.81	0	14.751	85	2	1024.51	2048.02	-2.28717	53.7552	9573	9573	MS2	12/148	F3.raw
	High	aMGIMNSFVNDIFER	Unambiguous	14	2	H2B1C_HUMAN;H2B1B_HUMAN	N-Term(iTRAQ8plex)	HCD	1	0	1	1	246866	Not Unique	Not Used	1	0.874987	1.48704	0.954046	1.37879	1.26522	64.3	0	52.2519	500	2	1024.52	2048.02	-0.0222156	54.3838	9430	9430	MS2	9/148	F4.raw
	High	amGIMNSFVNDIFER	Unambiguous	14	2	H2B1C_HUMAN;H2B1B_HUMAN	N-Term(iTRAQ8plex); M2(Oxidation)	HCD	0.4688	0	1	1	237525	Not Unique	Not Used	1	1.02356	4.43038	1.31131	3.62095	2.28362	64.08	0	9.85736	17	2	1032.51	2064.01	-2.99948	43.2078	7830	7830	MS2	13/148	F3.raw
	High	aMGIMNSFVNDIFER	Unambiguous	14	2	H2B1C_HUMAN;H2B1B_HUMAN	N-Term(iTRAQ8plex)	HCD	1	0	1	1	238300	Not Unique	Not Used	1	0.877304	1.04963	0.823289	0.943082	0.762365	63.12	0	5.3132	24	3	683.344	2048.02	-2.94938	48.1676	8734	8734	MS2	15/148	F3.raw
	High	aMGIMNSFVnDIFER	Unambiguous	14	2	H2B1C_HUMAN;H2B1B_HUMAN	N-Term(iTRAQ8plex); N10(Deamidated)	HCD	0.1111	0	1	1	151638	Not Unique	Not Used	1	1.2691	3.35597	1.39558	2.47869	1.59445	62.75	0	14.6034	43	2	1025	2049	-5.08965	41.0128	7080	7080	MS2	9/148	F1.raw
	High	aMGIMNSFVnDIFER	Unambiguous	14	2	H2B1C_HUMAN;H2B1B_HUMAN	N-Term(iTRAQ8plex); N10(Deamidated)	HCD	0.1746	0	1	1	151445	Not Unique	Not Used	1	1.25596	3.67252	1.5528	2.78615	1.8109	62.68	0	27.5045	32	2	1025	2049	-3.89813	40.0112	6855	6855	MS2	9/148	F1.raw
	High	amGIMNSFVnDIFER	Unambiguous	14	2	H2B1C_HUMAN;H2B1B_HUMAN	N-Term(iTRAQ8plex); M2(Oxidation); N10(Deamidated)	HCD	0.3175	0	1	1	223422	Not Unique	Not Used	1	1.08095	2.56248	1.23373	2.16904	1.60813	62.57	0	53.2975	69	2	1033	2064.99	-4.83409	41.9659	7346	7346	MS2	9/148	F2.raw
	High	amGIMNSFVNDIFER	Unambiguous	14	2	H2B1C_HUMAN;H2B1B_HUMAN	N-Term(iTRAQ8plex); M2(Oxidation)	HCD	0.4603	0	1	1	237657	Not Unique	Not Used	1	1.12038	4.88233	1.50037	3.84672	2.20625	62.56	0	5.57626	14	2	1032.51	2064.01	-3.11776	43.9016	7984	7984	MS2	9/148	F3.raw
	High	aMGIMNSFVnDIFER	Unambiguous	14	2	H2B1C_HUMAN;H2B1B_HUMAN	N-Term(iTRAQ8plex); N10(Deamidated)	HCD	0.1613	0	1	1	153120	Not Unique	Not Used	1	1.1665	3.54733	1.38109	2.54059	1.67175	62.34	0	35.3589	157	2	1025	2049	-6.04287	49.7374	8809	8809	MS2	9/148	F1.raw
	High	aMGIMNSFVnDIFER	Unambiguous	14	2	H2B1C_HUMAN;H2B1B_HUMAN	N-Term(iTRAQ8plex); N10(Deamidated)	HCD	0.0968	0	1	1	153069	Not Unique	Not Used	1	1.3111	3.92612	1.49944	2.64316	1.95282	62.29	0	34.7821	142	2	1025	2049	-6.16202	49.4031	8749	8749	MS2	9/148	F1.raw
	High	aMGIMNSFVnDIFER	Unambiguous	14	2	H2B1C_HUMAN;H2B1B_HUMAN	N-Term(iTRAQ8plex); N10(Deamidated)	HCD	0.1613	0	1	1	153754	Not Unique	Not Used	1	1.02743	2.95239	1.15063	2.02769	1.51071	62.29	0	40.9968	280	2	1025.01	2049.01	-1.15766	54.3258	9548	9548	MS2	9/148	F1.raw
	High	aMGIMNSFVnDIFER	Unambiguous	14	2	H2B1C_HUMAN;H2B1B_HUMAN	N-Term(iTRAQ8plex); N10(Deamidated)	HCD	0.1613	0	1	1	153175	Not Unique	Not Used	1	0.922019	3.11661	1.11163	2.02061	1.44587	62.25	0	40.0035	152	2	1025	2049	-6.63863	50.1046	8873	8873	MS2	9/148	F1.raw
	High	aMGIMNSFVNDIFER	Unambiguous	14	2	H2B1C_HUMAN;H2B1B_HUMAN	N-Term(iTRAQ8plex)	HCD	1	0	1	1	239127	Not Unique	Not Used	1	1.00554	2.38836	1.18805	1.87326	1.46186	62.17	0	8.7687	105	3	683.345	2048.02	-2.50235	54.6864	9699	9699	MS2	8/148	F3.raw
	High	aMGIMNSFVnDIFER	Unambiguous	14	2	H2B1C_HUMAN;H2B1B_HUMAN	N-Term(iTRAQ8plex); N10(Deamidated)	HCD	0.1613	0	1	1	153682	Not Unique	Not Used	1	1.04856	3.31184	1.37237	1.91377	1.46637	62.11	0	31.8851	131	2	1025	2049	-3.77898	53.8135	9464	9464	MS2	9/148	F1.raw
	High	aMGIMNSFVnDIFER	Unambiguous	14	2	H2B1C_HUMAN;H2B1B_HUMAN	N-Term(iTRAQ8plex); N10(Deamidated)	HCD	0.1613	0	1	1	153345	Not Unique	Not Used	1	0.960472	2.94683	1.11487	2.00793	1.36751	62.04	0	21.7507	234	2	1025	2048.99	-6.87693	51.2951	9071	9071	MS2	9/148	F1.raw
	High	aMGIMNSFVnDIFER	Unambiguous	14	2	H2B1C_HUMAN;H2B1B_HUMAN	N-Term(iTRAQ8plex); N10(Deamidated)	HCD	0.1129	0	1	1	153230	Not Unique	Not Used	1	1.04241	3.25257	1.46814	2.28435	1.49988	62.02	0	39.3006	110	2	1025	2049	-4.01729	50.4872	8937	8937	MS2	9/148	F1.raw
	High	aMGIMNSFVnDIFER	Unambiguous	14	2	H2B1C_HUMAN;H2B1B_HUMAN	N-Term(iTRAQ8plex); N10(Deamidated)	HCD	0.1613	0	1	1	153393	Not Unique	Not Used	1	0.998815	3.14072	1.26045	2.31473	1.56394	62.02	0	35.241	245	2	1025	2049	-4.01729	51.6556	9127	9127	MS2	9/148	F1.raw
	High	aMGImnSFVNDIFER	Unambiguous	14	2	H2B1C_HUMAN;H2B1B_HUMAN	N-Term(iTRAQ8plex); M5(Oxidation); N6(Deamidated)	HCD	0.5323	0	1	1	150371	Not Unique	Not Used	1	0.91294	3.40826	0.944372	2.4454	1.63284	62	0	21.5423	13	2	1033	2065	-3.17889	34.3294	5602	5602	MS2	12/148	F1.raw
	High	aMGIMNSFVNDIFER	Unambiguous	14	2	H2B1C_HUMAN;H2B1B_HUMAN	N-Term(iTRAQ8plex)	HCD	1	0	1	1	238449	Not Unique	Not Used	1	0.880716	2.8834	0.957572	2.35406	1.67	61.94	0	5.39735	30	3	683.344	2048.02	-2.94938	49.2552	8908	8908	MS2	8/148	F3.raw
	High	aMGImNSFVNDIFER	Unambiguous	14	2	H2B1C_HUMAN;H2B1B_HUMAN	N-Term(iTRAQ8plex); M5(Oxidation)	HCD	0.5323	0	1	1	235997	Not Unique	Not Used	1	1.09461	2.3411	2.04079	2.3666	1.36976	61.94	0	11.8327	15	2	1032.51	2064.01	-2.99948	35.2995	6047	6047	MS2	12/148	F3.raw
	High	aMGIMNSFVNDIFER	Unambiguous	14	2	H2B1C_HUMAN;H2B1B_HUMAN	N-Term(iTRAQ8plex)	HCD	1	0	1	1	238917	Not Unique	Not Used	1	0.992513	3.35832	1.26982	2.68832	1.85381	61.91	0	7.61206	48	3	683.344	2048.02	-3.2176	52.8552	9454	9454	MS2	8/148	F3.raw
	High	amGImNSFVNDIFER	Unambiguous	14	2	H2B1C_HUMAN;H2B1B_HUMAN	N-Term(iTRAQ8plex); M2(Oxidation); M5(Oxidation)	HCD	1	0	1	1	235515	Not Unique	Not Used	1	1.26774	3.217	1.62797	2.76973	1.99436	61.85	0	10.2809	14	2	1040.51	2080.01	-3.46609	32.9117	5485	5485	MS2	9/148	F3.raw
	High	aMGIMNSFVNDIFER	Unambiguous	14	2	H2B1C_HUMAN;H2B1B_HUMAN	N-Term(iTRAQ8plex)	HCD	1	0	1	1	238059	Not Unique	Not Used	1	0.850108	6.3452	1.22037	4.83465	2.91453	61.84	0	2.71361	22	3	683.342	2048.01	-6.43624	46.5877	8453	8453	MS2	8/148	F3.raw
	High	aMGIMNSFVnDIFER	Unambiguous	14	2	H2B1C_HUMAN;H2B1B_HUMAN	N-Term(iTRAQ8plex); N10(Deamidated)	HCD	0.1774	0	1	1	151036	Not Unique	Not Used	1	1.33339	6.74516	1.50676	3.83639	1.19647	61.82	0	27.8053	75	2	1025	2049	-3.30238	37.8329	6377	6377	MS2	9/148	F1.raw
	High	aMGIMNSFVnDIFER	Unambiguous	14	2	H2B1C_HUMAN;H2B1B_HUMAN	N-Term(iTRAQ8plex); N10(Deamidated)	HCD	0.1613	0	1	1	153567	Not Unique	Not Used	1	1.05386	2.74816	1.13314	1.97095	1.33014	61.5	0	29.2975	290	2	1025	2049	-6.40032	53.0152	9330	9330	MS2	11/148	F1.raw
	High	amGImNSFVNDIFER	Unambiguous	14	2	H2B1C_HUMAN;H2B1B_HUMAN	N-Term(iTRAQ8plex); M2(Oxidation); M5(Oxidation)	HCD	1	0	1	1	235443	Not Unique	Not Used	1	1.11671	3.56908	1.43352	2.79362	1.92728	61.45	0	4.69357	8	2	1040.5	2080	-5.8136	32.5445	5401	5401	MS2	9/148	F3.raw
	High	aMGIMNSFVNDIFER	Unambiguous	14	2	H2B1C_HUMAN;H2B1B_HUMAN	N-Term(iTRAQ8plex)	HCD	1	0	1	1	239165	Not Unique	Not Used	1	0.966461	1.2375	0.980477	1.09127	1.0036	61.27	0	16.4213	445	3	683.345	2048.02	-1.87651	55.069	9743	9743	MS2	8/148	F3.raw
	High	aMGIMNSFVNDIFER	Unambiguous	14	2	H2B1C_HUMAN;H2B1B_HUMAN	N-Term(iTRAQ8plex)	HCD	1	0	1	1	246776	Not Unique	Not Used	1	0.887354	1.46017	0.879816	1.576	1.36541	61.01	0	43.8216	500	2	1024.52	2048.03	0.335408	53.3555	9325	9325	MS2	9/148	F4.raw
	High	aMGIMnSFVNDIFER	Unambiguous	14	2	H2B1C_HUMAN;H2B1B_HUMAN	N-Term(iTRAQ8plex); N6(Deamidated)	HCD	0.0167	0	1	1	151897	Not Unique	Not Used	1	1.12843	3.22486	1.20392	2.08601	1.53817	60.44	0	41.0115	67	2	1025	2049	-6.40032	42.3676	7382	7382	MS2	13/148	F1.raw
	High	aMGIMNSFVNDIFER	Unambiguous	14	2	H2B1C_HUMAN;H2B1B_HUMAN	N-Term(iTRAQ8plex)	HCD	1	0	1	1	239001	Not Unique	Not Used	1	1.04474	2.90259	1.23823	2.4342	1.72134	59.86	0	8.9431	58	3	683.345	2048.02	-2.68116	53.5935	9552	9552	MS2	11/148	F3.raw
	High	aMGIMNSFVnDIFER	Unambiguous	14	2	H2B1C_HUMAN;H2B1B_HUMAN	N-Term(iTRAQ8plex); N10(Deamidated)	HCD	0.1667	0	1	1	152908	Not Unique	Not Used	1	1.01295	3.11871	1.22219	2.13975	1.50446	59.59	0	49.8293	215	2	1025	2049	-3.77898	48.3142	8561	8561	MS2	9/148	F1.raw
	High	aMGIMnSFVNDIFER	Unambiguous	14	2	H2B1C_HUMAN;H2B1B_HUMAN	N-Term(iTRAQ8plex); N6(Deamidated)	HCD	0.0833	0	1	1	152134	Not Unique	Not Used	1	1.0532	2.55785	1.15488	1.61625	1.07069	59.5	0	54.434	74	2	1025	2049	-3.77898	43.621	7658	7658	MS2	9/148	F1.raw
	High	aMGIMNSFVnDIFER	Unambiguous	14	2	H2B1C_HUMAN;H2B1B_HUMAN	N-Term(iTRAQ8plex); N10(Deamidated)	HCD	0.0847	0	1	1	152477	Not Unique	Not Used	1	1.03421	4.14107	1.51353	2.64654	1.89611	59.49	0	54.7205	177	2	1025	2049	-4.61304	45.7007	8059	8059	MS2	11/148	F1.raw
	High	aMGIMnSFVNDIFER	Unambiguous	14	2	H2B1C_HUMAN;H2B1B_HUMAN	N-Term(iTRAQ8plex); N6(Deamidated)	HCD	0.2203	0	1	1	150960	Not Unique	Not Used	1	1.68551	8.53831	1.47958	4.05978	1.1681	59.37	0	35.9319	28	2	1025	2049	-3.77898	37.4351	6289	6289	MS2	11/148	F1.raw
	High	amGImNSFVnDIFER	Unambiguous	14	2	H2B1C_HUMAN;H2B1B_HUMAN	N-Term(iTRAQ8plex); M2(Oxidation); M5(Oxidation); N10(Deamidated)	HCD	0.5593	0	1	1	149392	Not Unique	Not Used	1	0.879149	1.58065	0.851139	1.20906	0.932038	59.13	0	15.2313	42	2	1041	2080.99	-4.69977	29.2638	4459	4459	MS2	9/148	F1.raw
	High	aMGIMNSFVnDIFER	Unambiguous	14	2	H2B1C_HUMAN;H2B1B_HUMAN	N-Term(iTRAQ8plex); N10(Deamidated)	HCD	0.1695	0	1	1	152054	Not Unique	Not Used	1	0.991778	2.45837	1.00787	1.7512	1.13932	59.01	0	37.6664	80	2	1025.01	2049	-2.82577	43.2025	7565	7565	MS2	9/148	F1.raw
	High	aMGIMNSFVnDIFER	Unambiguous	14	2	H2B1C_HUMAN;H2B1B_HUMAN	N-Term(iTRAQ8plex); N10(Deamidated)	HCD		0.0167	2	2	151897	Redundant	Not Used	1	1.12843	3.22486	1.20392	2.08601	1.53817	58.96	0	41.0115	67	2	1025	2049	-6.40032	42.3676	7382	7382	MS2	13/148	F1.raw
	High	aMGIMNSFVNDIFER	Unambiguous	14	2	H2B1C_HUMAN;H2B1B_HUMAN	N-Term(iTRAQ8plex)	HCD	1	0	1	1	238641	Not Unique	Not Used	1	0.941392	3.50991	1.28204	3.07713	1.90012	58.92	0	6.53474	19	3	683.345	2048.02	-2.59176	50.6808	9132	9132	MS2	11/148	F3.raw
	High	aMGIMNSFVNDIFER	Unambiguous	14	2	H2B1C_HUMAN;H2B1B_HUMAN	N-Term(iTRAQ8plex)	HCD	1	0	1	1	238347	Not Unique	Not Used	1	1.1098	3.87891	1.18994	3.28201	2.10206	58.92	0	4.92317	23	3	683.345	2048.02	-2.23413	48.5268	8789	8789	MS2	11/148	F3.raw
	High	aMGIMNSFVNDIFER	Unambiguous	14	2	H2B1C_HUMAN;H2B1B_HUMAN	N-Term(iTRAQ8plex)	HCD	1	0	1	1	238593	Not Unique	Not Used	1	0.906139	3.54053	1.29671	2.7322	1.87032	58.91	0	6.06976	15	3	683.344	2048.02	-3.66463	50.322	9076	9076	MS2	11/148	F3.raw
	High	aMGImNSFVNDIFER	Unambiguous	14	2	H2B1C_HUMAN;H2B1B_HUMAN	N-Term(iTRAQ8plex); M5(Oxidation)	HCD	1	0	1	1	235856	Not Unique	Not Used	1	1.4143	2.85119	1.89909	2.4527	1.5513	58.9	0	26.2661	28	2	1032.51	2064.01	-4.65547	34.5818	5882	5882	MS2	12/148	F3.raw
	High	aMGIMNSFVnDIFER	Unconsidered	14	2	H2B1C_HUMAN;H2B1B_HUMAN	N-Term(iTRAQ8plex); N10(Deamidated)	HCD		0.2133	2	2	151097	Redundant	Not Used	1	0.995041	5.86163	1.33898	3.8391	2.45299	58.88	0	3.87836	1	2	1025.01	2049	-2.94492	38.1811	6449	6449	MS2	14/148	F1.raw
	High	amGIMnSFVNDIFER	Unambiguous	14	2	H2B1C_HUMAN;H2B1B_HUMAN	N-Term(iTRAQ8plex); M2(Oxidation); N6(Deamidated)	HCD	0.0339	0	1	1	150515	Not Unique	Not Used	1	0.944189	4.49695	1.22844	2.96902	1.86874	58.87	0	8.2877	7	2	1033	2064.99	-4.36117	35.0804	5770	5770	MS2	13/148	F1.raw
	High	aMGIMNSFVnDIFER	Unambiguous	14	2	H2B1C_HUMAN;H2B1B_HUMAN	N-Term(iTRAQ8plex); N10(Deamidated)	HCD	1	0	1	1	151187	Not Unique	Not Used	1	1.23717	2.14783	1.16283	1.84103	1.07692	58.62	0	3.81672	7	3	683.671	2049	-4.3813	38.6533	6554	6554	MS2	15/148	F1.raw
	High	aMGIMNSFVNDIFER	Unambiguous	14	2	H2B1C_HUMAN;H2B1B_HUMAN	N-Term(iTRAQ8plex)	HCD	1	0	1	1	238833	Not Unique	Not Used	1	0.903676	2.61644	1.10497	2.13162	1.46311	58.5	0	8.2327	37	3	683.344	2048.02	-2.94938	52.11	9356	9356	MS2	8/148	F3.raw
	High	amGIMNSFVNDIFER	Unambiguous	14	2	H2B1C_HUMAN;H2B1B_HUMAN	N-Term(iTRAQ8plex); M2(Oxidation)	HCD	0.5345	0	1	1	237183	Not Unique	Not Used	1	0.949492	5.82725	1.55828	4.75925	2.99203	58.48	0	5.46762	2	2	1032.51	2064.01	-3.11776	41.4345	7431	7431	MS2	13/148	F3.raw
	High	aMGIMNSFVNDIFER	Unambiguous	14	2	H2B1C_HUMAN;H2B1B_HUMAN	N-Term(iTRAQ8plex)	HCD	1	0	1	1	246051	Not Unique	Not Used	1	1.52745	5.31346	2.01952	3.23908	2.29768	58.35	0	7.4006	9	3	683.344	2048.02	-3.84345	46.7073	8480	8480	MS2	15/148	F4.raw
	High	amGIMNSFVNDIFER	Unambiguous	14	2	H2B1C_HUMAN;H2B1B_HUMAN	N-Term(iTRAQ8plex); M2(Oxidation)	HCD	0.2759	0	1	1	236658	Not Unique	Not Used	1	1.59049	5.91014	1.5472	3.65631	1.10961	58.31	0	8.70621	55	2	1032.51	2064.01	-4.4189	38.6385	6818	6818	MS2	12/148	F3.raw
	High	aMGIMnSFVNDIFER	Unambiguous	14	2	H2B1C_HUMAN;H2B1B_HUMAN	N-Term(iTRAQ8plex); N6(Deamidated)	HCD	0.069	0	1	1	152494	Not Unique	Not Used	1	1.23784	4.8722	1.7675	3.13139	2.04448	58.3	0	5.83896	247	3	683.668	2048.99	-8.93887	45.8136	8078	8078	MS2	8/148	F1.raw
	High	aMGIMNSFVnDIFER	Unambiguous	14	2	H2B1C_HUMAN;H2B1B_HUMAN	N-Term(iTRAQ8plex); N10(Deamidated)	HCD	0.2069	0	1	1	152961	Not Unique	Not Used	1	1.11519	2.49194	1.38385	1.90031	1.40247	58.24	0	44.7113	138	2	1025.01	2049	-2.94492	48.6763	8623	8623	MS2	9/148	F1.raw
	High	aMGIMNSFVNDIFER	Unambiguous	14	2	H2B1C_HUMAN;H2B1B_HUMAN	N-Term(iTRAQ8plex)	HCD	1	0	1	1	238497	Not Unique	Not Used	1	0.898365	3.98427	1.10623	3.12673	1.96119	57.89	0	6.61643	16	3	683.344	2048.02	-3.30701	49.5964	8964	8964	MS2	11/148	F3.raw
	High	aMGIMNSFVNDIFER	Unambiguous	14	2	H2B1C_HUMAN;H2B1B_HUMAN	N-Term(iTRAQ8plex)	HCD	1	0	1	1	246601	Not Unique	Not Used	1	1.04749	2.43664	1.31078	2.10511	1.61154	57.87	0	11.0341	500	2	1024.52	2048.03	0.573823	51.4993	9121	9121	MS2	14/148	F4.raw
	High	amGIMNSFVnDIFER	Unambiguous	14	2	H2B1C_HUMAN;H2B1B_HUMAN	N-Term(iTRAQ8plex); M2(Oxidation); N10(Deamidated)	HCD		0.0339	2	2	150515	Redundant	Not Used	1	0.944189	4.49695	1.22844	2.96902	1.86874	57.34	0	8.2877	7	2	1033	2064.99	-4.36117	35.0804	5770	5770	MS2	14/148	F1.raw
	High	aMGIMNSFVNDIFER	Unambiguous	14	2	H2B1C_HUMAN;H2B1B_HUMAN	N-Term(iTRAQ8plex)	HCD	1	0	1	1	238876	Not Unique	Not Used	1	0.955824	3.76992	1.34318	2.83887	2.00357	56.42	0	10.1899	39	3	683.344	2048.02	-3.30701	52.4716	9406	9406	MS2	8/148	F3.raw
	High	aMGIMnSFVNDIFER	Unambiguous	14	2	H2B1C_HUMAN;H2B1B_HUMAN	N-Term(iTRAQ8plex); N6(Deamidated)	HCD		0.1111	2	2	151638	Redundant	Not Used	1	1.2691	3.35597	1.39558	2.47869	1.59445	56.05	0	14.6034	43	2	1025	2049	-5.08965	41.0128	7080	7080	MS2	10/148	F1.raw
	High	aMGIMNSFVNDIFER	Unambiguous	14	2	H2B1C_HUMAN;H2B1B_HUMAN	N-Term(iTRAQ8plex)	HCD	1	0	1	1	238395	Not Unique	Not Used	1	0.984921	1.08147	1.11458	1.11704	1.15781	55.87	0	4.55966	20	3	683.345	2048.02	-2.50235	48.8757	8845	8845	MS2	12/148	F3.raw
	High	aMGImNSFVNDIFER	Unconsidered	14	2	H2B1C_HUMAN;H2B1B_HUMAN	N-Term(iTRAQ8plex); M5(Oxidation)	HCD		0.2911	2	2	237141	Redundant	Not Used	1		2.66975	1.65446	3.77912	1.34937	55.87	0	1.78032	6	3	688.677	2064.01	-2.26672	41.2148	7382	7382	MS2	10/148	F3.raw
	High	aMGIMNSFVnDIFER	Unambiguous	14	2	H2B1C_HUMAN;H2B1B_HUMAN	N-Term(iTRAQ8plex); N10(Deamidated)	HCD	0.1607	0	1	1	151706	Not Unique	Not Used	1	1.07098	2.58974	1.50025	2.083	1.30461	55.72	0	43.8412	45	2	1025	2049	-4.01729	41.3653	7159	7159	MS2	13/148	F1.raw
	High	aMGIMnSFVNDIFER	Unambiguous	14	2	H2B1C_HUMAN;H2B1B_HUMAN	N-Term(iTRAQ8plex); N6(Deamidated)	HCD		0.0968	2	2	153069	Redundant	Not Used	1	1.3111	3.92612	1.49944	2.64316	1.95282	55.68	0	34.7821	142	2	1025	2049	-6.16202	49.4031	8749	8749	MS2	14/148	F1.raw
	High	amGIMNSFVNDIFER	Unambiguous	14	2	H2B1C_HUMAN;H2B1B_HUMAN	N-Term(iTRAQ8plex); M2(Oxidation)	HCD	1	0	1	1	237725	Not Unique	Not Used	1	1.11126	3.61556	1.47983	3.3222	2.08491	55.59	0	13.0539	62	2	1032.51	2064.01	-2.28977	44.2794	8063	8063	MS2	11/148	F3.raw
	High	aMGIMNSFVNDIFER	Unambiguous	14	2	H2B1C_HUMAN;H2B1B_HUMAN	N-Term(iTRAQ8plex)	HCD	1	0	1	1	238785	Not Unique	Not Used	1	1.03508	3.21129	1.01527	2.9478	1.79253	55.2	0	5.56788	28	3	683.345	2048.02	-1.7871	51.7474	9300	9300	MS2	8/148	F3.raw
	High	aMGIMnSFVNDIFER	Unambiguous	14	2	H2B1C_HUMAN;H2B1B_HUMAN	N-Term(iTRAQ8plex); N6(Deamidated)	HCD		0.1129	2	2	153230	Redundant	Not Used	1	1.04241	3.25257	1.46814	2.28435	1.49988	54.96	0	39.3006	110	2	1025	2049	-4.01729	50.4872	8937	8937	MS2	14/148	F1.raw
	High	aMGIMNSFVnDIFER	Unambiguous	14	2	H2B1C_HUMAN;H2B1B_HUMAN	N-Term(iTRAQ8plex); N10(Deamidated)	HCD		0.0833	2	2	152134	Redundant	Not Used	1	1.0532	2.55785	1.15488	1.61625	1.07069	54.79	0	54.434	74	2	1025	2049	-3.77898	43.621	7658	7658	MS2	12/148	F1.raw
	High	aMGIMnSFVNDIFER	Unambiguous	14	2	H2B1C_HUMAN;H2B1B_HUMAN	N-Term(iTRAQ8plex); N6(Deamidated)	HCD	0.2407	0	1	1	151115	Not Unique	Not Used	1	1.17694	2.17013	1.66004	1.427	0.884638	54.4	0	17.0151	7	3	683.672	2049	-3.75576	38.2828	6470	6470	MS2	15/148	F1.raw
	High	aMGIMnSFVNDIFER	Unambiguous	14	2	H2B1C_HUMAN;H2B1B_HUMAN	N-Term(iTRAQ8plex); N6(Deamidated)	HCD		0.0847	2	2	152477	Redundant	Not Used	1	1.03421	4.14107	1.51353	2.64654	1.89611	53.78	0	54.7205	177	2	1025	2049	-4.61304	45.7007	8059	8059	MS2	14/148	F1.raw
	High	aMGIMNSFVnDIFER	Unambiguous	14	2	H2B1C_HUMAN;H2B1B_HUMAN	N-Term(iTRAQ8plex); N10(Deamidated)	HCD		0.069	2	2	152494	Redundant	Not Used	1	1.23784	4.8722	1.7675	3.13139	2.04448	53.7	0	5.83896	247	3	683.668	2048.99	-8.93887	45.8136	8078	8078	MS2	10/148	F1.raw
	High	aMGIMnSFVnDIFER	Unambiguous	14	2	H2B1C_HUMAN;H2B1B_HUMAN	N-Term(iTRAQ8plex); N6(Deamidated); N10(Deamidated)	HCD	1	0	1	1	150409	Not Unique	Not Used	1	0.894487	4.29228	1.35905	2.42137	1.63497	53.43	0	6.4122	39	2	1025.49	2049.98	-5.26937	34.5198	5646	5646	MS2	11/148	F1.raw
	High	aMGIMNSFVNDIFER	Unambiguous	14	2	H2B1C_HUMAN;H2B1B_HUMAN	N-Term(iTRAQ8plex)	HCD	1	0	1	1	246690	Not Unique	Not Used	1	1.05545	2.46239	1.2594	2.13453	1.62113	52.82	0	74.6832	500	2	1024.52	2048.03	1.64669	52.4077	9225	9225	MS2	14/148	F4.raw
	High	aMGIMNSFVNDIFER	Unambiguous	14	2	H2B1C_HUMAN;H2B1B_HUMAN	N-Term(iTRAQ8plex)	HCD	1	0	1	1	238545	Not Unique	Not Used	1	0.752976	3.18316	1.16571	2.62204	1.68417	52.52	0	7.51371	16	3	683.345	2048.02	-2.77057	49.9393	9020	9020	MS2	8/148	F3.raw
	High	aMGIMnSFVNDIFER	Unconsidered	14	2	H2B1C_HUMAN;H2B1B_HUMAN	N-Term(iTRAQ8plex); N6(Deamidated)	HCD		0.1746	2	2	151445	Redundant	Not Used	1	1.25596	3.67252	1.5528	2.78615	1.8109	52.44	0	27.5045	32	2	1025	2049	-3.89813	40.0112	6855	6855	MS2	8/148	F1.raw
	High	aMGIMnSFVNDIFER	Unconsidered	14	2	H2B1C_HUMAN;H2B1B_HUMAN	N-Term(iTRAQ8plex); N6(Deamidated)	HCD		0.1613	2	2	153120	Redundant	Not Used	1	1.1665	3.54733	1.38109	2.54059	1.67175	52.25	0	35.3589	157	2	1025	2049	-6.04287	49.7374	8809	8809	MS2	8/148	F1.raw
	High	aMGIMnSFVNDIFER	Unconsidered	14	2	H2B1C_HUMAN;H2B1B_HUMAN	N-Term(iTRAQ8plex); N6(Deamidated)	HCD		0.1613	2	2	153754	Redundant	Not Used	1	1.02743	2.95239	1.15063	2.02769	1.51071	52.17	0	40.9968	280	2	1025.01	2049.01	-1.15766	54.3258	9548	9548	MS2	8/148	F1.raw
	High	aMGIMnSFVNDIFER	Unconsidered	14	2	H2B1C_HUMAN;H2B1B_HUMAN	N-Term(iTRAQ8plex); N6(Deamidated)	HCD		0.1613	2	2	153567	Redundant	Not Used	1	1.05386	2.74816	1.13314	1.97095	1.33014	52.16	0	29.2975	290	2	1025	2049	-6.40032	53.0152	9330	9330	MS2	10/148	F1.raw
	High	aMGIMnSFVNDIFER	Unconsidered	14	2	H2B1C_HUMAN;H2B1B_HUMAN	N-Term(iTRAQ8plex); N6(Deamidated)	HCD		0.1613	2	2	153175	Redundant	Not Used	1	0.922019	3.11661	1.11163	2.02061	1.44587	52.15	0	40.0035	152	2	1025	2049	-6.63863	50.1046	8873	8873	MS2	8/148	F1.raw
	High	aMGIMnSFVNDIFER	Unconsidered	14	2	H2B1C_HUMAN;H2B1B_HUMAN	N-Term(iTRAQ8plex); N6(Deamidated)	HCD		0.1613	2	2	153682	Redundant	Not Used	1	1.04856	3.31184	1.37237	1.91377	1.46637	52.02	0	31.8851	131	2	1025	2049	-3.77898	53.8135	9464	9464	MS2	8/148	F1.raw
	High	aMGIMnSFVNDIFER	Unconsidered	14	2	H2B1C_HUMAN;H2B1B_HUMAN	N-Term(iTRAQ8plex); N6(Deamidated)	HCD		0.1613	2	2	153345	Redundant	Not Used	1	0.960472	2.94683	1.11487	2.00793	1.36751	51.98	0	21.7507	234	2	1025	2048.99	-6.87693	51.2951	9071	9071	MS2	8/148	F1.raw
	High	aMGIMnSFVNDIFER	Unconsidered	14	2	H2B1C_HUMAN;H2B1B_HUMAN	N-Term(iTRAQ8plex); N6(Deamidated)	HCD		0.1613	2	2	153393	Redundant	Not Used	1	0.998815	3.14072	1.26045	2.31473	1.56394	51.83	0	35.241	245	2	1025	2049	-4.01729	51.6556	9127	9127	MS2	8/148	F1.raw
	High	aMGIMNSFVnDIFER	Unambiguous	14	2	H2B1C_HUMAN;H2B1B_HUMAN	N-Term(iTRAQ8plex); N10(Deamidated)	HCD	0.0769	0	1	1	152222	Not Unique	Not Used	1	1.39022	3.2114	1.55888	2.22523	1.4014	51.53	0	34.0556	58	2	1025	2049	-4.49389	44.0925	7761	7761	MS2	8/148	F1.raw
	High	aMGImNSFVNDIFER	Unconsidered	14	2	H2B1C_HUMAN;H2B1B_HUMAN	N-Term(iTRAQ8plex); M5(Oxidation)	HCD		0.407	2	2	237117	Redundant	Not Used	1	1.02968	6.03338	1.48505	4.87013	2.86752	51.22	0	25.6469	4	2	1032.51	2064.01	-4.18233	41.0855	7354	7354	MS2	10/148	F3.raw
	High	aMGIMnSFVNDIFER	Unconsidered	14	2	H2B1C_HUMAN;H2B1B_HUMAN	N-Term(iTRAQ8plex); N6(Deamidated)	HCD		0.3462	2	2	151375	Redundant	Not Used	1	0.932454	4.78122	1.47538	3.29352	1.94899	50.89	0	6.9408	11	2	1025	2049	-4.13644	39.6386	6773	6773	MS2	13/148	F1.raw
	High	eSYSVYVYk	Unambiguous	9	1	H2B1C_HUMAN	N-Term(iTRAQ8plex); K9(iTRAQ8plex)	HCD	1	0	1	1	233074	Unique	Used	1	1.08604	2.59272	1.48535	1.76561	1.38945	50.88	0	18.7474	44	2	873.476	1745.94	-7.43092	20.776	2637	2637	MS2	7/64	F3.raw
	High	aMGIMnSFVNDIFER	Unconsidered	14	2	H2B1C_HUMAN;H2B1B_HUMAN	N-Term(iTRAQ8plex); N6(Deamidated)	HCD		0.1774	2	2	151036	Redundant	Not Used	1	1.33339	6.74516	1.50676	3.83639	1.19647	50.77	0	27.8053	75	2	1025	2049	-3.30238	37.8329	6377	6377	MS2	12/148	F1.raw
	High	aMGIMnSFVNDIFER	Unconsidered	14	2	H2B1C_HUMAN;H2B1B_HUMAN	N-Term(iTRAQ8plex); N6(Deamidated)	HCD		0.1667	2	2	152908	Redundant	Not Used	1	1.01295	3.11871	1.22219	2.13975	1.50446	49.69	0	49.8293	215	2	1025	2049	-3.77898	48.3142	8561	8561	MS2	8/148	F1.raw
	High	eSYSVYVYk	Unambiguous	9	1	H2B1C_HUMAN	N-Term(iTRAQ8plex); K9(iTRAQ8plex)	HCD	1	0	1	1	163469	Unique	Used	1	0.919568	5.10146	1.39846	3.20159	2.35845	49.24	0	8.9351	8	2	873.477	1745.95	-5.33342	23.4888	3209	3209	MS2	7/64	F11.raw
	High	aMGIMnSFVNDIFER	Unconsidered	14	2	H2B1C_HUMAN;H2B1B_HUMAN	N-Term(iTRAQ8plex); N6(Deamidated)	HCD		0.1695	2	2	152054	Redundant	Not Used	1	0.991778	2.45837	1.00787	1.7512	1.13932	49.19	0	37.6664	80	2	1025.01	2049	-2.82577	43.2025	7565	7565	MS2	8/148	F1.raw
	High	aMGIMNSFVNDIFER	Unambiguous	14	2	H2B1C_HUMAN;H2B1B_HUMAN	N-Term(iTRAQ8plex)	HCD	1	0	1	1	246380	Not Unique	Not Used	1	1.24547	2.01591	1.27216	1.90978	1.48594	48.48	0	34.7198	500	2	1024.52	2048.02	-0.499047	49.4581	8863	8863	MS2	8/148	F4.raw
	High	eSYSVYVYk	Unambiguous	9	1	H2B1C_HUMAN	N-Term(iTRAQ8plex); K9(iTRAQ8plex)	HCD	1	0	1	1	256464	Unique	Used	1	1.01506	3.68081	1.26009	2.45779	1.82948	48.24	0	29.2048	66	2	873.479	1745.95	-3.93508	23.27	3272	3272	MS2	7/64	F6.raw
	High	aMGIMNSFVnDIFER	Unambiguous	14	2	H2B1C_HUMAN;H2B1B_HUMAN	N-Term(iTRAQ8plex); N10(Deamidated)	HCD	0.2917	0	1	1	153507	Not Unique	Not Used	1	1.09417	2.46489	1.25619	1.88309	1.3446	48.16	0	40.82	274	2	1025	2049	-5.32795	52.5342	9260	9260	MS2	10/148	F1.raw
	High	aMGIMnSFVNDIFER	Unambiguous	14	2	H2B1C_HUMAN;H2B1B_HUMAN	N-Term(iTRAQ8plex); N6(Deamidated)	HCD		0.0769	2	2	152222	Redundant	Not Used	1	1.39022	3.2114	1.55888	2.22523	1.4014	47.7	0	34.0556	58	2	1025	2049	-4.49389	44.0925	7761	7761	MS2	8/148	F1.raw
	High	aMGIMnSFVNDIFER	Unambiguous	14	2	H2B1C_HUMAN;H2B1B_HUMAN	N-Term(iTRAQ8plex); N6(Deamidated)	HCD	0.2708	0	1	1	151051	Not Unique	Not Used	1	1.26583	1.81362	1.59228	1.05353	0.811016	47.65	0	9.83171	31	3	683.671	2049	-5.18558	37.9184	6395	6395	MS2	11/148	F1.raw
	High	aMGIMNSFVNDIFER	Unambiguous	14	2	H2B1C_HUMAN;H2B1B_HUMAN	N-Term(iTRAQ8plex)	HCD	1	0	1	1	246559	Not Unique	Not Used	1	1.01682	2.14758	1.26123	1.86707	1.48405	47.56	0	31.3964	500	2	1024.52	2048.02	-0.141423	51.092	9072	9072	MS2	8/148	F4.raw
	High	eSYSVYVYk	Unambiguous	9	1	H2B1C_HUMAN	N-Term(iTRAQ8plex); K9(iTRAQ8plex)	HCD	1	0	1	1	190250	Unique	Used	1	0.867412	1.7883	0.820635	1.30021	1.15787	47.48	0	30.277	214	2	873.476	1745.94	-7.22117	23.8784	2932	2932	MS2	7/64	F15.raw
	High	aMGIMNSFVNDIFER	Unambiguous	14	2	H2B1C_HUMAN;H2B1B_HUMAN	N-Term(iTRAQ8plex)	HCD	1	0	1	1	238203	Not Unique	Not Used	1	0.953174	1.07221	1.00235	0.994144	0.868554	47.18	0	4.41221	28	3	683.344	2048.02	-3.30701	47.397	8621	8621	MS2	7/148	F3.raw
	High	aMGIMnSFVNDIFER	Unconsidered	14	2	H2B1C_HUMAN;H2B1B_HUMAN	N-Term(iTRAQ8plex); N6(Deamidated)	HCD		0.1607	2	2	151706	Redundant	Not Used	1	1.07098	2.58974	1.50025	2.083	1.30461	46.62	0	43.8412	45	2	1025	2049	-4.01729	41.3653	7159	7159	MS2	14/148	F1.raw
	High	aMGImNSFVNDIFER	Unconsidered	14	2	H2B1C_HUMAN;H2B1B_HUMAN	N-Term(iTRAQ8plex); M5(Oxidation)	HCD		0.3947	2	2	237787	Redundant	Not Used	1	1.05852	3.86094	1.37645	3.28002	2.12469	46.44	0	8.59242	101	2	1032.51	2064.01	-3.5909	44.6494	8135	8135	MS2	14/148	F3.raw
	High	amGImnSFVnDIFER	Unambiguous	14	2	H2B1C_HUMAN;H2B1B_HUMAN	N-Term(iTRAQ8plex); M2(Oxidation); M5(Oxidation); N6(Deamidated); N10(Deamidated)	HCD	1	0	1	1	149296	Not Unique	Not Used	1	0.963782	1.08669	0.790718	0.916775	0.764402	46.08	0	18.2268	42	2	1041.49	2081.97	-4.05606	28.7858	4347	4347	MS2	8/148	F1.raw
	High	aMGIMNSFVnDIFER	Unambiguous	14	2	H2B1C_HUMAN;H2B1B_HUMAN	N-Term(iTRAQ8plex); N10(Deamidated)	HCD	0.2826	0	1	1	153452	Not Unique	Not Used	1	1.06489	2.4226	1.21303	1.80477	1.36103	45.97	0	31.1845	274	2	1025	2049	-3.42153	52.112	9196	9196	MS2	10/148	F1.raw
	High	eSYSVYVYk	Unambiguous	9	1	H2B1C_HUMAN	N-Term(iTRAQ8plex); K9(iTRAQ8plex)	HCD	1	0	1	1	195821	Unique	Used	1	1.42424	4.18021	1.18395	2.65308	2.01832	45.81	0	16.8475	17	2	873.477	1745.95	-5.89275	21.1599	2823	2823	MS2	7/64	F16.raw
	High	aMGImNSFVnDIFER	Unambiguous	14	2	H2B1C_HUMAN;H2B1B_HUMAN	N-Term(iTRAQ8plex); M5(Oxidation); N10(Deamidated)	HCD	1	0	1	1	149867	Not Unique	Not Used	1	1.07577	2.22655	1.14545	1.56436	1.09576	45.79	0	20.2021	19	2	1033	2065	-3.53357	31.7019	5014	5014	MS2	10/148	F1.raw
	High	aMGIMnSFVNDIFER	Unambiguous	14	2	H2B1C_HUMAN;H2B1B_HUMAN	N-Term(iTRAQ8plex); N6(Deamidated)	HCD	0.087	0	1	1	153250	Not Unique	Not Used	1	1.23753	1.83721	1.82028	1.18323	1.05108	45.72	0	30.7899	274	3	683.673	2049	-2.77276	50.6264	8960	8960	MS2	16/148	F1.raw
	High	aMGIMNSFVnDIFER	Unconsidered	14	2	H2B1C_HUMAN;H2B1B_HUMAN	N-Term(iTRAQ8plex); N10(Deamidated)	HCD		0.2203	2	2	150960	Redundant	Not Used	1	1.68551	8.53831	1.47958	4.05978	1.1681	45.68	0	35.9319	28	2	1025	2049	-3.77898	37.4351	6289	6289	MS2	11/148	F1.raw
	High	aMGIMnSFVNDIFER	Unconsidered	14	2	H2B1C_HUMAN;H2B1B_HUMAN	N-Term(iTRAQ8plex); N6(Deamidated)	HCD		0.2069	2	2	152961	Redundant	Not Used	1	1.11519	2.49194	1.38385	1.90031	1.40247	45.56	0	44.7113	138	2	1025.01	2049	-2.94492	48.6763	8623	8623	MS2	8/148	F1.raw
	High	eSYSVYVYk	Unambiguous	9	1	H2B1C_HUMAN	N-Term(iTRAQ8plex); K9(iTRAQ8plex)	HCD	1	0	1	1	176583	Unique	Used	1	1.05097	2.66089	0.951237	1.9152	1.46852	45.41	0	6.16558	26	2	873.478	1745.95	-4.49442	21.7446	3176	3176	MS2	7/64	F13.raw
	High	amGImNSFVNDIFER	Unambiguous	14	2	H2B1C_HUMAN;H2B1B_HUMAN	N-Term(iTRAQ8plex); M2(Oxidation); M5(Oxidation)	HCD	1	0	1	1	235380	Not Unique	Not Used	1	1.29969	1.81409	1.55182	1.41732	1.28701	44.8	0	18.0438	40	2	1040.51	2080.01	-3.58346	32.203	5327	5327	MS2	12/148	F3.raw
	High	aMGIMnSFVNDIFER	Unambiguous	14	2	H2B1C_HUMAN;H2B1B_HUMAN	N-Term(iTRAQ8plex); N6(Deamidated)	HCD	0.0222	0	1	1	153290	Not Unique	Not Used	1	1.05335	2.16589	1.53298	1.53383	1.19725	44.66	0	43.9553	318	2	1025	2049	-3.77898	50.9165	9007	9007	MS2	8/148	F1.raw
	High	eSYSVYVYk	Unambiguous	9	1	H2B1C_HUMAN	N-Term(iTRAQ8plex); K9(iTRAQ8plex)	HCD	1	0	1	1	249266	Unique	Used	1	1.00237	1.89671	1.09732	1.46848	1.32535	44.38	0	35.0045	87	2	873.478	1745.95	-4.49442	23.4684	3168	3168	MS2	7/64	F5.raw
	High	aMGIMNSFVnDIFER	Unambiguous	14	2	H2B1C_HUMAN;H2B1B_HUMAN	N-Term(iTRAQ8plex); N10(Deamidated)	HCD		0.0222	2	2	153290	Redundant	Not Used	1	1.05335	2.16589	1.53298	1.53383	1.19725	44.31	0	43.9553	318	2	1025	2049	-3.77898	50.9165	9007	9007	MS2	8/148	F1.raw
	High	qVHPDTGISSk	Unambiguous	15	2	H2B1C_HUMAN;H2B1B_HUMAN	N-Term(iTRAQ8plex); K11(iTRAQ8plex)	HCD	1	0	1	1	182194	Not Unique	Not Used	1	0.935863	5.41865	1.43617	4.9232	3.02347	44.28	0	24.1711	83	2	889.002	1777	-5.24671	14.2446	1378	1378	MS2	10/120	F14.raw
	High	aMGIMnSFVNDIFER	Unambiguous	14	2	H2B1C_HUMAN;H2B1B_HUMAN	N-Term(iTRAQ8plex); N6(Deamidated)	HCD	0.1364	0	1	1	151778	Not Unique	Not Used	1	1.06263	1.84166	0.99283	1.40967	1.20892	44.27	0	44.3196	73	2	1025	2049	-5.56626	41.7394	7243	7243	MS2	12/148	F1.raw
	High	aMGIMNSFVNDIFER	Unambiguous	14	2	H2B1C_HUMAN;H2B1B_HUMAN	N-Term(iTRAQ8plex)	HCD	1	0	1	1	237769	Not Unique	Not Used	1	1.08275	2.4828	1.35832	2.98382	2.23944	44.21	0	18.1985	159	2	1024.51	2048.01	-5.98264	44.5402	8114	8114	MS2	13/148	F3.raw
	High	aMGIMNSFVNDIFER	Unambiguous	14	2	H2B1C_HUMAN;H2B1B_HUMAN	N-Term(iTRAQ8plex)	HCD	1	0	1	1	238689	Not Unique	Not Used	1	0.895068	1.24213	0.977528	1.0419	0.920246	44.18	0	6.78755	18	3	683.345	2048.02	-2.77057	51.0333	9188	9188	MS2	13/148	F3.raw
	High	aMGIMnSFVNDIFER	Unconsidered	14	2	H2B1C_HUMAN;H2B1B_HUMAN	N-Term(iTRAQ8plex); N6(Deamidated)	HCD		0.4634	2	2	151295	Redundant	Not Used	1	0.907192	4.8797	1.19764	3.26924	1.99167	44.16	0	6.21314	7	2	1025	2049	-3.54068	39.2307	6680	6680	MS2	20/148	F1.raw
	High	eSYSVYVYk	Unambiguous	9	1	H2B1C_HUMAN	N-Term(iTRAQ8plex); K9(iTRAQ8plex)	HCD	1	0	1	1	241482	Unique	Used	1	1.01188	1.63952	0.934161	1.27992	1.07064	44.09	0	21.984	35	2	873.476	1745.94	-7.57076	21.9548	3149	3149	MS2	7/64	F4.raw
	High	aMGIMNSFVNDIFER	Unambiguous	14	2	H2B1C_HUMAN;H2B1B_HUMAN	N-Term(iTRAQ8plex)	HCD	1	0	1	1	237698	Not Unique	Not Used	1	1.02665	2.70652	1.24579	3.29807	2.29026	43.23	0	44.7982	88	2	1024.51	2048.02	-2.28717	44.1166	8031	8031	MS2	12/148	F3.raw
	High	aMGImNSFVnDIFER	Unconsidered	14	2	H2B1C_HUMAN;H2B1B_HUMAN	N-Term(iTRAQ8plex); M5(Oxidation); N10(Deamidated)	HCD		0.3175	2	2	223422	Redundant	Not Used	1	1.08095	2.56248	1.23373	2.16904	1.60813	43.02	0	53.2975	69	2	1033	2064.99	-4.83409	41.9659	7346	7346	MS2	8/148	F2.raw
	High	qVHPDTGISSk	Unambiguous	15	2	H2B1C_HUMAN;H2B1B_HUMAN	N-Term(iTRAQ8plex); K11(iTRAQ8plex)	HCD	1	0	1	1	189027	Not Unique	Not Used	1	0.983658	2.12379	0.882809	1.83318	1.42071	42.96	0	34.2079	93	3	593.003	1776.99	-7.28079	16.0754	1506	1506	MS2	9/120	F15.raw
	High	qVHPDTGISSk	Unambiguous	15	2	H2B1C_HUMAN;H2B1B_HUMAN	N-Term(iTRAQ8plex); K11(iTRAQ8plex)	HCD	1	0	1	1	175138	Not Unique	Not Used	1	0.966719	4.27588	1.4983	4.01662	2.57423	42.85	0	11.0611	30	2	889.002	1777	-6.00236	14.31	1490	1490	MS2	10/120	F13.raw
	High	aMGIMNSFVnDIFER	Unambiguous	14	2	H2B1C_HUMAN;H2B1B_HUMAN	N-Term(iTRAQ8plex); N10(Deamidated)	HCD	0.3023	0	1	1	151964	Not Unique	Not Used	1	1.09694	1.456	0.610855	1.10817	0.72877	42.52	0	43.5986	70	2	1025.01	2049	-2.70662	42.725	7460	7460	MS2	14/148	F1.raw
	High	lLLPGELAk	Unambiguous	15	2	H2B1C_HUMAN;H2B1B_HUMAN	N-Term(iTRAQ8plex); K9(iTRAQ8plex)	HCD	1	0	1	1	279813	Not Unique	Not Used	1	0.978314	5.25021	1.3511	4.38269	2.54434	42.34	0	7.47224	0	3	521.34	1562.01	-5.51227	28.5741	4655	4655	MS2	6/64	F9.raw
	High	lLLPGELAk	Unambiguous	15	2	H2B1C_HUMAN;H2B1B_HUMAN	N-Term(iTRAQ8plex); K9(iTRAQ8plex)	HCD	1	0	1	1	164885	Not Unique	Not Used	1	1.04871	5.13384	1.29789	4.1588	2.63265	42.09	0	8.42974	1	3	521.34	1562	-5.98117	31.2864	4861	4861	MS2	6/64	F11.raw
	High	aMGImNSFVNDIFER	Unconsidered	14	2	H2B1C_HUMAN;H2B1B_HUMAN	N-Term(iTRAQ8plex); M5(Oxidation)	HCD		0.2759	2	2	236658	Redundant	Not Used	1	1.59049	5.91014	1.5472	3.65631	1.10961	42.06	0	8.70621	55	2	1032.51	2064.01	-4.4189	38.6385	6818	6818	MS2	10/148	F3.raw
	High	qVHPDTGISSk	Unambiguous	15	2	H2B1C_HUMAN;H2B1B_HUMAN	N-Term(iTRAQ8plex); K11(iTRAQ8plex)	HCD	1	0	1	1	174980	Not Unique	Not Used	1	1.22624	4.89508	1.27555	3.24235	1.11561	41.9	0	19.3605	49	2	889.002	1777	-5.24671	13.4129	1305	1305	MS2	9/120	F13.raw
	High	aMGIMNSFVNDIFER	Unambiguous	14	2	H2B1C_HUMAN;H2B1B_HUMAN	N-Term(iTRAQ8plex)	HCD	1	0	1	1	237553	Not Unique	Not Used	1	0.958671	3.20163	1.54148	3.77786	2.72888	41.67	0	60.9859	49	2	1024.51	2048.02	-4.67134	43.3485	7862	7862	MS2	12/148	F3.raw
	High	aMGIMNSFVnDIFER	Unambiguous	14	2	H2B1C_HUMAN;H2B1B_HUMAN	N-Term(iTRAQ8plex); N10(Deamidated)	HCD		0.087	2	2	153250	Redundant	Not Used	1	1.23753	1.83721	1.82028	1.18323	1.05108	41.5	0	30.7899	274	3	683.673	2049	-2.77276	50.6264	8960	8960	MS2	9/148	F1.raw
	High	aMGImNSFVNDIFER	Unconsidered	14	2	H2B1C_HUMAN;H2B1B_HUMAN	N-Term(iTRAQ8plex); M5(Oxidation)	HCD		0.5176	2	2	237591	Redundant	Not Used	1	0.855566	2.38424	1.31995	2.13974	1.33969	41.14	0	9.78715	15	2	1032.51	2064.01	-3.11776	43.5584	7907	7907	MS2	9/148	F3.raw
	High	amGImnSFVNDIFER	Unambiguous	14	2	H2B1C_HUMAN;H2B1B_HUMAN	N-Term(iTRAQ8plex); M2(Oxidation); M5(Oxidation); N6(Deamidated)	HCD	1	0	1	1	149885	Not Unique	Not Used	1	1.02759	1.22776	0.761121	0.942038	0.934357	41.1	0	61.8386	25	2	1041	2080.99	-4.69977	31.7927	5035	5035	MS2	12/148	F1.raw
	High	aMGIMNSFVnDIFER	Unconsidered	14	2	H2B1C_HUMAN;H2B1B_HUMAN	N-Term(iTRAQ8plex); N10(Deamidated)	HCD		0.2407	2	2	151115	Redundant	Not Used	1	1.17694	2.17013	1.66004	1.427	0.884638	40.99	0	17.0151	7	3	683.672	2049	-3.75576	38.2828	6470	6470	MS2	10/148	F1.raw
	High	aMGImNSFVNDIFER	Unconsidered	14	2	H2B1C_HUMAN;H2B1B_HUMAN	N-Term(iTRAQ8plex); M5(Oxidation)	HCD		0.4306	2	2	237387	Redundant	Not Used	1	0.870125	3.55302	1.40963	2.99066	1.85563	40.87	0	11.1016	12	2	1032.51	2064.01	-2.76291	42.4939	7669	7669	MS2	12/148	F3.raw
	High	amGIMNSFVNDIFER	Unconsidered	14	2	H2B1C_HUMAN;H2B1B_HUMAN	N-Term(iTRAQ8plex); M2(Oxidation)	HCD		0.4938	2	2	235924	Redundant	Not Used	1	1.4966	4.78061	1.96747	3.21794	2.24134	40.8	0	8.33738	14	2	1032.51	2064.01	-2.28977	34.9298	5962	5962	MS2	10/148	F3.raw
	High	lLLPGELAk	Unambiguous	15	2	H2B1C_HUMAN;H2B1B_HUMAN	N-Term(iTRAQ8plex); K9(iTRAQ8plex)	HCD	1	0	1	1	287350	Not Unique	Not Used	1	0.926406	5.04428	1.22229	4.20767	2.53958	40.4	0	7.9342	0	3	521.339	1562	-6.91898	27.8528	4676	4676	MS2	11/64	itraq_10_ce35.raw
	High	lLLPGELAk	Unambiguous	15	2	H2B1C_HUMAN;H2B1B_HUMAN	N-Term(iTRAQ8plex); K9(iTRAQ8plex)	HCD	1	0	1	1	287422	Not Unique	Not Used	1	0.976255	5.30878	1.11056	4.43931	2.77525	40.17	0	9.25756	0	3	521.339	1562	-7.15343	28.2064	4760	4760	MS2	6/64	itraq_10_ce35.raw
	High	aMGIMnSFVNDIFER	Unconsidered	14	2	H2B1C_HUMAN;H2B1B_HUMAN	N-Term(iTRAQ8plex); N6(Deamidated)	HCD		0.596	2	2	151229	Redundant	Not Used	1	1.01383	5.79002	1.44705	4.4031	2.68351	39.69	0	3.81002	2	2	1025	2049	-3.77898	38.8797	6603	6603	MS2	22/148	F1.raw
	High	aMGImNSFVNDIFER	Unconsidered	14	2	H2B1C_HUMAN;H2B1B_HUMAN	N-Term(iTRAQ8plex); M5(Oxidation)	HCD		0.5	2	2	237315	Redundant	Not Used	1	1.35601	5.09416	1.66866	4.20602	2.41356	38.34	0	10.4947	15	2	1032.51	2064.01	-3.47262	42.1259	7585	7585	MS2	9/148	F3.raw
	High	eSYSVYVYk	Unambiguous	9	1	H2B1C_HUMAN	N-Term(iTRAQ8plex); K9(iTRAQ8plex)	HCD	1	0	1	1	285856	Unique	Used	1	0.960858	3.23979	1.15881	2.2449	1.74995	38.16	0	31.3129	5	2	873.476	1745.95	-6.522	20.6451	2933	2933	MS2	8/64	itraq_10_ce35.raw
	High	lLLPGELAk	Unambiguous	15	2	H2B1C_HUMAN;H2B1B_HUMAN	N-Term(iTRAQ8plex); K9(iTRAQ8plex)	HCD	1	0	1	1	291976	Not Unique	Not Used	1	1.02429	2.46398	0.983879	2.03539	1.45103	37.89	0	40.1398	249	3	521.34	1562.01	-5.51227	53.863	10073	10073	MS2	11/64	itraq_10_ce35.raw
	High	eSYSVYVYk	Unambiguous	9	1	H2B1C_HUMAN	N-Term(iTRAQ8plex); K9(iTRAQ8plex)	HCD	1	0	1	1	263241	Unique	Used	1	1.01891	5.41605	1.41424	3.62777	2.52329	37.78	0	10.1472	2	2	873.476	1745.95	-6.522	21.2176	2968	2968	MS2	8/64	F7.raw
	High	aMGIMNSFVnDIFER	Unambiguous	14	2	H2B1C_HUMAN;H2B1B_HUMAN	N-Term(iTRAQ8plex); N10(Deamidated)	HCD		0.1364	2	2	151778	Redundant	Not Used	1	1.06263	1.84166	0.99283	1.40967	1.20892	37.52	0	44.3196	73	2	1025	2049	-5.56626	41.7394	7243	7243	MS2	12/148	F1.raw
	High	aMGImNSFVNDIFER	Unconsidered	14	2	H2B1C_HUMAN;H2B1B_HUMAN	N-Term(iTRAQ8plex); M5(Oxidation)	HCD		0.4493	2	2	237249	Redundant	Not Used	1	1.30673	5.72795	1.60409	4.54859	2.59585	37.52	0	12.8079	7	2	1032.51	2064.01	-3.35433	41.782	7508	7508	MS2	10/148	F3.raw
	High	qVHPDTGISSk	Unambiguous	15	2	H2B1C_HUMAN;H2B1B_HUMAN	N-Term(iTRAQ8plex); K11(iTRAQ8plex)	HCD	1	0	1	1	162034	Not Unique	Not Used	1	1.0033	2.4741	1.19461	3.02935	2.00712	37.37	0	17.698	161	2	889.002	1777	-5.10932	15.2461	1534	1534	MS2	10/120	F11.raw
	High	aMGImNSFVNDIFER	Unconsidered	14	2	H2B1C_HUMAN;H2B1B_HUMAN	N-Term(iTRAQ8plex); M5(Oxidation)	HCD		0.4638	2	2	237459	Redundant	Not Used	1	1.22622	4.47983	1.52675	3.88112	2.47249	36.7	0	5.91797	17	2	1032.51	2064.01	-3.11776	42.8618	7753	7753	MS2	10/148	F3.raw
	High	aMGIMnSFVNDIFER	Unconsidered	14	2	H2B1C_HUMAN;H2B1B_HUMAN	N-Term(iTRAQ8plex); N6(Deamidated)	HCD		0.5256	2	2	151163	Redundant	Not Used	1	1.0308	5.63957	1.3415	3.89151	2.54806	36.61	0	4.16691	1	2	1025	2049	-3.54068	38.5306	6526	6526	MS2	22/148	F1.raw
	High	aMGIMnSFVNDIFER	Unconsidered	14	2	H2B1C_HUMAN;H2B1B_HUMAN	N-Term(iTRAQ8plex); N6(Deamidated)	HCD		0.617	2	2	224240	Redundant	Not Used	1	0.999137	5.16809	1.18404	3.95992	2.26958	36.1	0	7.77093	10	2	1025.01	2049	-2.46832	46.7478	8301	8301	MS2	7/148	F2.raw
	High	lLLPGELAk	Unambiguous	15	2	H2B1C_HUMAN;H2B1B_HUMAN	N-Term(iTRAQ8plex); K9(iTRAQ8plex)	HCD	1	0	1	1	171441	Not Unique	Not Used	1	0.937155	3.46296	0.981041	2.83581	1.90287	35.66	0	8.72545	6	3	521.34	1562.01	-4.45724	31.0026	4765	4765	MS2	10/64	F12.raw
	High	lLLPGELAk	Unambiguous	15	2	H2B1C_HUMAN;H2B1B_HUMAN	N-Term(iTRAQ8plex); K9(iTRAQ8plex)	HCD	1	0	1	1	165030	Not Unique	Not Used	1	0.933389	2.74799	1.19976	2.17476	1.52079	35.39	0	13.1089	15	3	521.34	1562.01	-5.39504	32.1579	5030	5030	MS2	10/64	F11.raw
	High	lLLPGELAk	Unambiguous	15	2	H2B1C_HUMAN;H2B1B_HUMAN	N-Term(iTRAQ8plex); K9(iTRAQ8plex)	HCD	1	0	1	1	287650	Not Unique	Not Used	1	1.09939	4.16151	1.15744	3.38575	2.12725	35.3	0	8.19957	4	2	781.504	1562	-7.92632	29.34	5026	5026	MS2	7/64	itraq_10_ce35.raw
	High	lLLPGELAk	Unambiguous	15	2	H2B1C_HUMAN;H2B1B_HUMAN	N-Term(iTRAQ8plex); K9(iTRAQ8plex)	HCD	1	0	1	1	272219	Not Unique	Not Used	1	0.781872	3.32558	1.01905	2.60406	1.54725	35.11	0	9.23633	4	3	521.34	1562.01	-4.45724	28.2691	4553	4553	MS2	10/64	F8.raw
	High	lLLPGELAk	Unambiguous	15	2	H2B1C_HUMAN;H2B1B_HUMAN	N-Term(iTRAQ8plex); K9(iTRAQ8plex)	HCD	1	0	1	1	283774	Not Unique	Not Used	1	0.866805	2.31979	0.961724	1.95185	1.35566	35.08	0	42.7832	500	3	521.342	1562.01	-1.99552	55.2658	9278	9278	MS2	5/64	F9.raw
	High	qVHPDTGISSk	Unambiguous	15	2	H2B1C_HUMAN;H2B1B_HUMAN	N-Term(iTRAQ8plex); K11(iTRAQ8plex)	HCD	1	0	1	1	189035	Not Unique	Not Used	1	1.00236	5.38184	1.61393	5.07672	3.19453	35.02	0	27.5815	151	2	889.003	1777	-4.35367	16.1262	1515	1515	MS2	9/120	F15.raw
	High	aMGIMNSFVnDIFER	Unconsidered	14	2	H2B1C_HUMAN;H2B1B_HUMAN	N-Term(iTRAQ8plex); N10(Deamidated)	HCD		0.2708	2	2	151051	Redundant	Not Used	1	1.26583	1.81362	1.59228	1.05353	0.811016	34.84	0	9.83171	31	3	683.671	2049	-5.18558	37.9184	6395	6395	MS2	9/148	F1.raw
	High	amGIMnSFVnDIFER	Unambiguous	14	2	H2B1C_HUMAN;H2B1B_HUMAN	N-Term(iTRAQ8plex); M2(Oxidation); N6(Deamidated); N10(Deamidated)	HCD	1	0	1	1	150744	Not Unique	Not Used	1	0.97083	1.80677	0.856997	1.34078	0.966074	34.84	0	24.6084	31	2	1033.5	2065.98	-2.29457	36.2806	6037	6037	MS2	10/148	F1.raw
	High	qVHPDTGISSk	Unambiguous	15	2	H2B1C_HUMAN;H2B1B_HUMAN	N-Term(iTRAQ8plex); K11(iTRAQ8plex)	HCD	1	0	1	1	175231	Not Unique	Not Used	1	2.20844	2.84618	1.66857	2.94545	2.10252	34.57	0	26.3646	65	2	889.001	1776.99	-6.48322	14.7802	1598	1598	MS2	9/120	F13.raw
	High	lLLPGELAk	Unambiguous	15	2	H2B1C_HUMAN;H2B1B_HUMAN	N-Term(iTRAQ8plex); K9(iTRAQ8plex)	HCD	1	0	1	1	291841	Not Unique	Not Used	1	1.02804	2.57788	1.10576	2.33963	1.523	34.37	0	40.2293	181	3	521.34	1562	-5.98117	52.5598	9915	9915	MS2	5/64	itraq_10_ce35.raw
	High	lLLPGELAk	Unambiguous	15	2	H2B1C_HUMAN;H2B1B_HUMAN	N-Term(iTRAQ8plex); K9(iTRAQ8plex)	HCD	1	0	1	1	157767	Not Unique	Not Used	1	0.978473	2.77201	1.05499	2.19965	1.56268	34.29	0	47.1694	32	2	781.505	1562	-7.06667	30.5305	4942	4942	MS2	8/64	F10.raw
	High	aMGIMNSFVnDIFER	Unambiguous	14	2	H2B1C_HUMAN;H2B1B_HUMAN	N-Term(iTRAQ8plex); N10(Deamidated)	HCD	0.0294	0	1	1	153808	Not Unique	Not Used	1	1.26972	1.79274	2.10436	1.06322	1.01362	34.28	0	38.6251	326	3	683.672	2049	-3.84512	54.7278	9611	9611	MS2	10/148	F1.raw
	High	aMGImNSFVNDIFER	Unconsidered	14	2	H2B1C_HUMAN;H2B1B_HUMAN	N-Term(iTRAQ8plex); M5(Oxidation)	HCD		0.4688	2	2	237525	Redundant	Not Used	1	1.02356	4.43038	1.31131	3.62095	2.28362	34.27	0	9.85736	17	2	1032.51	2064.01	-2.99948	43.2078	7830	7830	MS2	10/148	F3.raw
	High	qVHPDTGISSk	Unambiguous	15	2	H2B1C_HUMAN;H2B1B_HUMAN	N-Term(iTRAQ8plex); K11(iTRAQ8plex)	HCD	1	0	1	1	189075	Not Unique	Not Used	1	1.02517	1.25565	0.746374	1.20617	1.08251	33.94	0	50.4778	139	3	593.002	1776.99	-8.41426	16.4412	1562	1562	MS2	8/120	F15.raw
	High	aMGIMNSFVNDIFER	Unambiguous	14	2	H2B1C_HUMAN;H2B1B_HUMAN	N-Term(iTRAQ8plex)	HCD	1	0	1	1	237619	Not Unique	Not Used	1	1.08369	2.44264	1.32946	3.0733	2.23085	33.85	0	35.3898	30	2	1024.51	2048.01	-5.26739	43.6959	7939	7939	MS2	13/148	F3.raw
	High	lLLPGELAk	Unambiguous	15	2	H2B1C_HUMAN;H2B1B_HUMAN	N-Term(iTRAQ8plex); K9(iTRAQ8plex)	HCD	1	0	1	1	279897	Not Unique	Not Used	1	1.04267	3.7524	0.981639	2.96621	1.76127	33.75	0	24.2421	4	3	521.34	1562	-6.21562	29.0128	4753	4753	MS2	10/64	F9.raw
	High	lLLPGELAk	Unambiguous	15	2	H2B1C_HUMAN;H2B1B_HUMAN	N-Term(iTRAQ8plex); K9(iTRAQ8plex)	HCD	1	0	1	1	283266	Not Unique	Not Used	1	1.01835	2.1812	0.95957	1.85792	1.34798	33.73	0	52.3138	480	3	521.34	1562	-5.86395	49.2367	8683	8683	MS2	10/64	F9.raw
	High	aMGImNSFVNDIFER	Unconsidered	14	2	H2B1C_HUMAN;H2B1B_HUMAN	N-Term(iTRAQ8plex); M5(Oxidation)	HCD		0.4848	2	2	237051	Redundant	Not Used	1	1.11922	5.98572	1.67885	4.60497	2.88882	33.69	0	24.9724	5	2	1032.51	2064.01	-4.53718	40.7386	7277	7277	MS2	11/148	F3.raw
	High	aMGIMnSFVNDIFER	Unconsidered	14	2	H2B1C_HUMAN;H2B1B_HUMAN	N-Term(iTRAQ8plex); N6(Deamidated)	HCD		0.2917	2	2	153507	Redundant	Not Used	1	1.09417	2.46489	1.25619	1.88309	1.3446	33.68	0	40.82	274	2	1025	2049	-5.32795	52.5342	9260	9260	MS2	15/148	F1.raw
	High	aMGIMnSFVNDIFER	Unambiguous	14	2	H2B1C_HUMAN;H2B1B_HUMAN	N-Term(iTRAQ8plex); N6(Deamidated)	HCD	0.0294	0	1	1	153016	Not Unique	Not Used	1	1.48908	2.30765	1.86516	1.6551	1.29061	33.68	0	45.8593	175	2	1025	2049	-3.06407	49.0323	8687	8687	MS2	7/148	F1.raw
	High	aMGImNSFVNDIFER	Unconsidered	14	2	H2B1C_HUMAN;H2B1B_HUMAN	N-Term(iTRAQ8plex); M5(Oxidation)	HCD		0.4603	2	2	237657	Redundant	Not Used	1	1.12038	4.88233	1.50037	3.84672	2.20625	33.6	0	5.57626	14	2	1032.51	2064.01	-3.11776	43.9016	7984	7984	MS2	10/148	F3.raw
	High	lLLPGELAk	Unambiguous	15	2	H2B1C_HUMAN;H2B1B_HUMAN	N-Term(iTRAQ8plex); K9(iTRAQ8plex)	HCD	1	0	1	1	287722	Not Unique	Not Used	1	1.05366	3.46692	0.927299	2.90064	1.72541	33.58	0	9.70193	5	2	781.504	1562	-7.77002	29.6896	5110	5110	MS2	7/64	itraq_10_ce35.raw
	High	aMGIMnSFVNDIFER	Unconsidered	14	2	H2B1C_HUMAN;H2B1B_HUMAN	N-Term(iTRAQ8plex); N6(Deamidated)	HCD		0.2826	2	2	153452	Redundant	Not Used	1	1.06489	2.4226	1.21303	1.80477	1.36103	33.35	0	31.1845	274	2	1025	2049	-3.42153	52.112	9196	9196	MS2	11/148	F1.raw
	High	aMGIMNSFVnDIFER	Unambiguous	14	2	H2B1C_HUMAN;H2B1B_HUMAN	N-Term(iTRAQ8plex); N10(Deamidated)	HCD		0.0294	2	2	153016	Redundant	Not Used	1	1.48908	2.30765	1.86516	1.6551	1.29061	33.35	0	45.8593	175	2	1025	2049	-3.06407	49.0323	8687	8687	MS2	7/148	F1.raw
	High	aMGIMnSFVNDIFER	Unambiguous	14	2	H2B1C_HUMAN;H2B1B_HUMAN	N-Term(iTRAQ8plex); N6(Deamidated)	HCD		0.0294	2	2	153808	Redundant	Not Used	1	1.26972	1.79274	2.10436	1.06322	1.01362	33.24	0	38.6251	326	3	683.672	2049	-3.84512	54.7278	9611	9611	MS2	17/148	F1.raw
	High	aMGImnSFVNDIFER	Unconsidered	14	2	H2B1C_HUMAN;H2B1B_HUMAN	N-Term(iTRAQ8plex); M5(Oxidation); N6(Deamidated)	HCD		0.4407	3	3	150515	Redundant	Not Used	1	0.944189	4.49695	1.22844	2.96902	1.86874	33.18	0	8.2877	7	2	1033	2064.99	-4.36117	35.0804	5770	5770	MS2	11/148	F1.raw
	High	lLLPGELAk	Unambiguous	15	2	H2B1C_HUMAN;H2B1B_HUMAN	N-Term(iTRAQ8plex); K9(iTRAQ8plex)	HCD	1	0	1	1	287981	Not Unique	Not Used	1	0.971843	1.95992	0.845795	1.69792	1.30479	33.04	0	26.9884	16	2	781.504	1562	-8.08262	30.943	5412	5412	MS2	7/64	itraq_10_ce35.raw
	High	lLLPGELAk	Unambiguous	15	2	H2B1C_HUMAN;H2B1B_HUMAN	N-Term(iTRAQ8plex); K9(iTRAQ8plex)	HCD	1	0	1	1	291401	Not Unique	Not Used	1	0.966209	2.04516	0.935829	1.67416	1.18508	32.9	0	38.8048	100	3	521.339	1562	-8.09123	49.0305	9402	9402	MS2	10/64	itraq_10_ce35.raw
	High	lLLPGELAk	Unambiguous	15	2	H2B1C_HUMAN;H2B1B_HUMAN	N-Term(iTRAQ8plex); K9(iTRAQ8plex)	HCD	1	0	1	1	288134	Not Unique	Not Used	1	1.0008	1.97379	0.925791	1.7383	1.40904	32.87	0	24.5762	19	2	781.505	1562	-7.53557	31.6803	5590	5590	MS2	7/64	itraq_10_ce35.raw
	High	lLLPGELAk	Unambiguous	15	2	H2B1C_HUMAN;H2B1B_HUMAN	N-Term(iTRAQ8plex); K9(iTRAQ8plex)	HCD	1	0	1	1	280476	Not Unique	Not Used	1	0.969363	1.62637	0.878701	1.40988	1.1281	32.75	0	29.6659	39	2	781.506	1562.01	-5.34736	31.9692	5428	5428	MS2	7/64	F9.raw
	High	lLLPGELAk	Unambiguous	15	2	H2B1C_HUMAN;H2B1B_HUMAN	N-Term(iTRAQ8plex); K9(iTRAQ8plex)	HCD	1	0	1	1	291289	Not Unique	Not Used	1	1.00545	1.70132	1.013	1.30898	0.996577	32.57	0	44.8401	168	3	521.34	1562	-5.86395	48.2151	9271	9271	MS2	10/64	itraq_10_ce35.raw
	High	amGIMNSFVNDIFER	Unambiguous	14	2	H2B1C_HUMAN;H2B1B_HUMAN	N-Term(iTRAQ8plex); M2(Oxidation)	HCD	1	0	1	1		No Quan Values	Not Used							32.46	0	3.17495	8	3	688.676	2064.01	-3.24256	40.8653	7305	7305	MS2	10/148	F3.raw
	High	lLLPGELAk	Unambiguous	15	2	H2B1C_HUMAN;H2B1B_HUMAN	N-Term(iTRAQ8plex); K9(iTRAQ8plex)	HCD	1	0	1	1	288234	Not Unique	Not Used	1	1.00063	2.10152	0.932139	1.8853	1.32654	32.43	0	35.5489	25	2	781.505	1562	-7.37927	32.1736	5707	5707	MS2	7/64	itraq_10_ce35.raw
	High	lLLPGELAk	Unambiguous	15	2	H2B1C_HUMAN;H2B1B_HUMAN	N-Term(iTRAQ8plex); K9(iTRAQ8plex)	HCD	1	0	1	1	283696	Not Unique	Not Used	1	0.939605	2.38704	0.979006	2.0248	1.38423	32.34	0	50.2393	500	3	521.342	1562.01	-1.64385	54.2714	9185	9185	MS2	10/64	F9.raw
	High	lLLPGELAk	Unambiguous	15	2	H2B1C_HUMAN;H2B1B_HUMAN	N-Term(iTRAQ8plex); K9(iTRAQ8plex)	HCD	1	0	1	1	287267	Not Unique	Not Used	1	1.42275	4.79059	1.08072	3.04191	1.17891	31.97	0	25.5003	6	2	781.505	1562	-7.45742	27.4534	4579	4579	MS2	7/64	itraq_10_ce35.raw
	High	lLLPGELAk	Unambiguous	15	2	H2B1C_HUMAN;H2B1B_HUMAN	N-Term(iTRAQ8plex); K9(iTRAQ8plex)	HCD	1	0	1	1	164927	Not Unique	Not Used	1	0.989692	4.45549	1.30327	3.72986	2.37218	31.9	0	9.69649	4	2	781.506	1562	-6.36331	31.5627	4910	4910	MS2	7/64	F11.raw
	High	lLLPGELAk	Unambiguous	15	2	H2B1C_HUMAN;H2B1B_HUMAN	N-Term(iTRAQ8plex); K9(iTRAQ8plex)	HCD	1	0	1	1	287482	Not Unique	Not Used	1	0.947859	4.47675	1.16801	3.74785	2.29911	31.84	0	7.46798	1	2	781.505	1562	-7.69187	28.5109	4830	4830	MS2	7/64	itraq_10_ce35.raw
	High	aMGIMNSFVNDIFER	Unambiguous	14	2	H2B1C_HUMAN;H2B1B_HUMAN	N-Term(iTRAQ8plex)	HCD	1	0	1	1	238252	Not Unique	Not Used	1	0.893104	1.44476	0.93466	0.9895	0.992534	31.59	0	9.11924	36	3	683.345	2048.02	-2.32354	47.7787	8678	8678	MS2	6/148	F3.raw
	High	lLLPGELAk	Unambiguous	15	2	H2B1C_HUMAN;H2B1B_HUMAN	N-Term(iTRAQ8plex); K9(iTRAQ8plex)	HCD	1	0	1	1	292054	Not Unique	Not Used	1	0.98125	2.60401	1.00897	2.239	1.55825	31.39	0	33.2321	187	3	521.339	1562	-7.73956	54.6556	10164	10164	MS2	10/64	itraq_10_ce35.raw
	High	lLLPGELAk	Unambiguous	15	2	H2B1C_HUMAN;H2B1B_HUMAN	N-Term(iTRAQ8plex); K9(iTRAQ8plex)	HCD	1	0	1	1	287674	Not Unique	Not Used	1	1.15417	2.74318	0.897832	2.45955	1.72407	31.33	0	9.24551	4	3	521.339	1562	-7.5051	29.4602	5054	5054	MS2	10/64	itraq_10_ce35.raw
	High	aMGImNSFVnDIFER	Unconsidered	14	2	H2B1C_HUMAN;H2B1B_HUMAN	N-Term(iTRAQ8plex); M5(Oxidation); N10(Deamidated)	HCD		0.4746	4	4	150515	Redundant	Not Used	1	0.944189	4.49695	1.22844	2.96902	1.86874	31.02	0	8.2877	7	2	1033	2064.99	-4.36117	35.0804	5770	5770	MS2	12/148	F1.raw
	High	lLLPGELAk	Unambiguous	15	2	H2B1C_HUMAN;H2B1B_HUMAN	N-Term(iTRAQ8plex); K9(iTRAQ8plex)	HCD	1	0	1	1	288309	Not Unique	Not Used	1	0.953195	1.98124	0.923436	1.70465	1.21877	31	0	27.401	30	2	781.505	1562	-6.44146	32.5328	5794	5794	MS2	7/64	itraq_10_ce35.raw
	High	lLLPGELAk	Unambiguous	15	2	H2B1C_HUMAN;H2B1B_HUMAN	N-Term(iTRAQ8plex); K9(iTRAQ8plex)	HCD	1	0	1	1	287338	Not Unique	Not Used	1	0.958037	5.31963	1.26447	4.2724	2.66512	30.79	0	8.44475	0	2	781.504	1562	-8.00447	27.7944	4662	4662	MS2	5/64	itraq_10_ce35.raw
	High	lLLPGELAk	Unambiguous	15	2	H2B1C_HUMAN;H2B1B_HUMAN	N-Term(iTRAQ8plex); K9(iTRAQ8plex)	HCD	1	0	1	1	280083	Not Unique	Not Used	1	0.936853	2.89462	1.00941	2.45822	1.63144	30.78	0	17.758	13	2	781.506	1562	-5.65996	29.9701	4970	4970	MS2	14/64	F9.raw
	High	lLLPGELAk	Unambiguous	15	2	H2B1C_HUMAN;H2B1B_HUMAN	N-Term(iTRAQ8plex); K9(iTRAQ8plex)	HCD	1	0	1	1	279765	Not Unique	Not Used	1	0.852992	4.61894	1.19353	3.8615	2.39282	30.77	0	8.78947	0	2	781.506	1562.01	-5.58181	28.3206	4599	4599	MS2	5/64	F9.raw
	High	lLLPGELAk	Unambiguous	15	2	H2B1C_HUMAN;H2B1B_HUMAN	N-Term(iTRAQ8plex); K9(iTRAQ8plex)	HCD	1	0	1	1	279831	Not Unique	Not Used	1	0.982738	4.61048	1.21819	3.88137	2.36017	30.75	0	8.93353	0	2	781.506	1562.01	-5.42551	28.6662	4676	4676	MS2	5/64	F9.raw
	High	lLLPGELAk	Unambiguous	15	2	H2B1C_HUMAN;H2B1B_HUMAN	N-Term(iTRAQ8plex); K9(iTRAQ8plex)	HCD	1	0	1	1	287410	Not Unique	Not Used	1	0.956032	5.07994	1.26023	4.18928	2.5715	30.74	0	9.75038	0	2	781.504	1562	-8.23893	28.1478	4746	4746	MS2	5/64	itraq_10_ce35.raw
	High	lLLPGELAk	Unambiguous	15	2	H2B1C_HUMAN;H2B1B_HUMAN	N-Term(iTRAQ8plex); K9(iTRAQ8plex)	HCD	1	0	1	1	272285	Not Unique	Not Used	1	0.93176	4.30335	1.206	3.73195	2.28275	30.73	0	9.82509	1	2	781.506	1562.01	-5.26921	28.6069	4630	4630	MS2	5/64	F8.raw
	High	lLLPGELAk	Unambiguous	15	2	H2B1C_HUMAN;H2B1B_HUMAN	N-Term(iTRAQ8plex); K9(iTRAQ8plex)	HCD	1	0	1	1	272107	Not Unique	Not Used	1	1.11947	2.85896	0.770514	1.8827	0.882809	30.7	0	50.2041	80	2	781.505	1562	-6.83222	27.6983	4422	4422	MS2	7/64	F8.raw
	High	lLLPGELAk	Unambiguous	15	2	H2B1C_HUMAN;H2B1B_HUMAN	N-Term(iTRAQ8plex); K9(iTRAQ8plex)	HCD	1	0	1	1	272321	Not Unique	Not Used	1	0.706143	1.9167	0.698051	1.4309	1.14663	30.65	0	13.5484	4	3	521.34	1562.01	-5.27782	28.7903	4672	4672	MS2	10/64	F8.raw
	High	lLLPGELAk	Unambiguous	15	2	H2B1C_HUMAN;H2B1B_HUMAN	N-Term(iTRAQ8plex); K9(iTRAQ8plex)	HCD	1	0	1	1	178197	Not Unique	Not Used	1	0.952724	1.98479	0.895856	1.65142	1.33326	30.58	0	35.3297	13	2	781.506	1562	-6.36331	30.0296	5059	5059	MS2	8/64	F13.raw
	High	lLLPGELAk	Unambiguous	15	2	H2B1C_HUMAN;H2B1B_HUMAN	N-Term(iTRAQ8plex); K9(iTRAQ8plex)	HCD	1	0	1	1	291750	Not Unique	Not Used	1	0.96115	2.37372	1.00904	2.20635	1.45633	30.42	0	42.1411	130	3	521.339	1562	-6.91898	51.7527	9809	9809	MS2	10/64	itraq_10_ce35.raw
	High	lLLPGELAk	Unambiguous	15	2	H2B1C_HUMAN;H2B1B_HUMAN	N-Term(iTRAQ8plex); K9(iTRAQ8plex)	HCD	1	0	1	1	291341	Not Unique	Not Used	1	0.977837	1.90875	0.945065	1.56232	1.1877	30.35	0	43.5201	109	3	521.339	1562	-6.33285	48.612	9332	9332	MS2	10/64	itraq_10_ce35.raw
	High	lLLPGELAk	Unambiguous	15	2	H2B1C_HUMAN;H2B1B_HUMAN	N-Term(iTRAQ8plex); K9(iTRAQ8plex)	HCD	1	0	1	1	287603	Not Unique	Not Used	1	0.84984	3.18385	0.874893	2.33085	1.58481	30.17	0	24.8969	5	3	521.339	1562	-8.20846	29.1081	4971	4971	MS2	9/64	itraq_10_ce35.raw
	High	lLLPGELAk	Unambiguous	15	2	H2B1C_HUMAN;H2B1B_HUMAN	N-Term(iTRAQ8plex); K9(iTRAQ8plex)	HCD	1	0	1	1	282468	Not Unique	Not Used	1	1.0296	1.26144	0.993436	1.05179	0.712072	30.04	0	56.9213	154	3	521.341	1562.01	-4.10557	42.8077	7752	7752	MS2	5/64	F9.raw
	High	aMGIMNSFVNDIFER	Unambiguous	14	2	H2B1C_HUMAN;H2B1B_HUMAN	N-Term(iTRAQ8plex)	HCD	1	0	1	1	239049	Not Unique	Not Used	1	1.09943	0.836295	0.839579	0.87368	0.901627	29.82	0	7.78206	52	3	683.345	2048.02	-2.41294	53.9755	9608	9608	MS2	12/148	F3.raw
	High	lLLPGELAk	Unambiguous	15	2	H2B1C_HUMAN;H2B1B_HUMAN	N-Term(iTRAQ8plex); K9(iTRAQ8plex)	HCD	1	0	1	1	291450	Not Unique	Not Used	1	1.05985	1.34288	0.864808	1.21598	0.854164	29.76	0	39.8902	88	3	521.34	1562	-6.21562	49.4071	9459	9459	MS2	10/64	itraq_10_ce35.raw
	High	aMGIMnSFVNDIFER	Unconsidered	14	2	H2B1C_HUMAN;H2B1B_HUMAN	N-Term(iTRAQ8plex); N6(Deamidated)	HCD		0.3023	2	2	151964	Redundant	Not Used	1	1.09694	1.456	0.610855	1.10817	0.72877	29.75	0	43.5986	70	2	1025.01	2049	-2.70662	42.725	7460	7460	MS2	12/148	F1.raw
	High	lLLPGELAk	Unambiguous	15	2	H2B1C_HUMAN;H2B1B_HUMAN	N-Term(iTRAQ8plex); K9(iTRAQ8plex)	HCD	1	0	1	1	272027	Not Unique	Not Used	1	1.64804	7.1648	1.65385	4.26685	1.51667	29.51	0	21.4671	18	2	781.506	1562	-6.28516	27.2932	4329	4329	MS2	5/64	F8.raw
	High	lLLPGELAk	Unambiguous	15	2	H2B1C_HUMAN;H2B1B_HUMAN	N-Term(iTRAQ8plex); K9(iTRAQ8plex)	HCD	1	0	1	1	279745	Not Unique	Not Used	1	0.990398	3.10036	1.0939	2.29779	1.54773	29.46	0	19.8444	13	3	521.339	1562	-6.33285	28.2151	4575	4575	MS2	9/64	F9.raw
	High	lLLPGELAk	Unambiguous	15	2	H2B1C_HUMAN;H2B1B_HUMAN	N-Term(iTRAQ8plex); K9(iTRAQ8plex)	HCD	1	0	1	1	283662	Not Unique	Not Used	1	0.998444	2.30169	0.947004	1.92417	1.37617	29.3	0	44.1092	500	3	521.341	1562.01	-3.75389	53.8403	9145	9145	MS2	10/64	F9.raw
	High	lLLPGELAk	Unambiguous	15	2	H2B1C_HUMAN;H2B1B_HUMAN	N-Term(iTRAQ8plex); K9(iTRAQ8plex)	HCD	1	0	1	1	161064	Not Unique	Not Used	1	0.998892	2.09127	0.827382	1.63898	1.29421	29.14	0	42.3478	500	3	521.34	1562.01	-5.04337	55.016	8795	8795	MS2	10/64	F10.raw
	High	lLLPGELAk	Unambiguous	15	2	H2B1C_HUMAN;H2B1B_HUMAN	N-Term(iTRAQ8plex); K9(iTRAQ8plex)	HCD	1	0	1	1	291894	Not Unique	Not Used	1	0.970394	2.46148	1.06333	2.07913	1.56574	29.01	0	45.0585	284	3	521.34	1562.01	-5.16059	53.0599	9977	9977	MS2	5/64	itraq_10_ce35.raw
	High	amGIMNSFVNDIFER	Unconsidered	14	2	H2B1C_HUMAN;H2B1B_HUMAN	N-Term(iTRAQ8plex); M2(Oxidation)	HCD		0.5323	2	2	235997	Redundant	Not Used	1	1.09461	2.3411	2.04079	2.3666	1.36976	28.97	0	11.8327	15	2	1032.51	2064.01	-2.99948	35.2995	6047	6047	MS2	11/148	F3.raw
	High	lLLPGELAk	Unambiguous	15	2	H2B1C_HUMAN;H2B1B_HUMAN	N-Term(iTRAQ8plex); K9(iTRAQ8plex)	HCD	1	0	1	1	279987	Not Unique	Not Used	1	0.998385	3.14128	0.96174	2.37209	1.511	28.88	0	26.4663	10	3	521.34	1562.01	-5.16059	29.4821	4858	4858	MS2	10/64	F9.raw
	High	amGIMnSFVNDIFER	Unconsidered	14	2	H2B1C_HUMAN;H2B1B_HUMAN	N-Term(iTRAQ8plex); M2(Oxidation); N6(Deamidated)	HCD		0.5323	2	2	150371	Redundant	Not Used	1	0.91294	3.40826	0.944372	2.4454	1.63284	28.83	0	21.5423	13	2	1033	2065	-3.17889	34.3294	5602	5602	MS2	10/148	F1.raw
	High	amGIMnSFVNDIFER	Unconsidered	14	2	H2B1C_HUMAN;H2B1B_HUMAN	N-Term(iTRAQ8plex); M2(Oxidation); N6(Deamidated)	HCD		0.5397	3	3	223422	Redundant	Not Used	1	1.08095	2.56248	1.23373	2.16904	1.60813	28.71	0	53.2975	69	2	1033	2064.99	-4.83409	41.9659	7346	7346	MS2	10/148	F2.raw
	High	lLLPGELAk	Unambiguous	15	2	H2B1C_HUMAN;H2B1B_HUMAN	N-Term(iTRAQ8plex); K9(iTRAQ8plex)	HCD	1	0	1	1	291791	Not Unique	Not Used	1	0.944765	2.41778	1.01389	2.02755	1.49397	28.55	0	42.4862	174	3	521.34	1562	-6.0984	52.1077	9857	9857	MS2	5/64	itraq_10_ce35.raw
	High	lLLPGELAk	Unambiguous	15	2	H2B1C_HUMAN;H2B1B_HUMAN	N-Term(iTRAQ8plex); K9(iTRAQ8plex)	HCD	1	0	1	1	157649	Not Unique	Not Used	1	1.11074	2.43871	0.995715	2.20193	1.41202	28.48	0	36.1729	9	3	521.34	1562	-5.86395	29.9039	4804	4804	MS2	9/64	F10.raw
	High	lLLPGELAk	Unambiguous	15	2	H2B1C_HUMAN;H2B1B_HUMAN	N-Term(iTRAQ8plex); K9(iTRAQ8plex)	HCD	1	0	1	1	264653	Not Unique	Not Used	1	0.947165	2.36	1.07864	1.84616	1.63198	28.48	0	30.0939	25	2	781.506	1562.01	-5.58181	28.2256	4615	4615	MS2	6/64	F7.raw
	High	aMGImNSFVnDIFER	Unconsidered	14	2	H2B1C_HUMAN;H2B1B_HUMAN	N-Term(iTRAQ8plex); M5(Oxidation); N10(Deamidated)	HCD		0.5484	3	3	150371	Redundant	Not Used	1	0.91294	3.40826	0.944372	2.4454	1.63284	28.43	0	21.5423	13	2	1033	2065	-3.17889	34.3294	5602	5602	MS2	11/148	F1.raw
	High	lLLPGELAk	Unambiguous	15	2	H2B1C_HUMAN;H2B1B_HUMAN	N-Term(iTRAQ8plex); K9(iTRAQ8plex)	HCD	1	0	1	1	157563	Not Unique	Not Used	1	0.752372	4.38414	1.11522	3.57211	2.24774	28.3	0	7.38493	2	3	521.34	1562.01	-4.57447	29.4271	4704	4704	MS2	9/64	F10.raw
	High	lLLPGELAk	Unambiguous	15	2	H2B1C_HUMAN;H2B1B_HUMAN	N-Term(iTRAQ8plex); K9(iTRAQ8plex)	HCD	1	0	1	1	257912	Not Unique	Not Used	1	1.22919	2.85655	1.65027	2.40067	1.50819	28.25	0	49.3009	20	3	521.34	1562	-6.21562	31.1002	4961	4961	MS2	5/64	F6.raw
	High	lLLPGELAk	Unambiguous	15	2	H2B1C_HUMAN;H2B1B_HUMAN	N-Term(iTRAQ8plex); K9(iTRAQ8plex)	HCD	1	0	1	1	161021	Not Unique	Not Used	1	1.07192	2.08831	1.10903	1.76614	1.41066	28.12	0	43.7724	500	3	521.34	1562.01	-4.80892	54.4021	8739	8739	MS2	9/64	F10.raw
	High	lLLPGELAk	Unambiguous	15	2	H2B1C_HUMAN;H2B1B_HUMAN	N-Term(iTRAQ8plex); K9(iTRAQ8plex)	HCD	1	0	1	1	242541	Not Unique	Not Used	1	0.945599	3.25139	1.0481	2.30559	1.61495	27.91	0	30.701	33	2	781.505	1562	-7.37927	27.3717	4385	4385	MS2	6/64	F4.raw
	High	lLLPGELAk	Unambiguous	15	2	H2B1C_HUMAN;H2B1B_HUMAN	N-Term(iTRAQ8plex); K9(iTRAQ8plex)	HCD	1	0	1	1	157545	Not Unique	Not Used	1	0.895056	4.50585	1.26582	3.82867	2.49821	27.91	0	7.84874	1	2	781.506	1562.01	-5.42551	29.318	4683	4683	MS2	5/64	F10.raw
	High	lLLPGELAk	Unambiguous	15	2	H2B1C_HUMAN;H2B1B_HUMAN	N-Term(iTRAQ8plex); K9(iTRAQ8plex)	HCD	1	0	1	1	157479	Not Unique	Not Used	1	1.08466	4.37562	1.47744	3.62707	2.16568	27.66	0	25.9846	10	2	781.506	1562.01	-5.19106	28.9599	4606	4606	MS2	5/64	F10.raw
	High	lLLPGELAk	Unambiguous	15	2	H2B1C_HUMAN;H2B1B_HUMAN	N-Term(iTRAQ8plex); K9(iTRAQ8plex)	HCD	1	0	1	1	165174	Not Unique	Not Used	1	0.855902	1.26108	1.1249	1.06475	0.924439	27.57	0	24.8651	36	3	521.34	1562.01	-4.92614	32.9963	5198	5198	MS2	5/64	F11.raw
	High	lLLPGELAk	Unambiguous	15	2	H2B1C_HUMAN;H2B1B_HUMAN	N-Term(iTRAQ8plex); K9(iTRAQ8plex)	HCD	1	0	1	1	234273	Not Unique	Not Used	1	1.03441	3.5193	1.09543	3.10689	2.149	27.56	0	11.1672	9	2	781.505	1562	-7.61372	26.6511	4036	4036	MS2	6/64	F3.raw
	High	amGIMNSFVNDIFER	Unambiguous	14	2	H2B1C_HUMAN;H2B1B_HUMAN	N-Term(iTRAQ8plex); M2(Oxidation)	HCD	1	0	1	1	236990	Not Unique	Not Used	1	1.24396	2.37569	1.75091	2.0609	1.33544	27.53	0	37.402	105	2	1032.51	2064.01	-3.23605	40.3993	7205	7205	MS2	7/148	F3.raw
	High	aMGImNSFVNDIFER	Unconsidered	14	2	H2B1C_HUMAN;H2B1B_HUMAN	N-Term(iTRAQ8plex); M5(Oxidation)	HCD		0.5345	2	2	237183	Redundant	Not Used	1	0.949492	5.82725	1.55828	4.75925	2.99203	27.49	0	5.46762	2	2	1032.51	2064.01	-3.11776	41.4345	7431	7431	MS2	12/148	F3.raw
	High	lLLPGELAk	Unambiguous	15	2	H2B1C_HUMAN;H2B1B_HUMAN	N-Term(iTRAQ8plex); K9(iTRAQ8plex)	HCD	1	0	1	1	280005	Not Unique	Not Used	1	0.997341	2.16435	0.874432	1.98061	1.40929	27.36	0	13.5981	11	2	781.505	1562	-6.67592	29.5738	4879	4879	MS2	7/64	F9.raw
	High	lLLPGELAk	Unambiguous	15	2	H2B1C_HUMAN;H2B1B_HUMAN	N-Term(iTRAQ8plex); K9(iTRAQ8plex)	HCD	1	0	1	1	164939	Not Unique	Not Used	1	1.19416	3.11539	0.940195	2.63584	1.69023	27.34	0	12.9222	3	3	521.34	1562.01	-5.27782	31.6302	4924	4924	MS2	9/64	F11.raw
	High	lLLPGELAk	Unambiguous	15	2	H2B1C_HUMAN;H2B1B_HUMAN	N-Term(iTRAQ8plex); K9(iTRAQ8plex)	HCD	1	0	1	1	288716	Not Unique	Not Used	1	1.0325	1.41705	0.964591	1.28704	1.06592	27.15	0	49.8439	39	2	781.507	1562.01	-5.11291	34.5179	6269	6269	MS2	8/64	itraq_10_ce35.raw
	High	aMGIMnSFVnDIFER	Unambiguous	14	2	H2B1C_HUMAN;H2B1B_HUMAN	N-Term(iTRAQ8plex); N6(Deamidated); N10(Deamidated)	HCD	1	0	1	1	150873	Not Unique	Not Used	1	0.952114	1.46633	1.21616	1.12275	1.00792	27.02	0	39.1646	84	2	1025.5	2049.98	-4.67389	36.9565	6187	6187	MS2	8/148	F1.raw
	High	lLLPGELAk	Unambiguous	15	2	H2B1C_HUMAN;H2B1B_HUMAN	N-Term(iTRAQ8plex); K9(iTRAQ8plex)	HCD	1	0	1	1	272619	Not Unique	Not Used	1	0.964574	1.57883	0.867806	1.45175	1.10601	26.9	0	58.6786	49	2	781.506	1562	-6.20701	30.2984	5019	5019	MS2	6/64	F8.raw
	High	lLLPGELAk	Unambiguous	15	2	H2B1C_HUMAN;H2B1B_HUMAN	N-Term(iTRAQ8plex); K9(iTRAQ8plex)	HCD	1	0	1	1	292012	Not Unique	Not Used	1	0.935838	2.76526	0.977771	2.20835	1.6203	26.8	0	42.8501	247	3	521.339	1562	-7.38788	54.2126	10115	10115	MS2	5/64	itraq_10_ce35.raw
	High	lLLPGELAk	Unambiguous	15	2	H2B1C_HUMAN;H2B1B_HUMAN	N-Term(iTRAQ8plex); K9(iTRAQ8plex)	HCD	1	0	1	1	291590	Not Unique	Not Used	1	0.85769	1.28289	0.938294	1.15719	1.00045	26.65	0	37.6066	344	2	781.504	1562	-8.94228	50.4084	9622	9622	MS2	11/64	itraq_10_ce35.raw
	High	lLLPGELAk	Unambiguous	15	2	H2B1C_HUMAN;H2B1B_HUMAN	N-Term(iTRAQ8plex); K9(iTRAQ8plex)	HCD	1	0	1	1	264575	Not Unique	Not Used	1	0.86648	3.21729	1.08564	2.64918	1.71349	26.64	0	39.9483	52	2	781.505	1562	-6.44146	27.8233	4524	4524	MS2	13/64	F7.raw
	High	lLLPGELAk	Unambiguous	15	2	H2B1C_HUMAN;H2B1B_HUMAN	N-Term(iTRAQ8plex); K9(iTRAQ8plex)	HCD	1	0	1	1	157491	Not Unique	Not Used	1	0.860994	4.61064	1.25437	3.65174	2.34516	26.64	0	7.79666	1	3	521.34	1562.01	-4.80892	29.0206	4620	4620	MS2	6/64	F10.raw
	High	lLLPGELAk	Unambiguous	15	2	H2B1C_HUMAN;H2B1B_HUMAN	N-Term(iTRAQ8plex); K9(iTRAQ8plex)	HCD	1	0	1	1	157726	Not Unique	Not Used	1	0.958905	1.68675	1.03682	1.3689	0.956629	26.53	0	17.2669	14	3	521.341	1562.01	-3.87112	30.3086	4894	4894	MS2	9/64	F10.raw
	High	lLLPGELAk	Unambiguous	15	2	H2B1C_HUMAN;H2B1B_HUMAN	N-Term(iTRAQ8plex); K9(iTRAQ8plex)	HCD	1	0	1	1	165011	Not Unique	Not Used	1	1.12591	2.28734	0.887581	1.98712	1.35559	26.47	0	27.3081	32	2	781.506	1562	-5.97256	32.0509	5008	5008	MS2	6/64	F11.raw
	High	lLLPGELAk	Unambiguous	15	2	H2B1C_HUMAN;H2B1B_HUMAN	N-Term(iTRAQ8plex); K9(iTRAQ8plex)	HCD	1	0	1	1	283745	Not Unique	Not Used	1	1.04836	2.48914	1.07797	2.16085	1.45759	26.27	0	44.5235	500	3	521.341	1562.01	-4.22279	54.8709	9242	9242	MS2	9/64	F9.raw
	High	amGImnSFVNDIFER	Unconsidered	14	2	H2B1C_HUMAN;H2B1B_HUMAN	N-Term(iTRAQ8plex); M2(Oxidation); M5(Oxidation); N6(Deamidated)	HCD		0.5593	2	2	149392	Redundant	Not Used	1	0.879149	1.58065	0.851139	1.20906	0.932038	26.17	0	15.2313	42	2	1041	2080.99	-4.69977	29.2638	4459	4459	MS2	11/148	F1.raw
	High	lLLPGELAk	Unambiguous	15	2	H2B1C_HUMAN;H2B1B_HUMAN	N-Term(iTRAQ8plex); K9(iTRAQ8plex)	HCD	1	0	1	1	250577	Not Unique	Not Used	1	1.1004	2.12808	1.15004	1.70033	1.34787	26.15	0	49.1356	61	2	781.504	1562	-8.16077	30.5795	4698	4698	MS2	7/64	F5.raw
	High	lLLPGELAk	Unambiguous	15	2	H2B1C_HUMAN;H2B1B_HUMAN	N-Term(iTRAQ8plex); K9(iTRAQ8plex)	HCD	1	0	1	1	287530	Not Unique	Not Used	1	1.04067	3.42705	1.10554	2.52678	1.70694	26.13	0	14.3347	2	3	521.339	1562	-7.27065	28.7478	4886	4886	MS2	5/64	itraq_10_ce35.raw
	High	lLLPGELAk	Unambiguous	15	2	H2B1C_HUMAN;H2B1B_HUMAN	N-Term(iTRAQ8plex); K9(iTRAQ8plex)	HCD	1	0	1	1	280065	Not Unique	Not Used	1	0.782489	1.91706	0.850063	1.3907	0.999535	26.09	0	11.4935	8	3	521.34	1562.01	-4.57447	29.8827	4949	4949	MS2	5/64	F9.raw
	High	lLLPGELAk	Unambiguous	15	2	H2B1C_HUMAN;H2B1B_HUMAN	N-Term(iTRAQ8plex); K9(iTRAQ8plex)	HCD	1	0	1	1	288060	Not Unique	Not Used	1	0.999108	1.91972	0.935967	1.78188	1.34284	25.99	0	31.2057	14	2	781.504	1562	-7.84817	31.3257	5504	5504	MS2	8/64	itraq_10_ce35.raw
	High	lLLPGELAk	Unambiguous	15	2	H2B1C_HUMAN;H2B1B_HUMAN	N-Term(iTRAQ8plex); K9(iTRAQ8plex)	HCD	1	0	1	1	272526	Not Unique	Not Used	1	0.959189	2.43919	0.880929	2.03124	1.35751	25.73	0	22.7898	28	2	781.506	1562	-6.36331	29.8456	4911	4911	MS2	7/64	F8.raw
	High	lLLPGELAk	Unambiguous	15	2	H2B1C_HUMAN;H2B1B_HUMAN	N-Term(iTRAQ8plex); K9(iTRAQ8plex)	HCD	1	0	1	1	171667	Not Unique	Not Used	1	1.01787	1.26508	0.992589	1.25037	0.971077	25.49	0	41.8478	77	3	521.34	1562	-5.86395	32.2716	5028	5028	MS2	9/64	F12.raw
	High	lLLPGELAk	Unambiguous	15	2	H2B1C_HUMAN;H2B1B_HUMAN	N-Term(iTRAQ8plex); K9(iTRAQ8plex)	HCD	1	0	1	1	287189	Not Unique	Not Used	1	1.32393	5.0688	1.1471	3.03101	0.978735	25.43	0	15.8644	3	3	521.339	1562	-7.73956	27.0808	4488	4488	MS2	5/64	itraq_10_ce35.raw
	High	lLLPGELAk	Unambiguous	15	2	H2B1C_HUMAN;H2B1B_HUMAN	N-Term(iTRAQ8plex); K9(iTRAQ8plex)	HCD	1	0	1	1	157701	Not Unique	Not Used	1	1.10157	2.04331	1.11971	2.06648	1.34106	25.36	0	48.4833	25	2	781.506	1562	-5.81626	30.1801	4865	4865	MS2	6/64	F10.raw
	High	lLLPGELAk	Unambiguous	15	2	H2B1C_HUMAN;H2B1B_HUMAN	N-Term(iTRAQ8plex); K9(iTRAQ8plex)	HCD	1	0	1	1	250647	Not Unique	Not Used	1	1.04782	1.43838	1.20532	1.61709	0.965579	25.28	0	22.4756	21	3	521.339	1562	-7.5051	30.9562	4780	4780	MS2	5/64	F5.raw
	High	lLLPGELAk	Unambiguous	15	2	H2B1C_HUMAN;H2B1B_HUMAN	N-Term(iTRAQ8plex); K9(iTRAQ8plex)	HCD	1	0	1	1	280396	Not Unique	Not Used	1	0.966165	1.48751	0.803487	1.37538	1.00909	25.21	0	25.4518	40	2	781.506	1562	-6.36331	31.5515	5335	5335	MS2	8/64	F9.raw
	High	lLLPGELAk	Unambiguous	15	2	H2B1C_HUMAN;H2B1B_HUMAN	N-Term(iTRAQ8plex); K9(iTRAQ8plex)	HCD	1	0	1	1	185353	Not Unique	Not Used	1	0.918725	3.11194	1.0685	2.80385	2.24779	25.07	0	34.1775	45	2	781.507	1562.01	-4.95661	31.3371	5064	5064	MS2	7/64	F14.raw
	High	lLLPGELAk	Unambiguous	15	2	H2B1C_HUMAN;H2B1B_HUMAN	N-Term(iTRAQ8plex); K9(iTRAQ8plex)	HCD	1	0	1	1	272453	Not Unique	Not Used	1	1.07574	2.15996	0.944487	1.66327	1.23078	24.97	0	24.2218	29	2	781.506	1562	-5.89441	29.473	4826	4826	MS2	8/64	F8.raw
	High	lLLPGELAk	Unambiguous	15	2	H2B1C_HUMAN;H2B1B_HUMAN	N-Term(iTRAQ8plex); K9(iTRAQ8plex)	HCD	1	0	1	1	165077	Not Unique	Not Used	1	0.938709	2.35426	1.10157	2.01425	1.45733	24.94	0	51.4539	42	2	781.506	1562.01	-5.58181	32.4223	5085	5085	MS2	7/64	F11.raw
	High	lLLPGELAk	Unambiguous	15	2	H2B1C_HUMAN;H2B1B_HUMAN	N-Term(iTRAQ8plex); K9(iTRAQ8plex)	HCD	1	0	1	1	157311	Not Unique	Not Used	1	1.57149	6.81802	1.89523	4.02466	1.23254	24.83	0	41.9387	15	2	781.507	1562.01	-4.56586	28.091	4410	4410	MS2	8/64	F10.raw
	High	lLLPGELAk	Unambiguous	15	2	H2B1C_HUMAN;H2B1B_HUMAN	N-Term(iTRAQ8plex); K9(iTRAQ8plex)	HCD	1	0	1	1	185291	Not Unique	Not Used	1	0.905255	1.41598	0.881767	1.34288	0.956153	24.6	0	45.984	172	2	781.507	1562.01	-5.11291	30.9829	4991	4991	MS2	6/64	F14.raw
	High	lLLPGELAk	Unambiguous	15	2	H2B1C_HUMAN;H2B1B_HUMAN	N-Term(iTRAQ8plex); K9(iTRAQ8plex)	HCD	1	0	1	1	287909	Not Unique	Not Used	1	1.00281	1.91887	0.932111	1.57565	1.16427	24.29	0	29.7044	13	2	781.506	1562.01	-5.42551	30.5828	5328	5328	MS2	6/64	itraq_10_ce35.raw
	High	lLLPGELAk	Unambiguous	15	2	H2B1C_HUMAN;H2B1B_HUMAN	N-Term(iTRAQ8plex); K9(iTRAQ8plex)	HCD	1	0	1	1	264451	Not Unique	Not Used	1	1.25127	2.64309	1.15457	1.67179	1.06272	23.57	0	48.9718	85	2	781.505	1562	-7.22297	27.1974	4379	4379	MS2	6/64	F7.raw
	High	lLLPGELAk	Unambiguous	15	2	H2B1C_HUMAN;H2B1B_HUMAN	N-Term(iTRAQ8plex); K9(iTRAQ8plex)	HCD	1	0	1	1	164713	Not Unique	Not Used	1	1.25407	2.75974	1.24524	1.91032	1.23237	23.5	0	44.3045	70	3	521.34	1562	-5.86395	30.316	4660	4660	MS2	8/64	F11.raw
	High	lLLPGELAk	Unambiguous	15	2	H2B1C_HUMAN;H2B1B_HUMAN	N-Term(iTRAQ8plex); K9(iTRAQ8plex)	HCD	1	0	1	1	280446	Not Unique	Not Used	1	0.877746	1.30695	0.863349	1.06558	0.931987	23.25	0	38.068	29	3	521.34	1562.01	-5.27782	31.8141	5393	5393	MS2	8/64	F9.raw
	High	lLLPGELAk	Unambiguous	15	2	H2B1C_HUMAN;H2B1B_HUMAN	N-Term(iTRAQ8plex); K9(iTRAQ8plex)	HCD	1	0	1	1	288270	Not Unique	Not Used	1	1.13034	1.44375	0.822918	1.30546	0.956943	23.03	0	16.0146	22	3	521.339	1562	-8.09123	32.3521	5749	5749	MS2	4/64	itraq_10_ce35.raw
	High	lLLPGELAk	Unambiguous	15	2	H2B1C_HUMAN;H2B1B_HUMAN	N-Term(iTRAQ8plex); K9(iTRAQ8plex)	HCD	1	0	1	1	291708	Not Unique	Not Used	1	0.920788	1.77609	0.931799	1.3641	1.04825	22.72	0	43.7014	148	3	521.34	1562.01	-5.39504	51.3915	9760	9760	MS2	10/64	itraq_10_ce35.raw
	High	lLLPGELAk	Unambiguous	15	2	H2B1C_HUMAN;H2B1B_HUMAN	N-Term(iTRAQ8plex); K9(iTRAQ8plex)	HCD	1	0	1	1	280251	Not Unique	Not Used	1	1.16298	1.49702	0.841552	1.2298	0.993685	22.49	0	36.6918	29	2	781.506	1562.01	-5.19106	30.8116	5166	5166	MS2	6/64	F9.raw
	High	lLLPGELAk	Unambiguous	15	2	H2B1C_HUMAN;H2B1B_HUMAN	N-Term(iTRAQ8plex); K9(iTRAQ8plex)	HCD	1	0	1	1	291931	Not Unique	Not Used	1	1.01884	2.30545	1.03656	1.97116	1.48044	22.09	0	44.1349	338	3	521.34	1562	-5.86395	53.4177	10020	10020	MS2	10/64	itraq_10_ce35.raw
	High	lLLPGELAk	Unambiguous	15	2	H2B1C_HUMAN;H2B1B_HUMAN	N-Term(iTRAQ8plex); K9(iTRAQ8plex)	HCD	1	0	1	1	280327	Not Unique	Not Used	1	1.02023	1.70127	0.906201	1.54195	1.22516	22.09	0	29.052	33	2	781.506	1562.01	-5.42551	31.1934	5254	5254	MS2	7/64	F9.raw
H2B1B_HUMAN	(P33778) Histone H2B type 1-B	8706.3	35.71	8	2	5	310	1	0	1.01037	4.31533	1.8326	21.5738	1.19668	6.45815	2.43585	2.00234	24.0466	126	13.9416	10.3159
	Confidence Level	Sequence	PSM Ambiguity	# Proteins	# Protein Groups	Protein Group Accessions	Modifications	Activation Type	ΔScore	ΔCn	Rank	Search Engine Rank	QuanResultID	Quan Info	Quan Usage	113/113	114/113	115/113	116/113	117/113	118/113	IonScore	# Missed Cleavages	Isolation Interference [%]	Ion Inject Time [ms]	Charge	m/z [Da]	MH+ [Da]	ΔM [ppm]	RT [min]	First Scan	Last Scan	MS Order	Ions Matched	Spectrum File
	High	aMGIMnSFVnDIFER	Unambiguous	14	2	H2B1C_HUMAN;H2B1B_HUMAN	N-Term(iTRAQ8plex); N6(Deamidated); N10(Deamidated)	HCD	1	0	1	1	151325	Not Unique	Not Used	1	1.16253	4.89697	1.35156	3.10187	2.04636	98.78	0	16.3892	6	2	1025.5	2049.99	-0.0292294	39.3812	6715	6715	MS2	11/148	F1.raw
	High	aMGIMNSFVnDIFER	Unambiguous	14	2	H2B1C_HUMAN;H2B1B_HUMAN	N-Term(iTRAQ8plex); N10(Deamidated)	HCD	0.596	0	1	1	151229	Not Unique	Not Used	1	1.01383	5.79002	1.44705	4.4031	2.68351	98.65	0	3.81002	2	2	1025	2049	-3.77898	38.8797	6603	6603	MS2	11/148	F1.raw
	High	aMGIMNSFVNDIFER	Unambiguous	14	2	H2B1C_HUMAN;H2B1B_HUMAN	N-Term(iTRAQ8plex)	HCD	1	0	1	1	224221	Not Unique	Not Used	1	1.48984	5.8049	1.81255	4.82916	2.66481	98.03	0	26.1557	75	2	1024.51	2048.02	-1.69113	46.6457	8278	8278	MS2	11/148	F2.raw
	High	aMGIMNSFVnDIFER	Unambiguous	14	2	H2B1C_HUMAN;H2B1B_HUMAN	N-Term(iTRAQ8plex); N10(Deamidated)	HCD	0.617	0	1	1	224240	Not Unique	Not Used	1	0.999137	5.16809	1.18404	3.95992	2.26958	94.37	0	7.77093	10	2	1025.01	2049	-2.46832	46.7478	8301	8301	MS2	11/148	F2.raw
	High	amGIMNSFVNDIFER	Unambiguous	14	2	H2B1C_HUMAN;H2B1B_HUMAN	N-Term(iTRAQ8plex); M2(Oxidation)	HCD	0.407	0	1	1	237117	Not Unique	Not Used	1	1.02968	6.03338	1.48505	4.87013	2.86752	85.64	0	25.6469	4	2	1032.51	2064.01	-4.18233	41.0855	7354	7354	MS2	12/148	F3.raw
	High	aMGIMNSFVNDIFER	Unambiguous	14	2	H2B1C_HUMAN;H2B1B_HUMAN	N-Term(iTRAQ8plex)	HCD	1	0	1	1	246045	Not Unique	Not Used	1	1.1615	5.54684	1.47189	4.22425	2.63349	85.6	0	4.33342	24	2	1024.51	2048.02	-1.69113	46.678	8473	8473	MS2	10/148	F4.raw
	High	aMGIMNSFVNDIFER	Unambiguous	14	2	H2B1C_HUMAN;H2B1B_HUMAN	N-Term(iTRAQ8plex)	HCD	1	0	1	1	238611	Not Unique	Not Used	1	1.06436	6.15938	1.57171	5.11452	2.92172	85.42	0	2.66525	9	2	1024.51	2048.02	-2.6448	50.4542	9097	9097	MS2	10/148	F3.raw
	High	aMGIMNSFVNDIFER	Unambiguous	14	2	H2B1C_HUMAN;H2B1B_HUMAN	N-Term(iTRAQ8plex)	HCD	1	0	1	1	237996	Not Unique	Not Used	1	1.03409	4.54412	1.37781	4.85899	2.91203	85.25	0	7.53574	486	2	1024.51	2048.02	-4.67134	46.0835	8379	8379	MS2	10/148	F3.raw
	High	aMGIMNSFVNDIFER	Unambiguous	14	2	H2B1C_HUMAN;H2B1B_HUMAN	N-Term(iTRAQ8plex)	HCD	1	0	1	1	238659	Not Unique	Not Used	1	1.05024	6.4425	1.77647	5.2135	3.14953	85.22	0	3.52383	11	2	1024.51	2048.02	-2.52559	50.7988	9153	9153	MS2	10/148	F3.raw
	High	aMGIMNSFVNDIFER	Unambiguous	14	2	H2B1C_HUMAN;H2B1B_HUMAN	N-Term(iTRAQ8plex)	HCD	1	0	1	1	238317	Not Unique	Not Used	1	1.02387	6.1435	1.56814	5.14017	3.11289	85.21	0	3.1753	14	2	1024.51	2048.02	-1.81034	48.3058	8754	8754	MS2	10/148	F3.raw
	High	aMGIMNSFVNDIFER	Unambiguous	14	2	H2B1C_HUMAN;H2B1B_HUMAN	N-Term(iTRAQ8plex)	HCD	1	0	1	1	238365	Not Unique	Not Used	1	1.01362	6.26747	1.5905	5.04914	3.11467	85.19	0	3.88127	11	2	1024.51	2048.02	-1.3335	48.6523	8810	8810	MS2	10/148	F3.raw
	High	aMGIMNSFVNDIFER	Unambiguous	14	2	H2B1C_HUMAN;H2B1B_HUMAN	N-Term(iTRAQ8plex)	HCD	1	0	1	1	238707	Not Unique	Not Used	1	0.867384	5.42369	1.31487	4.34926	2.56065	85.18	0	2.23207	23	2	1024.51	2048.02	-2.52559	51.1677	9209	9209	MS2	10/148	F3.raw
	High	aMGIMNSFVNDIFER	Unambiguous	14	2	H2B1C_HUMAN;H2B1B_HUMAN	N-Term(iTRAQ8plex)	HCD	1	0	1	1	238851	Not Unique	Not Used	1	0.962301	5.74543	1.47436	4.77548	3.03751	85.17	0	4.14143	54	2	1024.51	2048.02	-2.28717	52.2703	9377	9377	MS2	10/148	F3.raw
	High	aMGIMNSFVNDIFER	Unambiguous	14	2	H2B1C_HUMAN;H2B1B_HUMAN	N-Term(iTRAQ8plex)	HCD	1	0	1	1	238467	Not Unique	Not Used	1	1.06361	7.16633	1.81671	5.74191	3.48874	85.15	0	4.20978	12	2	1024.51	2048.02	-2.40638	49.374	8929	8929	MS2	10/148	F3.raw
	High	aMGIMNSFVNDIFER	Unambiguous	14	2	H2B1C_HUMAN;H2B1B_HUMAN	N-Term(iTRAQ8plex)	HCD	1	0	1	1	238755	Not Unique	Not Used	1	1.10599	6.40053	1.67779	5.20006	3.07515	85.14	0	3.04644	19	2	1024.51	2048.02	-2.40638	51.5153	9265	9265	MS2	10/148	F3.raw
	High	aMGIMNSFVNDIFER	Unambiguous	14	2	H2B1C_HUMAN;H2B1B_HUMAN	N-Term(iTRAQ8plex)	HCD	1	0	1	1	239146	Not Unique	Not Used	1	1.02085	3.80881	1.37895	3.3217	2.19876	84.92	0	19.4063	252	2	1024.51	2048.02	-2.6448	54.8732	9721	9721	MS2	10/148	F3.raw
	High	amGIMNSFVNDIFER	Unambiguous	14	2	H2B1C_HUMAN;H2B1B_HUMAN	N-Term(iTRAQ8plex); M2(Oxidation)	HCD	0.5176	0	1	1	237591	Not Unique	Not Used	1	0.855566	2.38424	1.31995	2.13974	1.33969	84.69	0	9.78715	15	2	1032.51	2064.01	-3.11776	43.5584	7907	7907	MS2	12/148	F3.raw
	High	aMGIMNSFVnDIFER	Unambiguous	14	2	H2B1C_HUMAN;H2B1B_HUMAN	N-Term(iTRAQ8plex); N10(Deamidated)	HCD	0.4634	0	1	1	151295	Not Unique	Not Used	1	0.907192	4.8797	1.19764	3.26924	1.99167	82.05	0	6.21314	7	2	1025	2049	-3.54068	39.2307	6680	6680	MS2	10/148	F1.raw
	High	aMGIMnSFVnDIFER	Unambiguous	14	2	H2B1C_HUMAN;H2B1B_HUMAN	N-Term(iTRAQ8plex); N6(Deamidated); N10(Deamidated)	HCD	1	0	1	1	150936	Not Unique	Not Used	1	0.819719	2.99036	1.12832	1.76435	1.22312	81.99	0	21.2485	31	2	1025.5	2049.99	-3.12567	37.3094	6261	6261	MS2	10/148	F1.raw
	High	aMGIMNSFVNDIFER	Unambiguous	14	2	H2B1C_HUMAN;H2B1B_HUMAN	N-Term(iTRAQ8plex)	HCD	1	0	1	1	238119	Not Unique	Not Used	1	1.22467	6.50963	1.7218	5.64103	3.34082	80.96	0	2.9332	4	2	1024.51	2048.02	-2.04875	46.9212	8523	8523	MS2	10/148	F3.raw
	High	aMGIMNSFVNDIFER	Unambiguous	14	2	H2B1C_HUMAN;H2B1B_HUMAN	N-Term(iTRAQ8plex)	HCD	1	0	1	1	238935	Not Unique	Not Used	1	1.00832	6.23478	1.56584	5.06188	3.15107	80.95	0	5.6534	48	2	1024.51	2048.02	-2.6448	53.0149	9475	9475	MS2	14/148	F3.raw
	High	aMGImNSFVNDIFER	Unambiguous	14	2	H2B1C_HUMAN;H2B1B_HUMAN	N-Term(iTRAQ8plex); M5(Oxidation)	HCD	0.4938	0	1	1	235924	Not Unique	Not Used	1	1.4966	4.78061	1.96747	3.21794	2.24134	80.84	0	8.33738	14	2	1032.51	2064.01	-2.28977	34.9298	5962	5962	MS2	13/148	F3.raw
	High	aMGIMNSFVNDIFER	Unambiguous	14	2	H2B1C_HUMAN;H2B1B_HUMAN	N-Term(iTRAQ8plex)	HCD	1	0	1	1	238419	Not Unique	Not Used	1	1.08274	6.5136	1.85148	5.73285	3.49785	79.02	0	3.12687	11	2	1024.51	2048.02	-2.16796	49.0321	8873	8873	MS2	14/148	F3.raw
	High	amGIMNSFVNDIFER	Unambiguous	14	2	H2B1C_HUMAN;H2B1B_HUMAN	N-Term(iTRAQ8plex); M2(Oxidation)	HCD	0.2911	0	1	1	237141	Not Unique	Not Used	1		2.66975	1.65446	3.77912	1.34937	78.79	0	1.78032	6	3	688.677	2064.01	-2.26672	41.2148	7382	7382	MS2	16/148	F3.raw
	High	aMGIMNSFVnDIFER	Unambiguous	14	2	H2B1C_HUMAN;H2B1B_HUMAN	N-Term(iTRAQ8plex); N10(Deamidated)	HCD	0.5256	0	1	1	151163	Not Unique	Not Used	1	1.0308	5.63957	1.3415	3.89151	2.54806	78.47	0	4.16691	1	2	1025	2049	-3.54068	38.5306	6526	6526	MS2	10/148	F1.raw
	High	aMGIMNSFVNDIFER	Unambiguous	14	2	H2B1C_HUMAN;H2B1B_HUMAN	N-Term(iTRAQ8plex)	HCD	1	0	1	1	238053	Not Unique	Not Used	1	1.92439	20.385	3.01979	12.9385	3.24091	78.28	0	2.5285	23	2	1024.51	2048.02	-4.67134	46.5567	8446	8446	MS2	13/148	F3.raw
	High	aMGIMNSFVnDIFER	Unambiguous	14	2	H2B1C_HUMAN;H2B1B_HUMAN	N-Term(iTRAQ8plex); N10(Deamidated)	HCD	0.3462	0	1	1	151375	Not Unique	Not Used	1	0.932454	4.78122	1.47538	3.29352	1.94899	77.98	0	6.9408	11	2	1025	2049	-4.13644	39.6386	6773	6773	MS2	10/148	F1.raw
	High	amGIMNSFVNDIFER	Unambiguous	14	2	H2B1C_HUMAN;H2B1B_HUMAN	N-Term(iTRAQ8plex); M2(Oxidation)	HCD	0.5	0	1	1	237315	Not Unique	Not Used	1	1.35601	5.09416	1.66866	4.20602	2.41356	76.5	0	10.4947	15	2	1032.51	2064.01	-3.47262	42.1259	7585	7585	MS2	10/148	F3.raw
	High	aMGIMNSFVNDIFER	Unambiguous	14	2	H2B1C_HUMAN;H2B1B_HUMAN	N-Term(iTRAQ8plex)	HCD	1	0	1	1	238521	Not Unique	Not Used	1	1.12061	6.81286	1.88147	5.91055	3.48015	76.38	0	3.87621	30	2	1024.51	2048.02	-1.45271	49.7513	8992	8992	MS2	14/148	F3.raw
	High	amGIMNSFVNDIFER	Unambiguous	14	2	H2B1C_HUMAN;H2B1B_HUMAN	N-Term(iTRAQ8plex); M2(Oxidation)	HCD	0.3947	0	1	1	237787	Not Unique	Not Used	1	1.05852	3.86094	1.37645	3.28002	2.12469	76.16	0	8.59242	101	2	1032.51	2064.01	-3.5909	44.6494	8135	8135	MS2	10/148	F3.raw
	High	aMGIMnSFVNDIFER	Unambiguous	14	2	H2B1C_HUMAN;H2B1B_HUMAN	N-Term(iTRAQ8plex); N6(Deamidated)	HCD	0.2133	0	1	1	151097	Not Unique	Not Used	1	0.995041	5.86163	1.33898	3.8391	2.45299	74.96	0	3.87836	1	2	1025.01	2049	-2.94492	38.1811	6449	6449	MS2	11/148	F1.raw
	High	aMGIMNSFVNDIFER	Unambiguous	14	2	H2B1C_HUMAN;H2B1B_HUMAN	N-Term(iTRAQ8plex)	HCD	1	0	1	1	239110	Not Unique	Not Used	1	1.02343	5.22233	1.52641	4.25742	2.76913	74.58	0	12.3842	128	2	1024.51	2048.02	-2.6448	54.527	9679	9679	MS2	16/148	F3.raw
	High	aMGIMNSFVNDIFER	Unambiguous	14	2	H2B1C_HUMAN;H2B1B_HUMAN	N-Term(iTRAQ8plex)	HCD	1	0	1	1	238569	Not Unique	Not Used	1	0.986389	6.41191	1.60454	5.25162	3.43095	74.58	0	4.85123	22	2	1024.51	2048.02	-2.52559	50.1084	9048	9048	MS2	16/148	F3.raw
	High	amGIMNSFVNDIFER	Unambiguous	14	2	H2B1C_HUMAN;H2B1B_HUMAN	N-Term(iTRAQ8plex); M2(Oxidation)	HCD	0.4306	0	1	1	237387	Not Unique	Not Used	1	0.870125	3.55302	1.40963	2.99066	1.85563	72.48	0	11.1016	12	2	1032.51	2064.01	-2.76291	42.4939	7669	7669	MS2	14/148	F3.raw
	High	aMGIMNSFVNDIFER	Unambiguous	14	2	H2B1C_HUMAN;H2B1B_HUMAN	N-Term(iTRAQ8plex)	HCD	1	0	1	1	238233	Not Unique	Not Used	1	1.04289	6.20412	1.47754	5.1503	3.08498	72.13	0	3.18357	21	2	1024.51	2048.02	-1.92954	47.6198	8656	8656	MS2	14/148	F3.raw
	High	aMGIMNSFVNDIFER	Unambiguous	14	2	H2B1C_HUMAN;H2B1B_HUMAN	N-Term(iTRAQ8plex)	HCD	1	0	1	1	238803	Not Unique	Not Used	1	0.938016	6.06115	1.54949	4.79636	3.01177	70.88	0	3.95973	43	2	1024.51	2048.02	-2.04875	51.8859	9321	9321	MS2	14/148	F3.raw
	High	aMGIMNSFVNDIFER	Unambiguous	14	2	H2B1C_HUMAN;H2B1B_HUMAN	N-Term(iTRAQ8plex)	HCD	1	0	1	1	238893	Not Unique	Not Used	1	1.21639	6.00646	1.65033	5.15314	3.08573	70.62	0	3.65166	39	2	1024.51	2048.02	-2.04875	52.6339	9426	9426	MS2	14/148	F3.raw
	High	aMGIMnSFVnDIFER	Unambiguous	14	2	H2B1C_HUMAN;H2B1B_HUMAN	N-Term(iTRAQ8plex); N6(Deamidated); N10(Deamidated)	HCD	1	0	1	1	151517	Not Unique	Not Used	1	0.854263	3.67408	1.07383	2.32984	1.49523	70.24	0	20.7249	16	2	1025.5	2049.99	-1.45835	40.3943	6939	6939	MS2	13/148	F1.raw
	High	aMGIMNSFVNDIFER	Unambiguous	14	2	H2B1C_HUMAN;H2B1B_HUMAN	N-Term(iTRAQ8plex)	HCD	1	0	1	1	238977	Not Unique	Not Used	1	0.9586	4.56739	1.39906	3.80928	2.41503	69.93	0	11.1894	57	2	1024.51	2048.02	-2.40638	53.3816	9524	9524	MS2	11/148	F3.raw
	High	aMGIMNSFVNDIFER	Unambiguous	14	2	H2B1C_HUMAN;H2B1B_HUMAN	N-Term(iTRAQ8plex)	HCD	1	0	1	1	239067	Not Unique	Not Used	1	0.972762	5.70519	1.67798	4.67873	3.08217	69.92	0	18.1918	72	2	1024.51	2048.02	-1.81034	54.1415	9629	9629	MS2	11/148	F3.raw
	High	amGIMNSFVNDIFER	Unambiguous	14	2	H2B1C_HUMAN;H2B1B_HUMAN	N-Term(iTRAQ8plex); M2(Oxidation)	HCD	0.4638	0	1	1	237459	Not Unique	Not Used	1	1.22622	4.47983	1.52675	3.88112	2.47249	69.3	0	5.91797	17	2	1032.51	2064.01	-3.11776	42.8618	7753	7753	MS2	11/148	F3.raw
	High	amGIMNSFVNDIFER	Unambiguous	14	2	H2B1C_HUMAN;H2B1B_HUMAN	N-Term(iTRAQ8plex); M2(Oxidation)	HCD	0.4493	0	1	1	237249	Not Unique	Not Used	1	1.30673	5.72795	1.60409	4.54859	2.59585	69.29	0	12.8079	7	2	1032.51	2064.01	-3.35433	41.782	7508	7508	MS2	11/148	F3.raw
	High	aMGIMNSFVNDIFER	Unambiguous	14	2	H2B1C_HUMAN;H2B1B_HUMAN	N-Term(iTRAQ8plex)	HCD	1	0	1	1	237826	Not Unique	Not Used	1	1.03382	3.38406	1.61948	3.60607	2.39572	68.98	0	30.4559	160	2	1024.51	2048.01	-6.81711	44.8982	8181	8181	MS2	9/148	F3.raw
	High	aMGIMNSFVNDIFER	Unambiguous	14	2	H2B1C_HUMAN;H2B1B_HUMAN	N-Term(iTRAQ8plex)	HCD	1	0	1	1	239091	Not Unique	Not Used	1	0.981632	2.75049	1.05166	2.2136	1.60146	68.96	0	6.61035	83	3	683.345	2048.02	-2.50235	54.3419	9657	9657	MS2	12/148	F3.raw
	High	aMGIMNSFVNDIFER	Unambiguous	14	2	H2B1C_HUMAN;H2B1B_HUMAN	N-Term(iTRAQ8plex)	HCD	1	0	1	1	253296	Not Unique	Not Used	1	0.957022	3.27201	0.96146	2.60967	1.76753	67.36	0	25.9759	123	2	1024.51	2048.02	-3.71767	46.7827	7870	7870	MS2	13/148	F5.raw
	High	aMGIMnSFVnDIFER	Unambiguous	14	2	H2B1C_HUMAN;H2B1B_HUMAN	N-Term(iTRAQ8plex); N6(Deamidated); N10(Deamidated)	HCD	1	0	1	1	151587	Not Unique	Not Used	1	0.878932	3.80716	1.33462	2.36448	1.50235	66.78	0	34.7763	33	2	1025.5	2049.99	-1.22016	40.7478	7020	7020	MS2	9/148	F1.raw
	High	amGIMNSFVNDIFER	Unambiguous	14	2	H2B1C_HUMAN;H2B1B_HUMAN	N-Term(iTRAQ8plex); M2(Oxidation)	HCD	0.4848	0	1	1	237051	Not Unique	Not Used	1	1.11922	5.98572	1.67885	4.60497	2.88882	66.37	0	24.9724	5	2	1032.51	2064.01	-4.53718	40.7386	7277	7277	MS2	11/148	F3.raw
	High	aMGIMNSFVNDIFER	Unambiguous	14	2	H2B1C_HUMAN;H2B1B_HUMAN	N-Term(iTRAQ8plex)	HCD	1	0	1	1	238959	Not Unique	Not Used	1	0.930764	2.7269	1.08192	2.24089	1.58958	66.21	0	6.81675	97	3	683.345	2048.02	-1.87651	53.2251	9503	9503	MS2	9/148	F3.raw
	High	aMGIMNSFVNDIFER	Unambiguous	14	2	H2B1C_HUMAN;H2B1B_HUMAN	N-Term(iTRAQ8plex)	HCD	1	0	1	1	238275	Not Unique	Not Used	1	1.07814	7.01624	1.89762	5.63744	3.4689	65.37	0	7.23579	21	2	1024.51	2048.02	-1.69113	47.9615	8705	8705	MS2	14/148	F3.raw
	High	aMGIMNSFVNDIFER	Unambiguous	14	2	H2B1C_HUMAN;H2B1B_HUMAN	N-Term(iTRAQ8plex)	HCD	1	0	1	1	238185	Not Unique	Not Used	1	0.993835	5.65147	1.51542	4.52413	2.71644	65.32	0	4.06436	15	2	1024.51	2048.02	-1.92954	47.2709	8600	8600	MS2	14/148	F3.raw
	High	aMGIMNSFVNDIFER	Unambiguous	14	2	H2B1C_HUMAN;H2B1B_HUMAN	N-Term(iTRAQ8plex)	HCD	1	0	1	1	239019	Not Unique	Not Used	1	1.01115	5.9322	1.58656	4.89874	3.02659	64.81	0	14.751	85	2	1024.51	2048.02	-2.28717	53.7552	9573	9573	MS2	12/148	F3.raw
	High	aMGIMNSFVNDIFER	Unambiguous	14	2	H2B1C_HUMAN;H2B1B_HUMAN	N-Term(iTRAQ8plex)	HCD	1	0	1	1	246866	Not Unique	Not Used	1	0.874987	1.48704	0.954046	1.37879	1.26522	64.3	0	52.2519	500	2	1024.52	2048.02	-0.0222156	54.3838	9430	9430	MS2	9/148	F4.raw
	High	amGIMNSFVNDIFER	Unambiguous	14	2	H2B1C_HUMAN;H2B1B_HUMAN	N-Term(iTRAQ8plex); M2(Oxidation)	HCD	0.4688	0	1	1	237525	Not Unique	Not Used	1	1.02356	4.43038	1.31131	3.62095	2.28362	64.08	0	9.85736	17	2	1032.51	2064.01	-2.99948	43.2078	7830	7830	MS2	13/148	F3.raw
	High	aMGIMNSFVNDIFER	Unambiguous	14	2	H2B1C_HUMAN;H2B1B_HUMAN	N-Term(iTRAQ8plex)	HCD	1	0	1	1	238300	Not Unique	Not Used	1	0.877304	1.04963	0.823289	0.943082	0.762365	63.12	0	5.3132	24	3	683.344	2048.02	-2.94938	48.1676	8734	8734	MS2	15/148	F3.raw
	High	aMGIMNSFVnDIFER	Unambiguous	14	2	H2B1C_HUMAN;H2B1B_HUMAN	N-Term(iTRAQ8plex); N10(Deamidated)	HCD	0.1111	0	1	1	151638	Not Unique	Not Used	1	1.2691	3.35597	1.39558	2.47869	1.59445	62.75	0	14.6034	43	2	1025	2049	-5.08965	41.0128	7080	7080	MS2	9/148	F1.raw
	High	aMGIMNSFVnDIFER	Unambiguous	14	2	H2B1C_HUMAN;H2B1B_HUMAN	N-Term(iTRAQ8plex); N10(Deamidated)	HCD	0.1746	0	1	1	151445	Not Unique	Not Used	1	1.25596	3.67252	1.5528	2.78615	1.8109	62.68	0	27.5045	32	2	1025	2049	-3.89813	40.0112	6855	6855	MS2	9/148	F1.raw
	High	amGIMNSFVnDIFER	Unambiguous	14	2	H2B1C_HUMAN;H2B1B_HUMAN	N-Term(iTRAQ8plex); M2(Oxidation); N10(Deamidated)	HCD	0.3175	0	1	1	223422	Not Unique	Not Used	1	1.08095	2.56248	1.23373	2.16904	1.60813	62.57	0	53.2975	69	2	1033	2064.99	-4.83409	41.9659	7346	7346	MS2	9/148	F2.raw
	High	amGIMNSFVNDIFER	Unambiguous	14	2	H2B1C_HUMAN;H2B1B_HUMAN	N-Term(iTRAQ8plex); M2(Oxidation)	HCD	0.4603	0	1	1	237657	Not Unique	Not Used	1	1.12038	4.88233	1.50037	3.84672	2.20625	62.56	0	5.57626	14	2	1032.51	2064.01	-3.11776	43.9016	7984	7984	MS2	9/148	F3.raw
	High	aMGIMNSFVnDIFER	Unambiguous	14	2	H2B1C_HUMAN;H2B1B_HUMAN	N-Term(iTRAQ8plex); N10(Deamidated)	HCD	0.1613	0	1	1	153120	Not Unique	Not Used	1	1.1665	3.54733	1.38109	2.54059	1.67175	62.34	0	35.3589	157	2	1025	2049	-6.04287	49.7374	8809	8809	MS2	9/148	F1.raw
	High	aMGIMNSFVnDIFER	Unambiguous	14	2	H2B1C_HUMAN;H2B1B_HUMAN	N-Term(iTRAQ8plex); N10(Deamidated)	HCD	0.0968	0	1	1	153069	Not Unique	Not Used	1	1.3111	3.92612	1.49944	2.64316	1.95282	62.29	0	34.7821	142	2	1025	2049	-6.16202	49.4031	8749	8749	MS2	9/148	F1.raw
	High	aMGIMNSFVnDIFER	Unambiguous	14	2	H2B1C_HUMAN;H2B1B_HUMAN	N-Term(iTRAQ8plex); N10(Deamidated)	HCD	0.1613	0	1	1	153754	Not Unique	Not Used	1	1.02743	2.95239	1.15063	2.02769	1.51071	62.29	0	40.9968	280	2	1025.01	2049.01	-1.15766	54.3258	9548	9548	MS2	9/148	F1.raw
	High	aMGIMNSFVnDIFER	Unambiguous	14	2	H2B1C_HUMAN;H2B1B_HUMAN	N-Term(iTRAQ8plex); N10(Deamidated)	HCD	0.1613	0	1	1	153175	Not Unique	Not Used	1	0.922019	3.11661	1.11163	2.02061	1.44587	62.25	0	40.0035	152	2	1025	2049	-6.63863	50.1046	8873	8873	MS2	9/148	F1.raw
	High	aMGIMNSFVNDIFER	Unambiguous	14	2	H2B1C_HUMAN;H2B1B_HUMAN	N-Term(iTRAQ8plex)	HCD	1	0	1	1	239127	Not Unique	Not Used	1	1.00554	2.38836	1.18805	1.87326	1.46186	62.17	0	8.7687	105	3	683.345	2048.02	-2.50235	54.6864	9699	9699	MS2	8/148	F3.raw
	High	aMGIMNSFVnDIFER	Unambiguous	14	2	H2B1C_HUMAN;H2B1B_HUMAN	N-Term(iTRAQ8plex); N10(Deamidated)	HCD	0.1613	0	1	1	153682	Not Unique	Not Used	1	1.04856	3.31184	1.37237	1.91377	1.46637	62.11	0	31.8851	131	2	1025	2049	-3.77898	53.8135	9464	9464	MS2	9/148	F1.raw
	High	aMGIMNSFVnDIFER	Unambiguous	14	2	H2B1C_HUMAN;H2B1B_HUMAN	N-Term(iTRAQ8plex); N10(Deamidated)	HCD	0.1613	0	1	1	153345	Not Unique	Not Used	1	0.960472	2.94683	1.11487	2.00793	1.36751	62.04	0	21.7507	234	2	1025	2048.99	-6.87693	51.2951	9071	9071	MS2	9/148	F1.raw
	High	aMGIMNSFVnDIFER	Unambiguous	14	2	H2B1C_HUMAN;H2B1B_HUMAN	N-Term(iTRAQ8plex); N10(Deamidated)	HCD	0.1129	0	1	1	153230	Not Unique	Not Used	1	1.04241	3.25257	1.46814	2.28435	1.49988	62.02	0	39.3006	110	2	1025	2049	-4.01729	50.4872	8937	8937	MS2	9/148	F1.raw
	High	aMGIMNSFVnDIFER	Unambiguous	14	2	H2B1C_HUMAN;H2B1B_HUMAN	N-Term(iTRAQ8plex); N10(Deamidated)	HCD	0.1613	0	1	1	153393	Not Unique	Not Used	1	0.998815	3.14072	1.26045	2.31473	1.56394	62.02	0	35.241	245	2	1025	2049	-4.01729	51.6556	9127	9127	MS2	9/148	F1.raw
	High	aMGImnSFVNDIFER	Unambiguous	14	2	H2B1C_HUMAN;H2B1B_HUMAN	N-Term(iTRAQ8plex); M5(Oxidation); N6(Deamidated)	HCD	0.5323	0	1	1	150371	Not Unique	Not Used	1	0.91294	3.40826	0.944372	2.4454	1.63284	62	0	21.5423	13	2	1033	2065	-3.17889	34.3294	5602	5602	MS2	12/148	F1.raw
	High	aMGIMNSFVNDIFER	Unambiguous	14	2	H2B1C_HUMAN;H2B1B_HUMAN	N-Term(iTRAQ8plex)	HCD	1	0	1	1	238449	Not Unique	Not Used	1	0.880716	2.8834	0.957572	2.35406	1.67	61.94	0	5.39735	30	3	683.344	2048.02	-2.94938	49.2552	8908	8908	MS2	8/148	F3.raw
	High	aMGImNSFVNDIFER	Unambiguous	14	2	H2B1C_HUMAN;H2B1B_HUMAN	N-Term(iTRAQ8plex); M5(Oxidation)	HCD	0.5323	0	1	1	235997	Not Unique	Not Used	1	1.09461	2.3411	2.04079	2.3666	1.36976	61.94	0	11.8327	15	2	1032.51	2064.01	-2.99948	35.2995	6047	6047	MS2	12/148	F3.raw
	High	aMGIMNSFVNDIFER	Unambiguous	14	2	H2B1C_HUMAN;H2B1B_HUMAN	N-Term(iTRAQ8plex)	HCD	1	0	1	1	238917	Not Unique	Not Used	1	0.992513	3.35832	1.26982	2.68832	1.85381	61.91	0	7.61206	48	3	683.344	2048.02	-3.2176	52.8552	9454	9454	MS2	8/148	F3.raw
	High	amGImNSFVNDIFER	Unambiguous	14	2	H2B1C_HUMAN;H2B1B_HUMAN	N-Term(iTRAQ8plex); M2(Oxidation); M5(Oxidation)	HCD	1	0	1	1	235515	Not Unique	Not Used	1	1.26774	3.217	1.62797	2.76973	1.99436	61.85	0	10.2809	14	2	1040.51	2080.01	-3.46609	32.9117	5485	5485	MS2	9/148	F3.raw
	High	aMGIMNSFVNDIFER	Unambiguous	14	2	H2B1C_HUMAN;H2B1B_HUMAN	N-Term(iTRAQ8plex)	HCD	1	0	1	1	238059	Not Unique	Not Used	1	0.850108	6.3452	1.22037	4.83465	2.91453	61.84	0	2.71361	22	3	683.342	2048.01	-6.43624	46.5877	8453	8453	MS2	8/148	F3.raw
	High	aMGIMNSFVnDIFER	Unambiguous	14	2	H2B1C_HUMAN;H2B1B_HUMAN	N-Term(iTRAQ8plex); N10(Deamidated)	HCD	0.1774	0	1	1	151036	Not Unique	Not Used	1	1.33339	6.74516	1.50676	3.83639	1.19647	61.82	0	27.8053	75	2	1025	2049	-3.30238	37.8329	6377	6377	MS2	9/148	F1.raw
	High	aMGIMNSFVnDIFER	Unambiguous	14	2	H2B1C_HUMAN;H2B1B_HUMAN	N-Term(iTRAQ8plex); N10(Deamidated)	HCD	0.1613	0	1	1	153567	Not Unique	Not Used	1	1.05386	2.74816	1.13314	1.97095	1.33014	61.5	0	29.2975	290	2	1025	2049	-6.40032	53.0152	9330	9330	MS2	11/148	F1.raw
	High	amGImNSFVNDIFER	Unambiguous	14	2	H2B1C_HUMAN;H2B1B_HUMAN	N-Term(iTRAQ8plex); M2(Oxidation); M5(Oxidation)	HCD	1	0	1	1	235443	Not Unique	Not Used	1	1.11671	3.56908	1.43352	2.79362	1.92728	61.45	0	4.69357	8	2	1040.5	2080	-5.8136	32.5445	5401	5401	MS2	9/148	F3.raw
	High	aMGIMNSFVNDIFER	Unambiguous	14	2	H2B1C_HUMAN;H2B1B_HUMAN	N-Term(iTRAQ8plex)	HCD	1	0	1	1	239165	Not Unique	Not Used	1	0.966461	1.2375	0.980477	1.09127	1.0036	61.27	0	16.4213	445	3	683.345	2048.02	-1.87651	55.069	9743	9743	MS2	8/148	F3.raw
	High	aMGIMNSFVNDIFER	Unambiguous	14	2	H2B1C_HUMAN;H2B1B_HUMAN	N-Term(iTRAQ8plex)	HCD	1	0	1	1	246776	Not Unique	Not Used	1	0.887354	1.46017	0.879816	1.576	1.36541	61.01	0	43.8216	500	2	1024.52	2048.03	0.335408	53.3555	9325	9325	MS2	9/148	F4.raw
	High	aMGIMnSFVNDIFER	Unambiguous	14	2	H2B1C_HUMAN;H2B1B_HUMAN	N-Term(iTRAQ8plex); N6(Deamidated)	HCD	0.0167	0	1	1	151897	Not Unique	Not Used	1	1.12843	3.22486	1.20392	2.08601	1.53817	60.44	0	41.0115	67	2	1025	2049	-6.40032	42.3676	7382	7382	MS2	13/148	F1.raw
	High	aMGIMNSFVNDIFER	Unambiguous	14	2	H2B1C_HUMAN;H2B1B_HUMAN	N-Term(iTRAQ8plex)	HCD	1	0	1	1	239001	Not Unique	Not Used	1	1.04474	2.90259	1.23823	2.4342	1.72134	59.86	0	8.9431	58	3	683.345	2048.02	-2.68116	53.5935	9552	9552	MS2	11/148	F3.raw
	High	aMGIMNSFVnDIFER	Unambiguous	14	2	H2B1C_HUMAN;H2B1B_HUMAN	N-Term(iTRAQ8plex); N10(Deamidated)	HCD	0.1667	0	1	1	152908	Not Unique	Not Used	1	1.01295	3.11871	1.22219	2.13975	1.50446	59.59	0	49.8293	215	2	1025	2049	-3.77898	48.3142	8561	8561	MS2	9/148	F1.raw
	High	aMGIMnSFVNDIFER	Unambiguous	14	2	H2B1C_HUMAN;H2B1B_HUMAN	N-Term(iTRAQ8plex); N6(Deamidated)	HCD	0.0833	0	1	1	152134	Not Unique	Not Used	1	1.0532	2.55785	1.15488	1.61625	1.07069	59.5	0	54.434	74	2	1025	2049	-3.77898	43.621	7658	7658	MS2	9/148	F1.raw
	High	aMGIMNSFVnDIFER	Unambiguous	14	2	H2B1C_HUMAN;H2B1B_HUMAN	N-Term(iTRAQ8plex); N10(Deamidated)	HCD	0.0847	0	1	1	152477	Not Unique	Not Used	1	1.03421	4.14107	1.51353	2.64654	1.89611	59.49	0	54.7205	177	2	1025	2049	-4.61304	45.7007	8059	8059	MS2	11/148	F1.raw
	High	aMGIMnSFVNDIFER	Unambiguous	14	2	H2B1C_HUMAN;H2B1B_HUMAN	N-Term(iTRAQ8plex); N6(Deamidated)	HCD	0.2203	0	1	1	150960	Not Unique	Not Used	1	1.68551	8.53831	1.47958	4.05978	1.1681	59.37	0	35.9319	28	2	1025	2049	-3.77898	37.4351	6289	6289	MS2	11/148	F1.raw
	High	amGImNSFVnDIFER	Unambiguous	14	2	H2B1C_HUMAN;H2B1B_HUMAN	N-Term(iTRAQ8plex); M2(Oxidation); M5(Oxidation); N10(Deamidated)	HCD	0.5593	0	1	1	149392	Not Unique	Not Used	1	0.879149	1.58065	0.851139	1.20906	0.932038	59.13	0	15.2313	42	2	1041	2080.99	-4.69977	29.2638	4459	4459	MS2	9/148	F1.raw
	High	aMGIMNSFVnDIFER	Unambiguous	14	2	H2B1C_HUMAN;H2B1B_HUMAN	N-Term(iTRAQ8plex); N10(Deamidated)	HCD	0.1695	0	1	1	152054	Not Unique	Not Used	1	0.991778	2.45837	1.00787	1.7512	1.13932	59.01	0	37.6664	80	2	1025.01	2049	-2.82577	43.2025	7565	7565	MS2	9/148	F1.raw
	High	aMGIMNSFVnDIFER	Unambiguous	14	2	H2B1C_HUMAN;H2B1B_HUMAN	N-Term(iTRAQ8plex); N10(Deamidated)	HCD		0.0167	2	2	151897	Redundant	Not Used	1	1.12843	3.22486	1.20392	2.08601	1.53817	58.96	0	41.0115	67	2	1025	2049	-6.40032	42.3676	7382	7382	MS2	13/148	F1.raw
	High	aMGIMNSFVNDIFER	Unambiguous	14	2	H2B1C_HUMAN;H2B1B_HUMAN	N-Term(iTRAQ8plex)	HCD	1	0	1	1	238641	Not Unique	Not Used	1	0.941392	3.50991	1.28204	3.07713	1.90012	58.92	0	6.53474	19	3	683.345	2048.02	-2.59176	50.6808	9132	9132	MS2	11/148	F3.raw
	High	aMGIMNSFVNDIFER	Unambiguous	14	2	H2B1C_HUMAN;H2B1B_HUMAN	N-Term(iTRAQ8plex)	HCD	1	0	1	1	238347	Not Unique	Not Used	1	1.1098	3.87891	1.18994	3.28201	2.10206	58.92	0	4.92317	23	3	683.345	2048.02	-2.23413	48.5268	8789	8789	MS2	11/148	F3.raw
	High	aMGIMNSFVNDIFER	Unambiguous	14	2	H2B1C_HUMAN;H2B1B_HUMAN	N-Term(iTRAQ8plex)	HCD	1	0	1	1	238593	Not Unique	Not Used	1	0.906139	3.54053	1.29671	2.7322	1.87032	58.91	0	6.06976	15	3	683.344	2048.02	-3.66463	50.322	9076	9076	MS2	11/148	F3.raw
	High	aMGImNSFVNDIFER	Unambiguous	14	2	H2B1C_HUMAN;H2B1B_HUMAN	N-Term(iTRAQ8plex); M5(Oxidation)	HCD	1	0	1	1	235856	Not Unique	Not Used	1	1.4143	2.85119	1.89909	2.4527	1.5513	58.9	0	26.2661	28	2	1032.51	2064.01	-4.65547	34.5818	5882	5882	MS2	12/148	F3.raw
	High	aMGIMNSFVnDIFER	Unconsidered	14	2	H2B1C_HUMAN;H2B1B_HUMAN	N-Term(iTRAQ8plex); N10(Deamidated)	HCD		0.2133	2	2	151097	Redundant	Not Used	1	0.995041	5.86163	1.33898	3.8391	2.45299	58.88	0	3.87836	1	2	1025.01	2049	-2.94492	38.1811	6449	6449	MS2	14/148	F1.raw
	High	amGIMnSFVNDIFER	Unambiguous	14	2	H2B1C_HUMAN;H2B1B_HUMAN	N-Term(iTRAQ8plex); M2(Oxidation); N6(Deamidated)	HCD	0.0339	0	1	1	150515	Not Unique	Not Used	1	0.944189	4.49695	1.22844	2.96902	1.86874	58.87	0	8.2877	7	2	1033	2064.99	-4.36117	35.0804	5770	5770	MS2	13/148	F1.raw
	High	aMGIMNSFVnDIFER	Unambiguous	14	2	H2B1C_HUMAN;H2B1B_HUMAN	N-Term(iTRAQ8plex); N10(Deamidated)	HCD	1	0	1	1	151187	Not Unique	Not Used	1	1.23717	2.14783	1.16283	1.84103	1.07692	58.62	0	3.81672	7	3	683.671	2049	-4.3813	38.6533	6554	6554	MS2	15/148	F1.raw
	High	aMGIMNSFVNDIFER	Unambiguous	14	2	H2B1C_HUMAN;H2B1B_HUMAN	N-Term(iTRAQ8plex)	HCD	1	0	1	1	238833	Not Unique	Not Used	1	0.903676	2.61644	1.10497	2.13162	1.46311	58.5	0	8.2327	37	3	683.344	2048.02	-2.94938	52.11	9356	9356	MS2	8/148	F3.raw
	High	amGIMNSFVNDIFER	Unambiguous	14	2	H2B1C_HUMAN;H2B1B_HUMAN	N-Term(iTRAQ8plex); M2(Oxidation)	HCD	0.5345	0	1	1	237183	Not Unique	Not Used	1	0.949492	5.82725	1.55828	4.75925	2.99203	58.48	0	5.46762	2	2	1032.51	2064.01	-3.11776	41.4345	7431	7431	MS2	13/148	F3.raw
	High	aMGIMNSFVNDIFER	Unambiguous	14	2	H2B1C_HUMAN;H2B1B_HUMAN	N-Term(iTRAQ8plex)	HCD	1	0	1	1	246051	Not Unique	Not Used	1	1.52745	5.31346	2.01952	3.23908	2.29768	58.35	0	7.4006	9	3	683.344	2048.02	-3.84345	46.7073	8480	8480	MS2	15/148	F4.raw
	High	amGIMNSFVNDIFER	Unambiguous	14	2	H2B1C_HUMAN;H2B1B_HUMAN	N-Term(iTRAQ8plex); M2(Oxidation)	HCD	0.2759	0	1	1	236658	Not Unique	Not Used	1	1.59049	5.91014	1.5472	3.65631	1.10961	58.31	0	8.70621	55	2	1032.51	2064.01	-4.4189	38.6385	6818	6818	MS2	12/148	F3.raw
	High	aMGIMnSFVNDIFER	Unambiguous	14	2	H2B1C_HUMAN;H2B1B_HUMAN	N-Term(iTRAQ8plex); N6(Deamidated)	HCD	0.069	0	1	1	152494	Not Unique	Not Used	1	1.23784	4.8722	1.7675	3.13139	2.04448	58.3	0	5.83896	247	3	683.668	2048.99	-8.93887	45.8136	8078	8078	MS2	8/148	F1.raw
	High	aMGIMNSFVnDIFER	Unambiguous	14	2	H2B1C_HUMAN;H2B1B_HUMAN	N-Term(iTRAQ8plex); N10(Deamidated)	HCD	0.2069	0	1	1	152961	Not Unique	Not Used	1	1.11519	2.49194	1.38385	1.90031	1.40247	58.24	0	44.7113	138	2	1025.01	2049	-2.94492	48.6763	8623	8623	MS2	9/148	F1.raw
	High	aMGIMNSFVNDIFER	Unambiguous	14	2	H2B1C_HUMAN;H2B1B_HUMAN	N-Term(iTRAQ8plex)	HCD	1	0	1	1	238497	Not Unique	Not Used	1	0.898365	3.98427	1.10623	3.12673	1.96119	57.89	0	6.61643	16	3	683.344	2048.02	-3.30701	49.5964	8964	8964	MS2	11/148	F3.raw
	High	aMGIMNSFVNDIFER	Unambiguous	14	2	H2B1C_HUMAN;H2B1B_HUMAN	N-Term(iTRAQ8plex)	HCD	1	0	1	1	246601	Not Unique	Not Used	1	1.04749	2.43664	1.31078	2.10511	1.61154	57.87	0	11.0341	500	2	1024.52	2048.03	0.573823	51.4993	9121	9121	MS2	14/148	F4.raw
	High	amGIMNSFVnDIFER	Unambiguous	14	2	H2B1C_HUMAN;H2B1B_HUMAN	N-Term(iTRAQ8plex); M2(Oxidation); N10(Deamidated)	HCD		0.0339	2	2	150515	Redundant	Not Used	1	0.944189	4.49695	1.22844	2.96902	1.86874	57.34	0	8.2877	7	2	1033	2064.99	-4.36117	35.0804	5770	5770	MS2	14/148	F1.raw
	High	aMGIMNSFVNDIFER	Unambiguous	14	2	H2B1C_HUMAN;H2B1B_HUMAN	N-Term(iTRAQ8plex)	HCD	1	0	1	1	238876	Not Unique	Not Used	1	0.955824	3.76992	1.34318	2.83887	2.00357	56.42	0	10.1899	39	3	683.344	2048.02	-3.30701	52.4716	9406	9406	MS2	8/148	F3.raw
	High	aMGIMnSFVNDIFER	Unambiguous	14	2	H2B1C_HUMAN;H2B1B_HUMAN	N-Term(iTRAQ8plex); N6(Deamidated)	HCD		0.1111	2	2	151638	Redundant	Not Used	1	1.2691	3.35597	1.39558	2.47869	1.59445	56.05	0	14.6034	43	2	1025	2049	-5.08965	41.0128	7080	7080	MS2	10/148	F1.raw
	High	aMGIMNSFVNDIFER	Unambiguous	14	2	H2B1C_HUMAN;H2B1B_HUMAN	N-Term(iTRAQ8plex)	HCD	1	0	1	1	238395	Not Unique	Not Used	1	0.984921	1.08147	1.11458	1.11704	1.15781	55.87	0	4.55966	20	3	683.345	2048.02	-2.50235	48.8757	8845	8845	MS2	12/148	F3.raw
	High	aMGImNSFVNDIFER	Unconsidered	14	2	H2B1C_HUMAN;H2B1B_HUMAN	N-Term(iTRAQ8plex); M5(Oxidation)	HCD		0.2911	2	2	237141	Redundant	Not Used	1		2.66975	1.65446	3.77912	1.34937	55.87	0	1.78032	6	3	688.677	2064.01	-2.26672	41.2148	7382	7382	MS2	10/148	F3.raw
	High	aMGIMNSFVnDIFER	Unambiguous	14	2	H2B1C_HUMAN;H2B1B_HUMAN	N-Term(iTRAQ8plex); N10(Deamidated)	HCD	0.1607	0	1	1	151706	Not Unique	Not Used	1	1.07098	2.58974	1.50025	2.083	1.30461	55.72	0	43.8412	45	2	1025	2049	-4.01729	41.3653	7159	7159	MS2	13/148	F1.raw
	High	aMGIMnSFVNDIFER	Unambiguous	14	2	H2B1C_HUMAN;H2B1B_HUMAN	N-Term(iTRAQ8plex); N6(Deamidated)	HCD		0.0968	2	2	153069	Redundant	Not Used	1	1.3111	3.92612	1.49944	2.64316	1.95282	55.68	0	34.7821	142	2	1025	2049	-6.16202	49.4031	8749	8749	MS2	14/148	F1.raw
	High	amGIMNSFVNDIFER	Unambiguous	14	2	H2B1C_HUMAN;H2B1B_HUMAN	N-Term(iTRAQ8plex); M2(Oxidation)	HCD	1	0	1	1	237725	Not Unique	Not Used	1	1.11126	3.61556	1.47983	3.3222	2.08491	55.59	0	13.0539	62	2	1032.51	2064.01	-2.28977	44.2794	8063	8063	MS2	11/148	F3.raw
	High	aMGIMNSFVNDIFER	Unambiguous	14	2	H2B1C_HUMAN;H2B1B_HUMAN	N-Term(iTRAQ8plex)	HCD	1	0	1	1	238785	Not Unique	Not Used	1	1.03508	3.21129	1.01527	2.9478	1.79253	55.2	0	5.56788	28	3	683.345	2048.02	-1.7871	51.7474	9300	9300	MS2	8/148	F3.raw
	High	aMGIMnSFVNDIFER	Unambiguous	14	2	H2B1C_HUMAN;H2B1B_HUMAN	N-Term(iTRAQ8plex); N6(Deamidated)	HCD		0.1129	2	2	153230	Redundant	Not Used	1	1.04241	3.25257	1.46814	2.28435	1.49988	54.96	0	39.3006	110	2	1025	2049	-4.01729	50.4872	8937	8937	MS2	14/148	F1.raw
	High	aMGIMNSFVnDIFER	Unambiguous	14	2	H2B1C_HUMAN;H2B1B_HUMAN	N-Term(iTRAQ8plex); N10(Deamidated)	HCD		0.0833	2	2	152134	Redundant	Not Used	1	1.0532	2.55785	1.15488	1.61625	1.07069	54.79	0	54.434	74	2	1025	2049	-3.77898	43.621	7658	7658	MS2	12/148	F1.raw
	High	aMGIMnSFVNDIFER	Unambiguous	14	2	H2B1C_HUMAN;H2B1B_HUMAN	N-Term(iTRAQ8plex); N6(Deamidated)	HCD	0.2407	0	1	1	151115	Not Unique	Not Used	1	1.17694	2.17013	1.66004	1.427	0.884638	54.4	0	17.0151	7	3	683.672	2049	-3.75576	38.2828	6470	6470	MS2	15/148	F1.raw
	High	aMGIMnSFVNDIFER	Unambiguous	14	2	H2B1C_HUMAN;H2B1B_HUMAN	N-Term(iTRAQ8plex); N6(Deamidated)	HCD		0.0847	2	2	152477	Redundant	Not Used	1	1.03421	4.14107	1.51353	2.64654	1.89611	53.78	0	54.7205	177	2	1025	2049	-4.61304	45.7007	8059	8059	MS2	14/148	F1.raw
	High	aMGIMNSFVnDIFER	Unambiguous	14	2	H2B1C_HUMAN;H2B1B_HUMAN	N-Term(iTRAQ8plex); N10(Deamidated)	HCD		0.069	2	2	152494	Redundant	Not Used	1	1.23784	4.8722	1.7675	3.13139	2.04448	53.7	0	5.83896	247	3	683.668	2048.99	-8.93887	45.8136	8078	8078	MS2	10/148	F1.raw
	High	aMGIMnSFVnDIFER	Unambiguous	14	2	H2B1C_HUMAN;H2B1B_HUMAN	N-Term(iTRAQ8plex); N6(Deamidated); N10(Deamidated)	HCD	1	0	1	1	150409	Not Unique	Not Used	1	0.894487	4.29228	1.35905	2.42137	1.63497	53.43	0	6.4122	39	2	1025.49	2049.98	-5.26937	34.5198	5646	5646	MS2	11/148	F1.raw
	High	aMGIMNSFVNDIFER	Unambiguous	14	2	H2B1C_HUMAN;H2B1B_HUMAN	N-Term(iTRAQ8plex)	HCD	1	0	1	1	246690	Not Unique	Not Used	1	1.05545	2.46239	1.2594	2.13453	1.62113	52.82	0	74.6832	500	2	1024.52	2048.03	1.64669	52.4077	9225	9225	MS2	14/148	F4.raw
	High	aMGIMNSFVNDIFER	Unambiguous	14	2	H2B1C_HUMAN;H2B1B_HUMAN	N-Term(iTRAQ8plex)	HCD	1	0	1	1	238545	Not Unique	Not Used	1	0.752976	3.18316	1.16571	2.62204	1.68417	52.52	0	7.51371	16	3	683.345	2048.02	-2.77057	49.9393	9020	9020	MS2	8/148	F3.raw
	High	aMGIMnSFVNDIFER	Unconsidered	14	2	H2B1C_HUMAN;H2B1B_HUMAN	N-Term(iTRAQ8plex); N6(Deamidated)	HCD		0.1746	2	2	151445	Redundant	Not Used	1	1.25596	3.67252	1.5528	2.78615	1.8109	52.44	0	27.5045	32	2	1025	2049	-3.89813	40.0112	6855	6855	MS2	8/148	F1.raw
	High	aMGIMnSFVNDIFER	Unconsidered	14	2	H2B1C_HUMAN;H2B1B_HUMAN	N-Term(iTRAQ8plex); N6(Deamidated)	HCD		0.1613	2	2	153120	Redundant	Not Used	1	1.1665	3.54733	1.38109	2.54059	1.67175	52.25	0	35.3589	157	2	1025	2049	-6.04287	49.7374	8809	8809	MS2	8/148	F1.raw
	High	aMGIMnSFVNDIFER	Unconsidered	14	2	H2B1C_HUMAN;H2B1B_HUMAN	N-Term(iTRAQ8plex); N6(Deamidated)	HCD		0.1613	2	2	153754	Redundant	Not Used	1	1.02743	2.95239	1.15063	2.02769	1.51071	52.17	0	40.9968	280	2	1025.01	2049.01	-1.15766	54.3258	9548	9548	MS2	8/148	F1.raw
	High	aMGIMnSFVNDIFER	Unconsidered	14	2	H2B1C_HUMAN;H2B1B_HUMAN	N-Term(iTRAQ8plex); N6(Deamidated)	HCD		0.1613	2	2	153567	Redundant	Not Used	1	1.05386	2.74816	1.13314	1.97095	1.33014	52.16	0	29.2975	290	2	1025	2049	-6.40032	53.0152	9330	9330	MS2	10/148	F1.raw
	High	aMGIMnSFVNDIFER	Unconsidered	14	2	H2B1C_HUMAN;H2B1B_HUMAN	N-Term(iTRAQ8plex); N6(Deamidated)	HCD		0.1613	2	2	153175	Redundant	Not Used	1	0.922019	3.11661	1.11163	2.02061	1.44587	52.15	0	40.0035	152	2	1025	2049	-6.63863	50.1046	8873	8873	MS2	8/148	F1.raw
	High	aMGIMnSFVNDIFER	Unconsidered	14	2	H2B1C_HUMAN;H2B1B_HUMAN	N-Term(iTRAQ8plex); N6(Deamidated)	HCD		0.1613	2	2	153682	Redundant	Not Used	1	1.04856	3.31184	1.37237	1.91377	1.46637	52.02	0	31.8851	131	2	1025	2049	-3.77898	53.8135	9464	9464	MS2	8/148	F1.raw
	High	aMGIMnSFVNDIFER	Unconsidered	14	2	H2B1C_HUMAN;H2B1B_HUMAN	N-Term(iTRAQ8plex); N6(Deamidated)	HCD		0.1613	2	2	153345	Redundant	Not Used	1	0.960472	2.94683	1.11487	2.00793	1.36751	51.98	0	21.7507	234	2	1025	2048.99	-6.87693	51.2951	9071	9071	MS2	8/148	F1.raw
	High	aMGIMnSFVNDIFER	Unconsidered	14	2	H2B1C_HUMAN;H2B1B_HUMAN	N-Term(iTRAQ8plex); N6(Deamidated)	HCD		0.1613	2	2	153393	Redundant	Not Used	1	0.998815	3.14072	1.26045	2.31473	1.56394	51.83	0	35.241	245	2	1025	2049	-4.01729	51.6556	9127	9127	MS2	8/148	F1.raw
	High	aMGIMNSFVnDIFER	Unambiguous	14	2	H2B1C_HUMAN;H2B1B_HUMAN	N-Term(iTRAQ8plex); N10(Deamidated)	HCD	0.0769	0	1	1	152222	Not Unique	Not Used	1	1.39022	3.2114	1.55888	2.22523	1.4014	51.53	0	34.0556	58	2	1025	2049	-4.49389	44.0925	7761	7761	MS2	8/148	F1.raw
	High	aMGImNSFVNDIFER	Unconsidered	14	2	H2B1C_HUMAN;H2B1B_HUMAN	N-Term(iTRAQ8plex); M5(Oxidation)	HCD		0.407	2	2	237117	Redundant	Not Used	1	1.02968	6.03338	1.48505	4.87013	2.86752	51.22	0	25.6469	4	2	1032.51	2064.01	-4.18233	41.0855	7354	7354	MS2	10/148	F3.raw
	High	aMGIMnSFVNDIFER	Unconsidered	14	2	H2B1C_HUMAN;H2B1B_HUMAN	N-Term(iTRAQ8plex); N6(Deamidated)	HCD		0.3462	2	2	151375	Redundant	Not Used	1	0.932454	4.78122	1.47538	3.29352	1.94899	50.89	0	6.9408	11	2	1025	2049	-4.13644	39.6386	6773	6773	MS2	13/148	F1.raw
	High	aMGIMnSFVNDIFER	Unconsidered	14	2	H2B1C_HUMAN;H2B1B_HUMAN	N-Term(iTRAQ8plex); N6(Deamidated)	HCD		0.1774	2	2	151036	Redundant	Not Used	1	1.33339	6.74516	1.50676	3.83639	1.19647	50.77	0	27.8053	75	2	1025	2049	-3.30238	37.8329	6377	6377	MS2	12/148	F1.raw
	High	aMGIMnSFVNDIFER	Unconsidered	14	2	H2B1C_HUMAN;H2B1B_HUMAN	N-Term(iTRAQ8plex); N6(Deamidated)	HCD		0.1667	2	2	152908	Redundant	Not Used	1	1.01295	3.11871	1.22219	2.13975	1.50446	49.69	0	49.8293	215	2	1025	2049	-3.77898	48.3142	8561	8561	MS2	8/148	F1.raw
	High	aMGIMnSFVNDIFER	Unconsidered	14	2	H2B1C_HUMAN;H2B1B_HUMAN	N-Term(iTRAQ8plex); N6(Deamidated)	HCD		0.1695	2	2	152054	Redundant	Not Used	1	0.991778	2.45837	1.00787	1.7512	1.13932	49.19	0	37.6664	80	2	1025.01	2049	-2.82577	43.2025	7565	7565	MS2	8/148	F1.raw
	High	eSYSIYVYk	Unambiguous	7	1	H2B1B_HUMAN	N-Term(iTRAQ8plex); K9(iTRAQ8plex)	HCD	1	0	1	1	286157	Unique	Used	1	0.977166	3.04672	1.24778	3.9788	2.91197	48.85	0	15.2338	11	2	880.484	1759.96	-7.10851	22.0833	3284	3284	MS2	7/64	itraq_10_ce35.raw
	High	eSYSIYVYk	Unambiguous	7	1	H2B1B_HUMAN	N-Term(iTRAQ8plex); K9(iTRAQ8plex)	HCD	1	0	1	1	263511	Unique	Used	1	1.01154	2.88598	1.21968	3.57226	2.50806	48.69	0	9.47262	28	2	880.485	1759.96	-5.79067	22.546	3283	3283	MS2	7/64	F7.raw
	High	aMGIMNSFVNDIFER	Unambiguous	14	2	H2B1C_HUMAN;H2B1B_HUMAN	N-Term(iTRAQ8plex)	HCD	1	0	1	1	246380	Not Unique	Not Used	1	1.24547	2.01591	1.27216	1.90978	1.48594	48.48	0	34.7198	500	2	1024.52	2048.02	-0.499047	49.4581	8863	8863	MS2	8/148	F4.raw
	High	aMGIMNSFVnDIFER	Unambiguous	14	2	H2B1C_HUMAN;H2B1B_HUMAN	N-Term(iTRAQ8plex); N10(Deamidated)	HCD	0.2917	0	1	1	153507	Not Unique	Not Used	1	1.09417	2.46489	1.25619	1.88309	1.3446	48.16	0	40.82	274	2	1025	2049	-5.32795	52.5342	9260	9260	MS2	10/148	F1.raw
	High	aMGIMnSFVNDIFER	Unambiguous	14	2	H2B1C_HUMAN;H2B1B_HUMAN	N-Term(iTRAQ8plex); N6(Deamidated)	HCD		0.0769	2	2	152222	Redundant	Not Used	1	1.39022	3.2114	1.55888	2.22523	1.4014	47.7	0	34.0556	58	2	1025	2049	-4.49389	44.0925	7761	7761	MS2	8/148	F1.raw
	High	aMGIMnSFVNDIFER	Unambiguous	14	2	H2B1C_HUMAN;H2B1B_HUMAN	N-Term(iTRAQ8plex); N6(Deamidated)	HCD	0.2708	0	1	1	151051	Not Unique	Not Used	1	1.26583	1.81362	1.59228	1.05353	0.811016	47.65	0	9.83171	31	3	683.671	2049	-5.18558	37.9184	6395	6395	MS2	11/148	F1.raw
	High	aMGIMNSFVNDIFER	Unambiguous	14	2	H2B1C_HUMAN;H2B1B_HUMAN	N-Term(iTRAQ8plex)	HCD	1	0	1	1	246559	Not Unique	Not Used	1	1.01682	2.14758	1.26123	1.86707	1.48405	47.56	0	31.3964	500	2	1024.52	2048.02	-0.141423	51.092	9072	9072	MS2	8/148	F4.raw
	High	aMGIMNSFVNDIFER	Unambiguous	14	2	H2B1C_HUMAN;H2B1B_HUMAN	N-Term(iTRAQ8plex)	HCD	1	0	1	1	238203	Not Unique	Not Used	1	0.953174	1.07221	1.00235	0.994144	0.868554	47.18	0	4.41221	28	3	683.344	2048.02	-3.30701	47.397	8621	8621	MS2	7/148	F3.raw
	High	aMGIMnSFVNDIFER	Unconsidered	14	2	H2B1C_HUMAN;H2B1B_HUMAN	N-Term(iTRAQ8plex); N6(Deamidated)	HCD		0.1607	2	2	151706	Redundant	Not Used	1	1.07098	2.58974	1.50025	2.083	1.30461	46.62	0	43.8412	45	2	1025	2049	-4.01729	41.3653	7159	7159	MS2	14/148	F1.raw
	High	aMGImNSFVNDIFER	Unconsidered	14	2	H2B1C_HUMAN;H2B1B_HUMAN	N-Term(iTRAQ8plex); M5(Oxidation)	HCD		0.3947	2	2	237787	Redundant	Not Used	1	1.05852	3.86094	1.37645	3.28002	2.12469	46.44	0	8.59242	101	2	1032.51	2064.01	-3.5909	44.6494	8135	8135	MS2	14/148	F3.raw
	High	eSYSIYVYk	Unambiguous	7	1	H2B1B_HUMAN	N-Term(iTRAQ8plex); K9(iTRAQ8plex)	HCD	1	0	1	1	271081	Unique	Used	1	0.996849	3.43891	1.19471	4.36313	3.14136	46.2	0	11.6114	18	2	880.485	1759.96	-5.30515	22.4885	3225	3225	MS2	7/64	F8.raw
	High	amGImnSFVnDIFER	Unambiguous	14	2	H2B1C_HUMAN;H2B1B_HUMAN	N-Term(iTRAQ8plex); M2(Oxidation); M5(Oxidation); N6(Deamidated); N10(Deamidated)	HCD	1	0	1	1	149296	Not Unique	Not Used	1	0.963782	1.08669	0.790718	0.916775	0.764402	46.08	0	18.2268	42	2	1041.49	2081.97	-4.05606	28.7858	4347	4347	MS2	8/148	F1.raw
	High	aMGIMNSFVnDIFER	Unambiguous	14	2	H2B1C_HUMAN;H2B1B_HUMAN	N-Term(iTRAQ8plex); N10(Deamidated)	HCD	0.2826	0	1	1	153452	Not Unique	Not Used	1	1.06489	2.4226	1.21303	1.80477	1.36103	45.97	0	31.1845	274	2	1025	2049	-3.42153	52.112	9196	9196	MS2	10/148	F1.raw
	High	aMGImNSFVnDIFER	Unambiguous	14	2	H2B1C_HUMAN;H2B1B_HUMAN	N-Term(iTRAQ8plex); M5(Oxidation); N10(Deamidated)	HCD	1	0	1	1	149867	Not Unique	Not Used	1	1.07577	2.22655	1.14545	1.56436	1.09576	45.79	0	20.2021	19	2	1033	2065	-3.53357	31.7019	5014	5014	MS2	10/148	F1.raw
	High	aMGIMnSFVNDIFER	Unambiguous	14	2	H2B1C_HUMAN;H2B1B_HUMAN	N-Term(iTRAQ8plex); N6(Deamidated)	HCD	0.087	0	1	1	153250	Not Unique	Not Used	1	1.23753	1.83721	1.82028	1.18323	1.05108	45.72	0	30.7899	274	3	683.673	2049	-2.77276	50.6264	8960	8960	MS2	16/148	F1.raw
	High	aMGIMNSFVnDIFER	Unconsidered	14	2	H2B1C_HUMAN;H2B1B_HUMAN	N-Term(iTRAQ8plex); N10(Deamidated)	HCD		0.2203	2	2	150960	Redundant	Not Used	1	1.68551	8.53831	1.47958	4.05978	1.1681	45.68	0	35.9319	28	2	1025	2049	-3.77898	37.4351	6289	6289	MS2	11/148	F1.raw
	High	aMGIMnSFVNDIFER	Unconsidered	14	2	H2B1C_HUMAN;H2B1B_HUMAN	N-Term(iTRAQ8plex); N6(Deamidated)	HCD		0.2069	2	2	152961	Redundant	Not Used	1	1.11519	2.49194	1.38385	1.90031	1.40247	45.56	0	44.7113	138	2	1025.01	2049	-2.94492	48.6763	8623	8623	MS2	8/148	F1.raw
	High	amGImNSFVNDIFER	Unambiguous	14	2	H2B1C_HUMAN;H2B1B_HUMAN	N-Term(iTRAQ8plex); M2(Oxidation); M5(Oxidation)	HCD	1	0	1	1	235380	Not Unique	Not Used	1	1.29969	1.81409	1.55182	1.41732	1.28701	44.8	0	18.0438	40	2	1040.51	2080.01	-3.58346	32.203	5327	5327	MS2	12/148	F3.raw
	High	aMGIMnSFVNDIFER	Unambiguous	14	2	H2B1C_HUMAN;H2B1B_HUMAN	N-Term(iTRAQ8plex); N6(Deamidated)	HCD	0.0222	0	1	1	153290	Not Unique	Not Used	1	1.05335	2.16589	1.53298	1.53383	1.19725	44.66	0	43.9553	318	2	1025	2049	-3.77898	50.9165	9007	9007	MS2	8/148	F1.raw
	High	aMGIMNSFVnDIFER	Unambiguous	14	2	H2B1C_HUMAN;H2B1B_HUMAN	N-Term(iTRAQ8plex); N10(Deamidated)	HCD		0.0222	2	2	153290	Redundant	Not Used	1	1.05335	2.16589	1.53298	1.53383	1.19725	44.31	0	43.9553	318	2	1025	2049	-3.77898	50.9165	9007	9007	MS2	8/148	F1.raw
	High	qVHPDTGISSk	Unambiguous	15	2	H2B1C_HUMAN;H2B1B_HUMAN	N-Term(iTRAQ8plex); K11(iTRAQ8plex)	HCD	1	0	1	1	182194	Not Unique	Not Used	1	0.935863	5.41865	1.43617	4.9232	3.02347	44.28	0	24.1711	83	2	889.002	1777	-5.24671	14.2446	1378	1378	MS2	10/120	F14.raw
	High	aMGIMnSFVNDIFER	Unambiguous	14	2	H2B1C_HUMAN;H2B1B_HUMAN	N-Term(iTRAQ8plex); N6(Deamidated)	HCD	0.1364	0	1	1	151778	Not Unique	Not Used	1	1.06263	1.84166	0.99283	1.40967	1.20892	44.27	0	44.3196	73	2	1025	2049	-5.56626	41.7394	7243	7243	MS2	12/148	F1.raw
	High	aMGIMNSFVNDIFER	Unambiguous	14	2	H2B1C_HUMAN;H2B1B_HUMAN	N-Term(iTRAQ8plex)	HCD	1	0	1	1	237769	Not Unique	Not Used	1	1.08275	2.4828	1.35832	2.98382	2.23944	44.21	0	18.1985	159	2	1024.51	2048.01	-5.98264	44.5402	8114	8114	MS2	13/148	F3.raw
	High	aMGIMNSFVNDIFER	Unambiguous	14	2	H2B1C_HUMAN;H2B1B_HUMAN	N-Term(iTRAQ8plex)	HCD	1	0	1	1	238689	Not Unique	Not Used	1	0.895068	1.24213	0.977528	1.0419	0.920246	44.18	0	6.78755	18	3	683.345	2048.02	-2.77057	51.0333	9188	9188	MS2	13/148	F3.raw
	High	aMGIMnSFVNDIFER	Unconsidered	14	2	H2B1C_HUMAN;H2B1B_HUMAN	N-Term(iTRAQ8plex); N6(Deamidated)	HCD		0.4634	2	2	151295	Redundant	Not Used	1	0.907192	4.8797	1.19764	3.26924	1.99167	44.16	0	6.21314	7	2	1025	2049	-3.54068	39.2307	6680	6680	MS2	20/148	F1.raw
	High	aMGIMNSFVNDIFER	Unambiguous	14	2	H2B1C_HUMAN;H2B1B_HUMAN	N-Term(iTRAQ8plex)	HCD	1	0	1	1	237698	Not Unique	Not Used	1	1.02665	2.70652	1.24579	3.29807	2.29026	43.23	0	44.7982	88	2	1024.51	2048.02	-2.28717	44.1166	8031	8031	MS2	12/148	F3.raw
	High	aMGImNSFVnDIFER	Unconsidered	14	2	H2B1C_HUMAN;H2B1B_HUMAN	N-Term(iTRAQ8plex); M5(Oxidation); N10(Deamidated)	HCD		0.3175	2	2	223422	Redundant	Not Used	1	1.08095	2.56248	1.23373	2.16904	1.60813	43.02	0	53.2975	69	2	1033	2064.99	-4.83409	41.9659	7346	7346	MS2	8/148	F2.raw
	High	qVHPDTGISSk	Unambiguous	15	2	H2B1C_HUMAN;H2B1B_HUMAN	N-Term(iTRAQ8plex); K11(iTRAQ8plex)	HCD	1	0	1	1	189027	Not Unique	Not Used	1	0.983658	2.12379	0.882809	1.83318	1.42071	42.96	0	34.2079	93	3	593.003	1776.99	-7.28079	16.0754	1506	1506	MS2	9/120	F15.raw
	High	qVHPDTGISSk	Unambiguous	15	2	H2B1C_HUMAN;H2B1B_HUMAN	N-Term(iTRAQ8plex); K11(iTRAQ8plex)	HCD	1	0	1	1	175138	Not Unique	Not Used	1	0.966719	4.27588	1.4983	4.01662	2.57423	42.85	0	11.0611	30	2	889.002	1777	-6.00236	14.31	1490	1490	MS2	10/120	F13.raw
	High	aMGIMNSFVnDIFER	Unambiguous	14	2	H2B1C_HUMAN;H2B1B_HUMAN	N-Term(iTRAQ8plex); N10(Deamidated)	HCD	0.3023	0	1	1	151964	Not Unique	Not Used	1	1.09694	1.456	0.610855	1.10817	0.72877	42.52	0	43.5986	70	2	1025.01	2049	-2.70662	42.725	7460	7460	MS2	14/148	F1.raw
	High	lLLPGELAk	Unambiguous	15	2	H2B1C_HUMAN;H2B1B_HUMAN	N-Term(iTRAQ8plex); K9(iTRAQ8plex)	HCD	1	0	1	1	279813	Not Unique	Not Used	1	0.978314	5.25021	1.3511	4.38269	2.54434	42.34	0	7.47224	0	3	521.34	1562.01	-5.51227	28.5741	4655	4655	MS2	6/64	F9.raw
	High	eSYSIYVYk	Unambiguous	7	1	H2B1B_HUMAN	N-Term(iTRAQ8plex); K9(iTRAQ8plex)	HCD	1	0	1	1	278610	Unique	Used	1	1.07707	1.87101	1.16069	2.46202	1.79456	42.11	0	12.8309	13	2	880.485	1759.96	-5.79067	22.5594	3251	3251	MS2	7/64	F9.raw
	High	lLLPGELAk	Unambiguous	15	2	H2B1C_HUMAN;H2B1B_HUMAN	N-Term(iTRAQ8plex); K9(iTRAQ8plex)	HCD	1	0	1	1	164885	Not Unique	Not Used	1	1.04871	5.13384	1.29789	4.1588	2.63265	42.09	0	8.42974	1	3	521.34	1562	-5.98117	31.2864	4861	4861	MS2	6/64	F11.raw
	High	aMGImNSFVNDIFER	Unconsidered	14	2	H2B1C_HUMAN;H2B1B_HUMAN	N-Term(iTRAQ8plex); M5(Oxidation)	HCD		0.2759	2	2	236658	Redundant	Not Used	1	1.59049	5.91014	1.5472	3.65631	1.10961	42.06	0	8.70621	55	2	1032.51	2064.01	-4.4189	38.6385	6818	6818	MS2	10/148	F3.raw
	High	qVHPDTGISSk	Unambiguous	15	2	H2B1C_HUMAN;H2B1B_HUMAN	N-Term(iTRAQ8plex); K11(iTRAQ8plex)	HCD	1	0	1	1	174980	Not Unique	Not Used	1	1.22624	4.89508	1.27555	3.24235	1.11561	41.9	0	19.3605	49	2	889.002	1777	-5.24671	13.4129	1305	1305	MS2	9/120	F13.raw
	High	aMGIMNSFVNDIFER	Unambiguous	14	2	H2B1C_HUMAN;H2B1B_HUMAN	N-Term(iTRAQ8plex)	HCD	1	0	1	1	237553	Not Unique	Not Used	1	0.958671	3.20163	1.54148	3.77786	2.72888	41.67	0	60.9859	49	2	1024.51	2048.02	-4.67134	43.3485	7862	7862	MS2	12/148	F3.raw
	High	aMGIMNSFVnDIFER	Unambiguous	14	2	H2B1C_HUMAN;H2B1B_HUMAN	N-Term(iTRAQ8plex); N10(Deamidated)	HCD		0.087	2	2	153250	Redundant	Not Used	1	1.23753	1.83721	1.82028	1.18323	1.05108	41.5	0	30.7899	274	3	683.673	2049	-2.77276	50.6264	8960	8960	MS2	9/148	F1.raw
	High	aMGImNSFVNDIFER	Unconsidered	14	2	H2B1C_HUMAN;H2B1B_HUMAN	N-Term(iTRAQ8plex); M5(Oxidation)	HCD		0.5176	2	2	237591	Redundant	Not Used	1	0.855566	2.38424	1.31995	2.13974	1.33969	41.14	0	9.78715	15	2	1032.51	2064.01	-3.11776	43.5584	7907	7907	MS2	9/148	F3.raw
	High	amGImnSFVNDIFER	Unambiguous	14	2	H2B1C_HUMAN;H2B1B_HUMAN	N-Term(iTRAQ8plex); M2(Oxidation); M5(Oxidation); N6(Deamidated)	HCD	1	0	1	1	149885	Not Unique	Not Used	1	1.02759	1.22776	0.761121	0.942038	0.934357	41.1	0	61.8386	25	2	1041	2080.99	-4.69977	31.7927	5035	5035	MS2	12/148	F1.raw
	High	aMGIMNSFVnDIFER	Unconsidered	14	2	H2B1C_HUMAN;H2B1B_HUMAN	N-Term(iTRAQ8plex); N10(Deamidated)	HCD		0.2407	2	2	151115	Redundant	Not Used	1	1.17694	2.17013	1.66004	1.427	0.884638	40.99	0	17.0151	7	3	683.672	2049	-3.75576	38.2828	6470	6470	MS2	10/148	F1.raw
	High	aMGImNSFVNDIFER	Unconsidered	14	2	H2B1C_HUMAN;H2B1B_HUMAN	N-Term(iTRAQ8plex); M5(Oxidation)	HCD		0.4306	2	2	237387	Redundant	Not Used	1	0.870125	3.55302	1.40963	2.99066	1.85563	40.87	0	11.1016	12	2	1032.51	2064.01	-2.76291	42.4939	7669	7669	MS2	12/148	F3.raw
	High	amGIMNSFVNDIFER	Unconsidered	14	2	H2B1C_HUMAN;H2B1B_HUMAN	N-Term(iTRAQ8plex); M2(Oxidation)	HCD		0.4938	2	2	235924	Redundant	Not Used	1	1.4966	4.78061	1.96747	3.21794	2.24134	40.8	0	8.33738	14	2	1032.51	2064.01	-2.28977	34.9298	5962	5962	MS2	10/148	F3.raw
	High	lLLPGELAk	Unambiguous	15	2	H2B1C_HUMAN;H2B1B_HUMAN	N-Term(iTRAQ8plex); K9(iTRAQ8plex)	HCD	1	0	1	1	287350	Not Unique	Not Used	1	0.926406	5.04428	1.22229	4.20767	2.53958	40.4	0	7.9342	0	3	521.339	1562	-6.91898	27.8528	4676	4676	MS2	11/64	itraq_10_ce35.raw
	High	lLLPGELAk	Unambiguous	15	2	H2B1C_HUMAN;H2B1B_HUMAN	N-Term(iTRAQ8plex); K9(iTRAQ8plex)	HCD	1	0	1	1	287422	Not Unique	Not Used	1	0.976255	5.30878	1.11056	4.43931	2.77525	40.17	0	9.25756	0	3	521.339	1562	-7.15343	28.2064	4760	4760	MS2	6/64	itraq_10_ce35.raw
	High	aMGIMnSFVNDIFER	Unconsidered	14	2	H2B1C_HUMAN;H2B1B_HUMAN	N-Term(iTRAQ8plex); N6(Deamidated)	HCD		0.596	2	2	151229	Redundant	Not Used	1	1.01383	5.79002	1.44705	4.4031	2.68351	39.69	0	3.81002	2	2	1025	2049	-3.77898	38.8797	6603	6603	MS2	22/148	F1.raw
	High	aMGImNSFVNDIFER	Unconsidered	14	2	H2B1C_HUMAN;H2B1B_HUMAN	N-Term(iTRAQ8plex); M5(Oxidation)	HCD		0.5	2	2	237315	Redundant	Not Used	1	1.35601	5.09416	1.66866	4.20602	2.41356	38.34	0	10.4947	15	2	1032.51	2064.01	-3.47262	42.1259	7585	7585	MS2	9/148	F3.raw
	High	lLLPGELAk	Unambiguous	15	2	H2B1C_HUMAN;H2B1B_HUMAN	N-Term(iTRAQ8plex); K9(iTRAQ8plex)	HCD	1	0	1	1	291976	Not Unique	Not Used	1	1.02429	2.46398	0.983879	2.03539	1.45103	37.89	0	40.1398	249	3	521.34	1562.01	-5.51227	53.863	10073	10073	MS2	11/64	itraq_10_ce35.raw
	High	aMGIMNSFVnDIFER	Unambiguous	14	2	H2B1C_HUMAN;H2B1B_HUMAN	N-Term(iTRAQ8plex); N10(Deamidated)	HCD		0.1364	2	2	151778	Redundant	Not Used	1	1.06263	1.84166	0.99283	1.40967	1.20892	37.52	0	44.3196	73	2	1025	2049	-5.56626	41.7394	7243	7243	MS2	12/148	F1.raw
	High	aMGImNSFVNDIFER	Unconsidered	14	2	H2B1C_HUMAN;H2B1B_HUMAN	N-Term(iTRAQ8plex); M5(Oxidation)	HCD		0.4493	2	2	237249	Redundant	Not Used	1	1.30673	5.72795	1.60409	4.54859	2.59585	37.52	0	12.8079	7	2	1032.51	2064.01	-3.35433	41.782	7508	7508	MS2	10/148	F3.raw
	High	qVHPDTGISSk	Unambiguous	15	2	H2B1C_HUMAN;H2B1B_HUMAN	N-Term(iTRAQ8plex); K11(iTRAQ8plex)	HCD	1	0	1	1	162034	Not Unique	Not Used	1	1.0033	2.4741	1.19461	3.02935	2.00712	37.37	0	17.698	161	2	889.002	1777	-5.10932	15.2461	1534	1534	MS2	10/120	F11.raw
	High	aMGImNSFVNDIFER	Unconsidered	14	2	H2B1C_HUMAN;H2B1B_HUMAN	N-Term(iTRAQ8plex); M5(Oxidation)	HCD		0.4638	2	2	237459	Redundant	Not Used	1	1.22622	4.47983	1.52675	3.88112	2.47249	36.7	0	5.91797	17	2	1032.51	2064.01	-3.11776	42.8618	7753	7753	MS2	10/148	F3.raw
	High	aMGIMnSFVNDIFER	Unconsidered	14	2	H2B1C_HUMAN;H2B1B_HUMAN	N-Term(iTRAQ8plex); N6(Deamidated)	HCD		0.5256	2	2	151163	Redundant	Not Used	1	1.0308	5.63957	1.3415	3.89151	2.54806	36.61	0	4.16691	1	2	1025	2049	-3.54068	38.5306	6526	6526	MS2	22/148	F1.raw
	High	aMGIMnSFVNDIFER	Unconsidered	14	2	H2B1C_HUMAN;H2B1B_HUMAN	N-Term(iTRAQ8plex); N6(Deamidated)	HCD		0.617	2	2	224240	Redundant	Not Used	1	0.999137	5.16809	1.18404	3.95992	2.26958	36.1	0	7.77093	10	2	1025.01	2049	-2.46832	46.7478	8301	8301	MS2	7/148	F2.raw
	High	lLLPGELAk	Unambiguous	15	2	H2B1C_HUMAN;H2B1B_HUMAN	N-Term(iTRAQ8plex); K9(iTRAQ8plex)	HCD	1	0	1	1	171441	Not Unique	Not Used	1	0.937155	3.46296	0.981041	2.83581	1.90287	35.66	0	8.72545	6	3	521.34	1562.01	-4.45724	31.0026	4765	4765	MS2	10/64	F12.raw
	High	lLLPGELAk	Unambiguous	15	2	H2B1C_HUMAN;H2B1B_HUMAN	N-Term(iTRAQ8plex); K9(iTRAQ8plex)	HCD	1	0	1	1	165030	Not Unique	Not Used	1	0.933389	2.74799	1.19976	2.17476	1.52079	35.39	0	13.1089	15	3	521.34	1562.01	-5.39504	32.1579	5030	5030	MS2	10/64	F11.raw
	High	lLLPGELAk	Unambiguous	15	2	H2B1C_HUMAN;H2B1B_HUMAN	N-Term(iTRAQ8plex); K9(iTRAQ8plex)	HCD	1	0	1	1	287650	Not Unique	Not Used	1	1.09939	4.16151	1.15744	3.38575	2.12725	35.3	0	8.19957	4	2	781.504	1562	-7.92632	29.34	5026	5026	MS2	7/64	itraq_10_ce35.raw
	High	lLLPGELAk	Unambiguous	15	2	H2B1C_HUMAN;H2B1B_HUMAN	N-Term(iTRAQ8plex); K9(iTRAQ8plex)	HCD	1	0	1	1	272219	Not Unique	Not Used	1	0.781872	3.32558	1.01905	2.60406	1.54725	35.11	0	9.23633	4	3	521.34	1562.01	-4.45724	28.2691	4553	4553	MS2	10/64	F8.raw
	High	lLLPGELAk	Unambiguous	15	2	H2B1C_HUMAN;H2B1B_HUMAN	N-Term(iTRAQ8plex); K9(iTRAQ8plex)	HCD	1	0	1	1	283774	Not Unique	Not Used	1	0.866805	2.31979	0.961724	1.95185	1.35566	35.08	0	42.7832	500	3	521.342	1562.01	-1.99552	55.2658	9278	9278	MS2	5/64	F9.raw
	High	qVHPDTGISSk	Unambiguous	15	2	H2B1C_HUMAN;H2B1B_HUMAN	N-Term(iTRAQ8plex); K11(iTRAQ8plex)	HCD	1	0	1	1	189035	Not Unique	Not Used	1	1.00236	5.38184	1.61393	5.07672	3.19453	35.02	0	27.5815	151	2	889.003	1777	-4.35367	16.1262	1515	1515	MS2	9/120	F15.raw
	High	aMGIMNSFVnDIFER	Unconsidered	14	2	H2B1C_HUMAN;H2B1B_HUMAN	N-Term(iTRAQ8plex); N10(Deamidated)	HCD		0.2708	2	2	151051	Redundant	Not Used	1	1.26583	1.81362	1.59228	1.05353	0.811016	34.84	0	9.83171	31	3	683.671	2049	-5.18558	37.9184	6395	6395	MS2	9/148	F1.raw
	High	amGIMnSFVnDIFER	Unambiguous	14	2	H2B1C_HUMAN;H2B1B_HUMAN	N-Term(iTRAQ8plex); M2(Oxidation); N6(Deamidated); N10(Deamidated)	HCD	1	0	1	1	150744	Not Unique	Not Used	1	0.97083	1.80677	0.856997	1.34078	0.966074	34.84	0	24.6084	31	2	1033.5	2065.98	-2.29457	36.2806	6037	6037	MS2	10/148	F1.raw
	High	qVHPDTGISSk	Unambiguous	15	2	H2B1C_HUMAN;H2B1B_HUMAN	N-Term(iTRAQ8plex); K11(iTRAQ8plex)	HCD	1	0	1	1	175231	Not Unique	Not Used	1	2.20844	2.84618	1.66857	2.94545	2.10252	34.57	0	26.3646	65	2	889.001	1776.99	-6.48322	14.7802	1598	1598	MS2	9/120	F13.raw
	High	lLLPGELAk	Unambiguous	15	2	H2B1C_HUMAN;H2B1B_HUMAN	N-Term(iTRAQ8plex); K9(iTRAQ8plex)	HCD	1	0	1	1	291841	Not Unique	Not Used	1	1.02804	2.57788	1.10576	2.33963	1.523	34.37	0	40.2293	181	3	521.34	1562	-5.98117	52.5598	9915	9915	MS2	5/64	itraq_10_ce35.raw
	High	lLLPGELAk	Unambiguous	15	2	H2B1C_HUMAN;H2B1B_HUMAN	N-Term(iTRAQ8plex); K9(iTRAQ8plex)	HCD	1	0	1	1	157767	Not Unique	Not Used	1	0.978473	2.77201	1.05499	2.19965	1.56268	34.29	0	47.1694	32	2	781.505	1562	-7.06667	30.5305	4942	4942	MS2	8/64	F10.raw
	High	aMGIMNSFVnDIFER	Unambiguous	14	2	H2B1C_HUMAN;H2B1B_HUMAN	N-Term(iTRAQ8plex); N10(Deamidated)	HCD	0.0294	0	1	1	153808	Not Unique	Not Used	1	1.26972	1.79274	2.10436	1.06322	1.01362	34.28	0	38.6251	326	3	683.672	2049	-3.84512	54.7278	9611	9611	MS2	10/148	F1.raw
	High	aMGImNSFVNDIFER	Unconsidered	14	2	H2B1C_HUMAN;H2B1B_HUMAN	N-Term(iTRAQ8plex); M5(Oxidation)	HCD		0.4688	2	2	237525	Redundant	Not Used	1	1.02356	4.43038	1.31131	3.62095	2.28362	34.27	0	9.85736	17	2	1032.51	2064.01	-2.99948	43.2078	7830	7830	MS2	10/148	F3.raw
	High	qVHPDTGISSk	Unambiguous	15	2	H2B1C_HUMAN;H2B1B_HUMAN	N-Term(iTRAQ8plex); K11(iTRAQ8plex)	HCD	1	0	1	1	189075	Not Unique	Not Used	1	1.02517	1.25565	0.746374	1.20617	1.08251	33.94	0	50.4778	139	3	593.002	1776.99	-8.41426	16.4412	1562	1562	MS2	8/120	F15.raw
	High	aMGIMNSFVNDIFER	Unambiguous	14	2	H2B1C_HUMAN;H2B1B_HUMAN	N-Term(iTRAQ8plex)	HCD	1	0	1	1	237619	Not Unique	Not Used	1	1.08369	2.44264	1.32946	3.0733	2.23085	33.85	0	35.3898	30	2	1024.51	2048.01	-5.26739	43.6959	7939	7939	MS2	13/148	F3.raw
	High	lLLPGELAk	Unambiguous	15	2	H2B1C_HUMAN;H2B1B_HUMAN	N-Term(iTRAQ8plex); K9(iTRAQ8plex)	HCD	1	0	1	1	279897	Not Unique	Not Used	1	1.04267	3.7524	0.981639	2.96621	1.76127	33.75	0	24.2421	4	3	521.34	1562	-6.21562	29.0128	4753	4753	MS2	10/64	F9.raw
	High	lLLPGELAk	Unambiguous	15	2	H2B1C_HUMAN;H2B1B_HUMAN	N-Term(iTRAQ8plex); K9(iTRAQ8plex)	HCD	1	0	1	1	283266	Not Unique	Not Used	1	1.01835	2.1812	0.95957	1.85792	1.34798	33.73	0	52.3138	480	3	521.34	1562	-5.86395	49.2367	8683	8683	MS2	10/64	F9.raw
	High	aMGImNSFVNDIFER	Unconsidered	14	2	H2B1C_HUMAN;H2B1B_HUMAN	N-Term(iTRAQ8plex); M5(Oxidation)	HCD		0.4848	2	2	237051	Redundant	Not Used	1	1.11922	5.98572	1.67885	4.60497	2.88882	33.69	0	24.9724	5	2	1032.51	2064.01	-4.53718	40.7386	7277	7277	MS2	11/148	F3.raw
	High	aMGIMnSFVNDIFER	Unconsidered	14	2	H2B1C_HUMAN;H2B1B_HUMAN	N-Term(iTRAQ8plex); N6(Deamidated)	HCD		0.2917	2	2	153507	Redundant	Not Used	1	1.09417	2.46489	1.25619	1.88309	1.3446	33.68	0	40.82	274	2	1025	2049	-5.32795	52.5342	9260	9260	MS2	15/148	F1.raw
	High	aMGIMnSFVNDIFER	Unambiguous	14	2	H2B1C_HUMAN;H2B1B_HUMAN	N-Term(iTRAQ8plex); N6(Deamidated)	HCD	0.0294	0	1	1	153016	Not Unique	Not Used	1	1.48908	2.30765	1.86516	1.6551	1.29061	33.68	0	45.8593	175	2	1025	2049	-3.06407	49.0323	8687	8687	MS2	7/148	F1.raw
	High	aMGImNSFVNDIFER	Unconsidered	14	2	H2B1C_HUMAN;H2B1B_HUMAN	N-Term(iTRAQ8plex); M5(Oxidation)	HCD		0.4603	2	2	237657	Redundant	Not Used	1	1.12038	4.88233	1.50037	3.84672	2.20625	33.6	0	5.57626	14	2	1032.51	2064.01	-3.11776	43.9016	7984	7984	MS2	10/148	F3.raw
	High	lLLPGELAk	Unambiguous	15	2	H2B1C_HUMAN;H2B1B_HUMAN	N-Term(iTRAQ8plex); K9(iTRAQ8plex)	HCD	1	0	1	1	287722	Not Unique	Not Used	1	1.05366	3.46692	0.927299	2.90064	1.72541	33.58	0	9.70193	5	2	781.504	1562	-7.77002	29.6896	5110	5110	MS2	7/64	itraq_10_ce35.raw
	High	aMGIMnSFVNDIFER	Unconsidered	14	2	H2B1C_HUMAN;H2B1B_HUMAN	N-Term(iTRAQ8plex); N6(Deamidated)	HCD		0.2826	2	2	153452	Redundant	Not Used	1	1.06489	2.4226	1.21303	1.80477	1.36103	33.35	0	31.1845	274	2	1025	2049	-3.42153	52.112	9196	9196	MS2	11/148	F1.raw
	High	aMGIMNSFVnDIFER	Unambiguous	14	2	H2B1C_HUMAN;H2B1B_HUMAN	N-Term(iTRAQ8plex); N10(Deamidated)	HCD		0.0294	2	2	153016	Redundant	Not Used	1	1.48908	2.30765	1.86516	1.6551	1.29061	33.35	0	45.8593	175	2	1025	2049	-3.06407	49.0323	8687	8687	MS2	7/148	F1.raw
	High	aMGIMnSFVNDIFER	Unambiguous	14	2	H2B1C_HUMAN;H2B1B_HUMAN	N-Term(iTRAQ8plex); N6(Deamidated)	HCD		0.0294	2	2	153808	Redundant	Not Used	1	1.26972	1.79274	2.10436	1.06322	1.01362	33.24	0	38.6251	326	3	683.672	2049	-3.84512	54.7278	9611	9611	MS2	17/148	F1.raw
	High	aMGImnSFVNDIFER	Unconsidered	14	2	H2B1C_HUMAN;H2B1B_HUMAN	N-Term(iTRAQ8plex); M5(Oxidation); N6(Deamidated)	HCD		0.4407	3	3	150515	Redundant	Not Used	1	0.944189	4.49695	1.22844	2.96902	1.86874	33.18	0	8.2877	7	2	1033	2064.99	-4.36117	35.0804	5770	5770	MS2	11/148	F1.raw
	High	kESYSIYVYk	Unambiguous	7	1	H2B1B_HUMAN	N-Term(iTRAQ8plex); K1(iTRAQ8plex); K10(iTRAQ8plex)	HCD	1	0	1	1	195802	Unique	Used	1	0.964424	1.71554	0.991568	2.40996	1.68889	33.16	1	6.08831	114	2	1096.63	2192.26	-5.44523	21.0513	2800	2800	MS2	7/108	F16.raw
	High	lLLPGELAk	Unambiguous	15	2	H2B1C_HUMAN;H2B1B_HUMAN	N-Term(iTRAQ8plex); K9(iTRAQ8plex)	HCD	1	0	1	1	287981	Not Unique	Not Used	1	0.971843	1.95992	0.845795	1.69792	1.30479	33.04	0	26.9884	16	2	781.504	1562	-8.08262	30.943	5412	5412	MS2	7/64	itraq_10_ce35.raw
	High	eSYSIYVYk	Unambiguous	7	1	H2B1B_HUMAN	N-Term(iTRAQ8plex); K9(iTRAQ8plex)	HCD	1	0	1	1	170209	Unique	Used	1	1.0092	1.71137	0.946754	2.17055	1.72413	33.01	0	11.3887	23	2	880.486	1759.96	-4.68091	24.1563	3327	3327	MS2	8/64	F12.raw
	High	eSYSIYVYk	Unambiguous	7	1	H2B1B_HUMAN	N-Term(iTRAQ8plex); K9(iTRAQ8plex)	HCD	1	0	1	1	163740	Unique	Used	1	1.05628	1.55902	1.25202	2.09016	2.12466	32.97	0	14.8768	67	2	880.486	1759.96	-4.47283	24.9885	3525	3525	MS2	8/64	F11.raw
	High	lLLPGELAk	Unambiguous	15	2	H2B1C_HUMAN;H2B1B_HUMAN	N-Term(iTRAQ8plex); K9(iTRAQ8plex)	HCD	1	0	1	1	291401	Not Unique	Not Used	1	0.966209	2.04516	0.935829	1.67416	1.18508	32.9	0	38.8048	100	3	521.339	1562	-8.09123	49.0305	9402	9402	MS2	10/64	itraq_10_ce35.raw
	High	lLLPGELAk	Unambiguous	15	2	H2B1C_HUMAN;H2B1B_HUMAN	N-Term(iTRAQ8plex); K9(iTRAQ8plex)	HCD	1	0	1	1	288134	Not Unique	Not Used	1	1.0008	1.97379	0.925791	1.7383	1.40904	32.87	0	24.5762	19	2	781.505	1562	-7.53557	31.6803	5590	5590	MS2	7/64	itraq_10_ce35.raw
	High	lLLPGELAk	Unambiguous	15	2	H2B1C_HUMAN;H2B1B_HUMAN	N-Term(iTRAQ8plex); K9(iTRAQ8plex)	HCD	1	0	1	1	280476	Not Unique	Not Used	1	0.969363	1.62637	0.878701	1.40988	1.1281	32.75	0	29.6659	39	2	781.506	1562.01	-5.34736	31.9692	5428	5428	MS2	7/64	F9.raw
	High	lLLPGELAk	Unambiguous	15	2	H2B1C_HUMAN;H2B1B_HUMAN	N-Term(iTRAQ8plex); K9(iTRAQ8plex)	HCD	1	0	1	1	291289	Not Unique	Not Used	1	1.00545	1.70132	1.013	1.30898	0.996577	32.57	0	44.8401	168	3	521.34	1562	-5.86395	48.2151	9271	9271	MS2	10/64	itraq_10_ce35.raw
	High	amGIMNSFVNDIFER	Unambiguous	14	2	H2B1C_HUMAN;H2B1B_HUMAN	N-Term(iTRAQ8plex); M2(Oxidation)	HCD	1	0	1	1		No Quan Values	Not Used							32.46	0	3.17495	8	3	688.676	2064.01	-3.24256	40.8653	7305	7305	MS2	10/148	F3.raw
	High	lLLPGELAk	Unambiguous	15	2	H2B1C_HUMAN;H2B1B_HUMAN	N-Term(iTRAQ8plex); K9(iTRAQ8plex)	HCD	1	0	1	1	288234	Not Unique	Not Used	1	1.00063	2.10152	0.932139	1.8853	1.32654	32.43	0	35.5489	25	2	781.505	1562	-7.37927	32.1736	5707	5707	MS2	7/64	itraq_10_ce35.raw
	High	lLLPGELAk	Unambiguous	15	2	H2B1C_HUMAN;H2B1B_HUMAN	N-Term(iTRAQ8plex); K9(iTRAQ8plex)	HCD	1	0	1	1	283696	Not Unique	Not Used	1	0.939605	2.38704	0.979006	2.0248	1.38423	32.34	0	50.2393	500	3	521.342	1562.01	-1.64385	54.2714	9185	9185	MS2	10/64	F9.raw
	High	lLLPGELAk	Unambiguous	15	2	H2B1C_HUMAN;H2B1B_HUMAN	N-Term(iTRAQ8plex); K9(iTRAQ8plex)	HCD	1	0	1	1	287267	Not Unique	Not Used	1	1.42275	4.79059	1.08072	3.04191	1.17891	31.97	0	25.5003	6	2	781.505	1562	-7.45742	27.4534	4579	4579	MS2	7/64	itraq_10_ce35.raw
	High	lLLPGELAk	Unambiguous	15	2	H2B1C_HUMAN;H2B1B_HUMAN	N-Term(iTRAQ8plex); K9(iTRAQ8plex)	HCD	1	0	1	1	164927	Not Unique	Not Used	1	0.989692	4.45549	1.30327	3.72986	2.37218	31.9	0	9.69649	4	2	781.506	1562	-6.36331	31.5627	4910	4910	MS2	7/64	F11.raw
	High	lLLPGELAk	Unambiguous	15	2	H2B1C_HUMAN;H2B1B_HUMAN	N-Term(iTRAQ8plex); K9(iTRAQ8plex)	HCD	1	0	1	1	287482	Not Unique	Not Used	1	0.947859	4.47675	1.16801	3.74785	2.29911	31.84	0	7.46798	1	2	781.505	1562	-7.69187	28.5109	4830	4830	MS2	7/64	itraq_10_ce35.raw
	High	aMGIMNSFVNDIFER	Unambiguous	14	2	H2B1C_HUMAN;H2B1B_HUMAN	N-Term(iTRAQ8plex)	HCD	1	0	1	1	238252	Not Unique	Not Used	1	0.893104	1.44476	0.93466	0.9895	0.992534	31.59	0	9.11924	36	3	683.345	2048.02	-2.32354	47.7787	8678	8678	MS2	6/148	F3.raw
	High	lLLPGELAk	Unambiguous	15	2	H2B1C_HUMAN;H2B1B_HUMAN	N-Term(iTRAQ8plex); K9(iTRAQ8plex)	HCD	1	0	1	1	292054	Not Unique	Not Used	1	0.98125	2.60401	1.00897	2.239	1.55825	31.39	0	33.2321	187	3	521.339	1562	-7.73956	54.6556	10164	10164	MS2	10/64	itraq_10_ce35.raw
	High	lLLPGELAk	Unambiguous	15	2	H2B1C_HUMAN;H2B1B_HUMAN	N-Term(iTRAQ8plex); K9(iTRAQ8plex)	HCD	1	0	1	1	287674	Not Unique	Not Used	1	1.15417	2.74318	0.897832	2.45955	1.72407	31.33	0	9.24551	4	3	521.339	1562	-7.5051	29.4602	5054	5054	MS2	10/64	itraq_10_ce35.raw
	High	aMGImNSFVnDIFER	Unconsidered	14	2	H2B1C_HUMAN;H2B1B_HUMAN	N-Term(iTRAQ8plex); M5(Oxidation); N10(Deamidated)	HCD		0.4746	4	4	150515	Redundant	Not Used	1	0.944189	4.49695	1.22844	2.96902	1.86874	31.02	0	8.2877	7	2	1033	2064.99	-4.36117	35.0804	5770	5770	MS2	12/148	F1.raw
	High	lLLPGELAk	Unambiguous	15	2	H2B1C_HUMAN;H2B1B_HUMAN	N-Term(iTRAQ8plex); K9(iTRAQ8plex)	HCD	1	0	1	1	288309	Not Unique	Not Used	1	0.953195	1.98124	0.923436	1.70465	1.21877	31	0	27.401	30	2	781.505	1562	-6.44146	32.5328	5794	5794	MS2	7/64	itraq_10_ce35.raw
	High	eSYSIYVYk	Unambiguous	7	1	H2B1B_HUMAN	N-Term(iTRAQ8plex); K9(iTRAQ8plex)	HCD	1	0	1	1	286235	Unique	Used	1	1.34463	2.19907	1.53912	2.77747	2.0387	30.81	0	50.7688	12	2	880.483	1759.96	-8.07955	22.4649	3375	3375	MS2	6/64	itraq_10_ce35.raw
	High	lLLPGELAk	Unambiguous	15	2	H2B1C_HUMAN;H2B1B_HUMAN	N-Term(iTRAQ8plex); K9(iTRAQ8plex)	HCD	1	0	1	1	287338	Not Unique	Not Used	1	0.958037	5.31963	1.26447	4.2724	2.66512	30.79	0	8.44475	0	2	781.504	1562	-8.00447	27.7944	4662	4662	MS2	5/64	itraq_10_ce35.raw
	High	lLLPGELAk	Unambiguous	15	2	H2B1C_HUMAN;H2B1B_HUMAN	N-Term(iTRAQ8plex); K9(iTRAQ8plex)	HCD	1	0	1	1	280083	Not Unique	Not Used	1	0.936853	2.89462	1.00941	2.45822	1.63144	30.78	0	17.758	13	2	781.506	1562	-5.65996	29.9701	4970	4970	MS2	14/64	F9.raw
	High	lLLPGELAk	Unambiguous	15	2	H2B1C_HUMAN;H2B1B_HUMAN	N-Term(iTRAQ8plex); K9(iTRAQ8plex)	HCD	1	0	1	1	279765	Not Unique	Not Used	1	0.852992	4.61894	1.19353	3.8615	2.39282	30.77	0	8.78947	0	2	781.506	1562.01	-5.58181	28.3206	4599	4599	MS2	5/64	F9.raw
	High	lLLPGELAk	Unambiguous	15	2	H2B1C_HUMAN;H2B1B_HUMAN	N-Term(iTRAQ8plex); K9(iTRAQ8plex)	HCD	1	0	1	1	279831	Not Unique	Not Used	1	0.982738	4.61048	1.21819	3.88137	2.36017	30.75	0	8.93353	0	2	781.506	1562.01	-5.42551	28.6662	4676	4676	MS2	5/64	F9.raw
	High	lLLPGELAk	Unambiguous	15	2	H2B1C_HUMAN;H2B1B_HUMAN	N-Term(iTRAQ8plex); K9(iTRAQ8plex)	HCD	1	0	1	1	287410	Not Unique	Not Used	1	0.956032	5.07994	1.26023	4.18928	2.5715	30.74	0	9.75038	0	2	781.504	1562	-8.23893	28.1478	4746	4746	MS2	5/64	itraq_10_ce35.raw
	High	lLLPGELAk	Unambiguous	15	2	H2B1C_HUMAN;H2B1B_HUMAN	N-Term(iTRAQ8plex); K9(iTRAQ8plex)	HCD	1	0	1	1	272285	Not Unique	Not Used	1	0.93176	4.30335	1.206	3.73195	2.28275	30.73	0	9.82509	1	2	781.506	1562.01	-5.26921	28.6069	4630	4630	MS2	5/64	F8.raw
	High	lLLPGELAk	Unambiguous	15	2	H2B1C_HUMAN;H2B1B_HUMAN	N-Term(iTRAQ8plex); K9(iTRAQ8plex)	HCD	1	0	1	1	272107	Not Unique	Not Used	1	1.11947	2.85896	0.770514	1.8827	0.882809	30.7	0	50.2041	80	2	781.505	1562	-6.83222	27.6983	4422	4422	MS2	7/64	F8.raw
	High	lLLPGELAk	Unambiguous	15	2	H2B1C_HUMAN;H2B1B_HUMAN	N-Term(iTRAQ8plex); K9(iTRAQ8plex)	HCD	1	0	1	1	272321	Not Unique	Not Used	1	0.706143	1.9167	0.698051	1.4309	1.14663	30.65	0	13.5484	4	3	521.34	1562.01	-5.27782	28.7903	4672	4672	MS2	10/64	F8.raw
	High	eSYSIYVYk	Unambiguous	7	1	H2B1B_HUMAN	N-Term(iTRAQ8plex); K9(iTRAQ8plex)	HCD	1	0	1	1	156269	Unique	Used	1	1.01936	1.79498	1.19864	2.1906	1.96664	30.65	0	28.9063	102	2	880.484	1759.96	-6.96979	22.53	3194	3194	MS2	8/64	F10.raw
	High	lLLPGELAk	Unambiguous	15	2	H2B1C_HUMAN;H2B1B_HUMAN	N-Term(iTRAQ8plex); K9(iTRAQ8plex)	HCD	1	0	1	1	178197	Not Unique	Not Used	1	0.952724	1.98479	0.895856	1.65142	1.33326	30.58	0	35.3297	13	2	781.506	1562	-6.36331	30.0296	5059	5059	MS2	8/64	F13.raw
	High	lLLPGELAk	Unambiguous	15	2	H2B1C_HUMAN;H2B1B_HUMAN	N-Term(iTRAQ8plex); K9(iTRAQ8plex)	HCD	1	0	1	1	291750	Not Unique	Not Used	1	0.96115	2.37372	1.00904	2.20635	1.45633	30.42	0	42.1411	130	3	521.339	1562	-6.91898	51.7527	9809	9809	MS2	10/64	itraq_10_ce35.raw
	High	lLLPGELAk	Unambiguous	15	2	H2B1C_HUMAN;H2B1B_HUMAN	N-Term(iTRAQ8plex); K9(iTRAQ8plex)	HCD	1	0	1	1	291341	Not Unique	Not Used	1	0.977837	1.90875	0.945065	1.56232	1.1877	30.35	0	43.5201	109	3	521.339	1562	-6.33285	48.612	9332	9332	MS2	10/64	itraq_10_ce35.raw
	High	lLLPGELAk	Unambiguous	15	2	H2B1C_HUMAN;H2B1B_HUMAN	N-Term(iTRAQ8plex); K9(iTRAQ8plex)	HCD	1	0	1	1	287603	Not Unique	Not Used	1	0.84984	3.18385	0.874893	2.33085	1.58481	30.17	0	24.8969	5	3	521.339	1562	-8.20846	29.1081	4971	4971	MS2	9/64	itraq_10_ce35.raw
	High	lLLPGELAk	Unambiguous	15	2	H2B1C_HUMAN;H2B1B_HUMAN	N-Term(iTRAQ8plex); K9(iTRAQ8plex)	HCD	1	0	1	1	282468	Not Unique	Not Used	1	1.0296	1.26144	0.993436	1.05179	0.712072	30.04	0	56.9213	154	3	521.341	1562.01	-4.10557	42.8077	7752	7752	MS2	5/64	F9.raw
	High	aMGIMNSFVNDIFER	Unambiguous	14	2	H2B1C_HUMAN;H2B1B_HUMAN	N-Term(iTRAQ8plex)	HCD	1	0	1	1	239049	Not Unique	Not Used	1	1.09943	0.836295	0.839579	0.87368	0.901627	29.82	0	7.78206	52	3	683.345	2048.02	-2.41294	53.9755	9608	9608	MS2	12/148	F3.raw
	High	lLLPGELAk	Unambiguous	15	2	H2B1C_HUMAN;H2B1B_HUMAN	N-Term(iTRAQ8plex); K9(iTRAQ8plex)	HCD	1	0	1	1	291450	Not Unique	Not Used	1	1.05985	1.34288	0.864808	1.21598	0.854164	29.76	0	39.8902	88	3	521.34	1562	-6.21562	49.4071	9459	9459	MS2	10/64	itraq_10_ce35.raw
	High	aMGIMnSFVNDIFER	Unconsidered	14	2	H2B1C_HUMAN;H2B1B_HUMAN	N-Term(iTRAQ8plex); N6(Deamidated)	HCD		0.3023	2	2	151964	Redundant	Not Used	1	1.09694	1.456	0.610855	1.10817	0.72877	29.75	0	43.5986	70	2	1025.01	2049	-2.70662	42.725	7460	7460	MS2	12/148	F1.raw
	High	lLLPGELAk	Unambiguous	15	2	H2B1C_HUMAN;H2B1B_HUMAN	N-Term(iTRAQ8plex); K9(iTRAQ8plex)	HCD	1	0	1	1	272027	Not Unique	Not Used	1	1.64804	7.1648	1.65385	4.26685	1.51667	29.51	0	21.4671	18	2	781.506	1562	-6.28516	27.2932	4329	4329	MS2	5/64	F8.raw
	High	lLLPGELAk	Unambiguous	15	2	H2B1C_HUMAN;H2B1B_HUMAN	N-Term(iTRAQ8plex); K9(iTRAQ8plex)	HCD	1	0	1	1	279745	Not Unique	Not Used	1	0.990398	3.10036	1.0939	2.29779	1.54773	29.46	0	19.8444	13	3	521.339	1562	-6.33285	28.2151	4575	4575	MS2	9/64	F9.raw
	High	eSYSIYVYk	Unambiguous	7	1	H2B1B_HUMAN	N-Term(iTRAQ8plex); K9(iTRAQ8plex)	HCD	1	0	1	1	256772	Unique	Used	1	0.985651	1.61558	1.02742	1.79454	1.37114	29.38	0	42.6751	82	2	880.486	1759.96	-5.02771	24.9339	3631	3631	MS2	8/64	F6.raw
	High	lLLPGELAk	Unambiguous	15	2	H2B1C_HUMAN;H2B1B_HUMAN	N-Term(iTRAQ8plex); K9(iTRAQ8plex)	HCD	1	0	1	1	283662	Not Unique	Not Used	1	0.998444	2.30169	0.947004	1.92417	1.37617	29.3	0	44.1092	500	3	521.341	1562.01	-3.75389	53.8403	9145	9145	MS2	10/64	F9.raw
	High	lLLPGELAk	Unambiguous	15	2	H2B1C_HUMAN;H2B1B_HUMAN	N-Term(iTRAQ8plex); K9(iTRAQ8plex)	HCD	1	0	1	1	161064	Not Unique	Not Used	1	0.998892	2.09127	0.827382	1.63898	1.29421	29.14	0	42.3478	500	3	521.34	1562.01	-5.04337	55.016	8795	8795	MS2	10/64	F10.raw
	High	lLLPGELAk	Unambiguous	15	2	H2B1C_HUMAN;H2B1B_HUMAN	N-Term(iTRAQ8plex); K9(iTRAQ8plex)	HCD	1	0	1	1	291894	Not Unique	Not Used	1	0.970394	2.46148	1.06333	2.07913	1.56574	29.01	0	45.0585	284	3	521.34	1562.01	-5.16059	53.0599	9977	9977	MS2	5/64	itraq_10_ce35.raw
	High	amGIMNSFVNDIFER	Unconsidered	14	2	H2B1C_HUMAN;H2B1B_HUMAN	N-Term(iTRAQ8plex); M2(Oxidation)	HCD		0.5323	2	2	235997	Redundant	Not Used	1	1.09461	2.3411	2.04079	2.3666	1.36976	28.97	0	11.8327	15	2	1032.51	2064.01	-2.99948	35.2995	6047	6047	MS2	11/148	F3.raw
	High	lLLPGELAk	Unambiguous	15	2	H2B1C_HUMAN;H2B1B_HUMAN	N-Term(iTRAQ8plex); K9(iTRAQ8plex)	HCD	1	0	1	1	279987	Not Unique	Not Used	1	0.998385	3.14128	0.96174	2.37209	1.511	28.88	0	26.4663	10	3	521.34	1562.01	-5.16059	29.4821	4858	4858	MS2	10/64	F9.raw
	High	amGIMnSFVNDIFER	Unconsidered	14	2	H2B1C_HUMAN;H2B1B_HUMAN	N-Term(iTRAQ8plex); M2(Oxidation); N6(Deamidated)	HCD		0.5323	2	2	150371	Redundant	Not Used	1	0.91294	3.40826	0.944372	2.4454	1.63284	28.83	0	21.5423	13	2	1033	2065	-3.17889	34.3294	5602	5602	MS2	10/148	F1.raw
	High	amGIMnSFVNDIFER	Unconsidered	14	2	H2B1C_HUMAN;H2B1B_HUMAN	N-Term(iTRAQ8plex); M2(Oxidation); N6(Deamidated)	HCD		0.5397	3	3	223422	Redundant	Not Used	1	1.08095	2.56248	1.23373	2.16904	1.60813	28.71	0	53.2975	69	2	1033	2064.99	-4.83409	41.9659	7346	7346	MS2	10/148	F2.raw
	High	lLLPGELAk	Unambiguous	15	2	H2B1C_HUMAN;H2B1B_HUMAN	N-Term(iTRAQ8plex); K9(iTRAQ8plex)	HCD	1	0	1	1	291791	Not Unique	Not Used	1	0.944765	2.41778	1.01389	2.02755	1.49397	28.55	0	42.4862	174	3	521.34	1562	-6.0984	52.1077	9857	9857	MS2	5/64	itraq_10_ce35.raw
	High	lLLPGELAk	Unambiguous	15	2	H2B1C_HUMAN;H2B1B_HUMAN	N-Term(iTRAQ8plex); K9(iTRAQ8plex)	HCD	1	0	1	1	157649	Not Unique	Not Used	1	1.11074	2.43871	0.995715	2.20193	1.41202	28.48	0	36.1729	9	3	521.34	1562	-5.86395	29.9039	4804	4804	MS2	9/64	F10.raw
	High	lLLPGELAk	Unambiguous	15	2	H2B1C_HUMAN;H2B1B_HUMAN	N-Term(iTRAQ8plex); K9(iTRAQ8plex)	HCD	1	0	1	1	264653	Not Unique	Not Used	1	0.947165	2.36	1.07864	1.84616	1.63198	28.48	0	30.0939	25	2	781.506	1562.01	-5.58181	28.2256	4615	4615	MS2	6/64	F7.raw
	High	aMGImNSFVnDIFER	Unconsidered	14	2	H2B1C_HUMAN;H2B1B_HUMAN	N-Term(iTRAQ8plex); M5(Oxidation); N10(Deamidated)	HCD		0.5484	3	3	150371	Redundant	Not Used	1	0.91294	3.40826	0.944372	2.4454	1.63284	28.43	0	21.5423	13	2	1033	2065	-3.17889	34.3294	5602	5602	MS2	11/148	F1.raw
	High	lLLPGELAk	Unambiguous	15	2	H2B1C_HUMAN;H2B1B_HUMAN	N-Term(iTRAQ8plex); K9(iTRAQ8plex)	HCD	1	0	1	1	157563	Not Unique	Not Used	1	0.752372	4.38414	1.11522	3.57211	2.24774	28.3	0	7.38493	2	3	521.34	1562.01	-4.57447	29.4271	4704	4704	MS2	9/64	F10.raw
	High	lLLPGELAk	Unambiguous	15	2	H2B1C_HUMAN;H2B1B_HUMAN	N-Term(iTRAQ8plex); K9(iTRAQ8plex)	HCD	1	0	1	1	257912	Not Unique	Not Used	1	1.22919	2.85655	1.65027	2.40067	1.50819	28.25	0	49.3009	20	3	521.34	1562	-6.21562	31.1002	4961	4961	MS2	5/64	F6.raw
	High	lLLPGELAk	Unambiguous	15	2	H2B1C_HUMAN;H2B1B_HUMAN	N-Term(iTRAQ8plex); K9(iTRAQ8plex)	HCD	1	0	1	1	161021	Not Unique	Not Used	1	1.07192	2.08831	1.10903	1.76614	1.41066	28.12	0	43.7724	500	3	521.34	1562.01	-4.80892	54.4021	8739	8739	MS2	9/64	F10.raw
	High	lLLPGELAk	Unambiguous	15	2	H2B1C_HUMAN;H2B1B_HUMAN	N-Term(iTRAQ8plex); K9(iTRAQ8plex)	HCD	1	0	1	1	242541	Not Unique	Not Used	1	0.945599	3.25139	1.0481	2.30559	1.61495	27.91	0	30.701	33	2	781.505	1562	-7.37927	27.3717	4385	4385	MS2	6/64	F4.raw
	High	lLLPGELAk	Unambiguous	15	2	H2B1C_HUMAN;H2B1B_HUMAN	N-Term(iTRAQ8plex); K9(iTRAQ8plex)	HCD	1	0	1	1	157545	Not Unique	Not Used	1	0.895056	4.50585	1.26582	3.82867	2.49821	27.91	0	7.84874	1	2	781.506	1562.01	-5.42551	29.318	4683	4683	MS2	5/64	F10.raw
	High	lLLPGELAk	Unambiguous	15	2	H2B1C_HUMAN;H2B1B_HUMAN	N-Term(iTRAQ8plex); K9(iTRAQ8plex)	HCD	1	0	1	1	157479	Not Unique	Not Used	1	1.08466	4.37562	1.47744	3.62707	2.16568	27.66	0	25.9846	10	2	781.506	1562.01	-5.19106	28.9599	4606	4606	MS2	5/64	F10.raw
	High	lLLPGELAk	Unambiguous	15	2	H2B1C_HUMAN;H2B1B_HUMAN	N-Term(iTRAQ8plex); K9(iTRAQ8plex)	HCD	1	0	1	1	165174	Not Unique	Not Used	1	0.855902	1.26108	1.1249	1.06475	0.924439	27.57	0	24.8651	36	3	521.34	1562.01	-4.92614	32.9963	5198	5198	MS2	5/64	F11.raw
	High	lLLPGELAk	Unambiguous	15	2	H2B1C_HUMAN;H2B1B_HUMAN	N-Term(iTRAQ8plex); K9(iTRAQ8plex)	HCD	1	0	1	1	234273	Not Unique	Not Used	1	1.03441	3.5193	1.09543	3.10689	2.149	27.56	0	11.1672	9	2	781.505	1562	-7.61372	26.6511	4036	4036	MS2	6/64	F3.raw
	High	amGIMNSFVNDIFER	Unambiguous	14	2	H2B1C_HUMAN;H2B1B_HUMAN	N-Term(iTRAQ8plex); M2(Oxidation)	HCD	1	0	1	1	236990	Not Unique	Not Used	1	1.24396	2.37569	1.75091	2.0609	1.33544	27.53	0	37.402	105	2	1032.51	2064.01	-3.23605	40.3993	7205	7205	MS2	7/148	F3.raw
	High	aMGImNSFVNDIFER	Unconsidered	14	2	H2B1C_HUMAN;H2B1B_HUMAN	N-Term(iTRAQ8plex); M5(Oxidation)	HCD		0.5345	2	2	237183	Redundant	Not Used	1	0.949492	5.82725	1.55828	4.75925	2.99203	27.49	0	5.46762	2	2	1032.51	2064.01	-3.11776	41.4345	7431	7431	MS2	12/148	F3.raw
	High	lLLPGELAk	Unambiguous	15	2	H2B1C_HUMAN;H2B1B_HUMAN	N-Term(iTRAQ8plex); K9(iTRAQ8plex)	HCD	1	0	1	1	280005	Not Unique	Not Used	1	0.997341	2.16435	0.874432	1.98061	1.40929	27.36	0	13.5981	11	2	781.505	1562	-6.67592	29.5738	4879	4879	MS2	7/64	F9.raw
	High	lLLPGELAk	Unambiguous	15	2	H2B1C_HUMAN;H2B1B_HUMAN	N-Term(iTRAQ8plex); K9(iTRAQ8plex)	HCD	1	0	1	1	164939	Not Unique	Not Used	1	1.19416	3.11539	0.940195	2.63584	1.69023	27.34	0	12.9222	3	3	521.34	1562.01	-5.27782	31.6302	4924	4924	MS2	9/64	F11.raw
	High	lLLPGELAk	Unambiguous	15	2	H2B1C_HUMAN;H2B1B_HUMAN	N-Term(iTRAQ8plex); K9(iTRAQ8plex)	HCD	1	0	1	1	288716	Not Unique	Not Used	1	1.0325	1.41705	0.964591	1.28704	1.06592	27.15	0	49.8439	39	2	781.507	1562.01	-5.11291	34.5179	6269	6269	MS2	8/64	itraq_10_ce35.raw
	High	aMGIMnSFVnDIFER	Unambiguous	14	2	H2B1C_HUMAN;H2B1B_HUMAN	N-Term(iTRAQ8plex); N6(Deamidated); N10(Deamidated)	HCD	1	0	1	1	150873	Not Unique	Not Used	1	0.952114	1.46633	1.21616	1.12275	1.00792	27.02	0	39.1646	84	2	1025.5	2049.98	-4.67389	36.9565	6187	6187	MS2	8/148	F1.raw
	High	lLLPGELAk	Unambiguous	15	2	H2B1C_HUMAN;H2B1B_HUMAN	N-Term(iTRAQ8plex); K9(iTRAQ8plex)	HCD	1	0	1	1	272619	Not Unique	Not Used	1	0.964574	1.57883	0.867806	1.45175	1.10601	26.9	0	58.6786	49	2	781.506	1562	-6.20701	30.2984	5019	5019	MS2	6/64	F8.raw
	High	lLLPGELAk	Unambiguous	15	2	H2B1C_HUMAN;H2B1B_HUMAN	N-Term(iTRAQ8plex); K9(iTRAQ8plex)	HCD	1	0	1	1	292012	Not Unique	Not Used	1	0.935838	2.76526	0.977771	2.20835	1.6203	26.8	0	42.8501	247	3	521.339	1562	-7.38788	54.2126	10115	10115	MS2	5/64	itraq_10_ce35.raw
	High	lLLPGELAk	Unambiguous	15	2	H2B1C_HUMAN;H2B1B_HUMAN	N-Term(iTRAQ8plex); K9(iTRAQ8plex)	HCD	1	0	1	1	291590	Not Unique	Not Used	1	0.85769	1.28289	0.938294	1.15719	1.00045	26.65	0	37.6066	344	2	781.504	1562	-8.94228	50.4084	9622	9622	MS2	11/64	itraq_10_ce35.raw
	High	lLLPGELAk	Unambiguous	15	2	H2B1C_HUMAN;H2B1B_HUMAN	N-Term(iTRAQ8plex); K9(iTRAQ8plex)	HCD	1	0	1	1	264575	Not Unique	Not Used	1	0.86648	3.21729	1.08564	2.64918	1.71349	26.64	0	39.9483	52	2	781.505	1562	-6.44146	27.8233	4524	4524	MS2	13/64	F7.raw
	High	lLLPGELAk	Unambiguous	15	2	H2B1C_HUMAN;H2B1B_HUMAN	N-Term(iTRAQ8plex); K9(iTRAQ8plex)	HCD	1	0	1	1	157491	Not Unique	Not Used	1	0.860994	4.61064	1.25437	3.65174	2.34516	26.64	0	7.79666	1	3	521.34	1562.01	-4.80892	29.0206	4620	4620	MS2	6/64	F10.raw
	High	lLLPGELAk	Unambiguous	15	2	H2B1C_HUMAN;H2B1B_HUMAN	N-Term(iTRAQ8plex); K9(iTRAQ8plex)	HCD	1	0	1	1	157726	Not Unique	Not Used	1	0.958905	1.68675	1.03682	1.3689	0.956629	26.53	0	17.2669	14	3	521.341	1562.01	-3.87112	30.3086	4894	4894	MS2	9/64	F10.raw
	High	lLLPGELAk	Unambiguous	15	2	H2B1C_HUMAN;H2B1B_HUMAN	N-Term(iTRAQ8plex); K9(iTRAQ8plex)	HCD	1	0	1	1	165011	Not Unique	Not Used	1	1.12591	2.28734	0.887581	1.98712	1.35559	26.47	0	27.3081	32	2	781.506	1562	-5.97256	32.0509	5008	5008	MS2	6/64	F11.raw
	High	lLLPGELAk	Unambiguous	15	2	H2B1C_HUMAN;H2B1B_HUMAN	N-Term(iTRAQ8plex); K9(iTRAQ8plex)	HCD	1	0	1	1	283745	Not Unique	Not Used	1	1.04836	2.48914	1.07797	2.16085	1.45759	26.27	0	44.5235	500	3	521.341	1562.01	-4.22279	54.8709	9242	9242	MS2	9/64	F9.raw
	High	amGImnSFVNDIFER	Unconsidered	14	2	H2B1C_HUMAN;H2B1B_HUMAN	N-Term(iTRAQ8plex); M2(Oxidation); M5(Oxidation); N6(Deamidated)	HCD		0.5593	2	2	149392	Redundant	Not Used	1	0.879149	1.58065	0.851139	1.20906	0.932038	26.17	0	15.2313	42	2	1041	2080.99	-4.69977	29.2638	4459	4459	MS2	11/148	F1.raw
	High	lLLPGELAk	Unambiguous	15	2	H2B1C_HUMAN;H2B1B_HUMAN	N-Term(iTRAQ8plex); K9(iTRAQ8plex)	HCD	1	0	1	1	250577	Not Unique	Not Used	1	1.1004	2.12808	1.15004	1.70033	1.34787	26.15	0	49.1356	61	2	781.504	1562	-8.16077	30.5795	4698	4698	MS2	7/64	F5.raw
	High	lLLPGELAk	Unambiguous	15	2	H2B1C_HUMAN;H2B1B_HUMAN	N-Term(iTRAQ8plex); K9(iTRAQ8plex)	HCD	1	0	1	1	287530	Not Unique	Not Used	1	1.04067	3.42705	1.10554	2.52678	1.70694	26.13	0	14.3347	2	3	521.339	1562	-7.27065	28.7478	4886	4886	MS2	5/64	itraq_10_ce35.raw
	High	lLLPGELAk	Unambiguous	15	2	H2B1C_HUMAN;H2B1B_HUMAN	N-Term(iTRAQ8plex); K9(iTRAQ8plex)	HCD	1	0	1	1	280065	Not Unique	Not Used	1	0.782489	1.91706	0.850063	1.3907	0.999535	26.09	0	11.4935	8	3	521.34	1562.01	-4.57447	29.8827	4949	4949	MS2	5/64	F9.raw
	High	lLLPGELAk	Unambiguous	15	2	H2B1C_HUMAN;H2B1B_HUMAN	N-Term(iTRAQ8plex); K9(iTRAQ8plex)	HCD	1	0	1	1	288060	Not Unique	Not Used	1	0.999108	1.91972	0.935967	1.78188	1.34284	25.99	0	31.2057	14	2	781.504	1562	-7.84817	31.3257	5504	5504	MS2	8/64	itraq_10_ce35.raw
	High	lLLPGELAk	Unambiguous	15	2	H2B1C_HUMAN;H2B1B_HUMAN	N-Term(iTRAQ8plex); K9(iTRAQ8plex)	HCD	1	0	1	1	272526	Not Unique	Not Used	1	0.959189	2.43919	0.880929	2.03124	1.35751	25.73	0	22.7898	28	2	781.506	1562	-6.36331	29.8456	4911	4911	MS2	7/64	F8.raw
	High	lLLPGELAk	Unambiguous	15	2	H2B1C_HUMAN;H2B1B_HUMAN	N-Term(iTRAQ8plex); K9(iTRAQ8plex)	HCD	1	0	1	1	171667	Not Unique	Not Used	1	1.01787	1.26508	0.992589	1.25037	0.971077	25.49	0	41.8478	77	3	521.34	1562	-5.86395	32.2716	5028	5028	MS2	9/64	F12.raw
	High	lLLPGELAk	Unambiguous	15	2	H2B1C_HUMAN;H2B1B_HUMAN	N-Term(iTRAQ8plex); K9(iTRAQ8plex)	HCD	1	0	1	1	287189	Not Unique	Not Used	1	1.32393	5.0688	1.1471	3.03101	0.978735	25.43	0	15.8644	3	3	521.339	1562	-7.73956	27.0808	4488	4488	MS2	5/64	itraq_10_ce35.raw
	High	lLLPGELAk	Unambiguous	15	2	H2B1C_HUMAN;H2B1B_HUMAN	N-Term(iTRAQ8plex); K9(iTRAQ8plex)	HCD	1	0	1	1	157701	Not Unique	Not Used	1	1.10157	2.04331	1.11971	2.06648	1.34106	25.36	0	48.4833	25	2	781.506	1562	-5.81626	30.1801	4865	4865	MS2	6/64	F10.raw
	High	lLLPGELAk	Unambiguous	15	2	H2B1C_HUMAN;H2B1B_HUMAN	N-Term(iTRAQ8plex); K9(iTRAQ8plex)	HCD	1	0	1	1	250647	Not Unique	Not Used	1	1.04782	1.43838	1.20532	1.61709	0.965579	25.28	0	22.4756	21	3	521.339	1562	-7.5051	30.9562	4780	4780	MS2	5/64	F5.raw
	High	lLLPGELAk	Unambiguous	15	2	H2B1C_HUMAN;H2B1B_HUMAN	N-Term(iTRAQ8plex); K9(iTRAQ8plex)	HCD	1	0	1	1	280396	Not Unique	Not Used	1	0.966165	1.48751	0.803487	1.37538	1.00909	25.21	0	25.4518	40	2	781.506	1562	-6.36331	31.5515	5335	5335	MS2	8/64	F9.raw
	High	lLLPGELAk	Unambiguous	15	2	H2B1C_HUMAN;H2B1B_HUMAN	N-Term(iTRAQ8plex); K9(iTRAQ8plex)	HCD	1	0	1	1	185353	Not Unique	Not Used	1	0.918725	3.11194	1.0685	2.80385	2.24779	25.07	0	34.1775	45	2	781.507	1562.01	-4.95661	31.3371	5064	5064	MS2	7/64	F14.raw
	High	lLLPGELAk	Unambiguous	15	2	H2B1C_HUMAN;H2B1B_HUMAN	N-Term(iTRAQ8plex); K9(iTRAQ8plex)	HCD	1	0	1	1	272453	Not Unique	Not Used	1	1.07574	2.15996	0.944487	1.66327	1.23078	24.97	0	24.2218	29	2	781.506	1562	-5.89441	29.473	4826	4826	MS2	8/64	F8.raw
	High	lLLPGELAk	Unambiguous	15	2	H2B1C_HUMAN;H2B1B_HUMAN	N-Term(iTRAQ8plex); K9(iTRAQ8plex)	HCD	1	0	1	1	165077	Not Unique	Not Used	1	0.938709	2.35426	1.10157	2.01425	1.45733	24.94	0	51.4539	42	2	781.506	1562.01	-5.58181	32.4223	5085	5085	MS2	7/64	F11.raw
	High	lLLPGELAk	Unambiguous	15	2	H2B1C_HUMAN;H2B1B_HUMAN	N-Term(iTRAQ8plex); K9(iTRAQ8plex)	HCD	1	0	1	1	157311	Not Unique	Not Used	1	1.57149	6.81802	1.89523	4.02466	1.23254	24.83	0	41.9387	15	2	781.507	1562.01	-4.56586	28.091	4410	4410	MS2	8/64	F10.raw
	High	lLLPGELAk	Unambiguous	15	2	H2B1C_HUMAN;H2B1B_HUMAN	N-Term(iTRAQ8plex); K9(iTRAQ8plex)	HCD	1	0	1	1	185291	Not Unique	Not Used	1	0.905255	1.41598	0.881767	1.34288	0.956153	24.6	0	45.984	172	2	781.507	1562.01	-5.11291	30.9829	4991	4991	MS2	6/64	F14.raw
	High	lLLPGELAk	Unambiguous	15	2	H2B1C_HUMAN;H2B1B_HUMAN	N-Term(iTRAQ8plex); K9(iTRAQ8plex)	HCD	1	0	1	1	287909	Not Unique	Not Used	1	1.00281	1.91887	0.932111	1.57565	1.16427	24.29	0	29.7044	13	2	781.506	1562.01	-5.42551	30.5828	5328	5328	MS2	6/64	itraq_10_ce35.raw
	High	lLLPGELAk	Unambiguous	15	2	H2B1C_HUMAN;H2B1B_HUMAN	N-Term(iTRAQ8plex); K9(iTRAQ8plex)	HCD	1	0	1	1	264451	Not Unique	Not Used	1	1.25127	2.64309	1.15457	1.67179	1.06272	23.57	0	48.9718	85	2	781.505	1562	-7.22297	27.1974	4379	4379	MS2	6/64	F7.raw
	High	lLLPGELAk	Unambiguous	15	2	H2B1C_HUMAN;H2B1B_HUMAN	N-Term(iTRAQ8plex); K9(iTRAQ8plex)	HCD	1	0	1	1	164713	Not Unique	Not Used	1	1.25407	2.75974	1.24524	1.91032	1.23237	23.5	0	44.3045	70	3	521.34	1562	-5.86395	30.316	4660	4660	MS2	8/64	F11.raw
	High	lLLPGELAk	Unambiguous	15	2	H2B1C_HUMAN;H2B1B_HUMAN	N-Term(iTRAQ8plex); K9(iTRAQ8plex)	HCD	1	0	1	1	280446	Not Unique	Not Used	1	0.877746	1.30695	0.863349	1.06558	0.931987	23.25	0	38.068	29	3	521.34	1562.01	-5.27782	31.8141	5393	5393	MS2	8/64	F9.raw
	High	lLLPGELAk	Unambiguous	15	2	H2B1C_HUMAN;H2B1B_HUMAN	N-Term(iTRAQ8plex); K9(iTRAQ8plex)	HCD	1	0	1	1	288270	Not Unique	Not Used	1	1.13034	1.44375	0.822918	1.30546	0.956943	23.03	0	16.0146	22	3	521.339	1562	-8.09123	32.3521	5749	5749	MS2	4/64	itraq_10_ce35.raw
	High	lLLPGELAk	Unambiguous	15	2	H2B1C_HUMAN;H2B1B_HUMAN	N-Term(iTRAQ8plex); K9(iTRAQ8plex)	HCD	1	0	1	1	291708	Not Unique	Not Used	1	0.920788	1.77609	0.931799	1.3641	1.04825	22.72	0	43.7014	148	3	521.34	1562.01	-5.39504	51.3915	9760	9760	MS2	10/64	itraq_10_ce35.raw
	High	lLLPGELAk	Unambiguous	15	2	H2B1C_HUMAN;H2B1B_HUMAN	N-Term(iTRAQ8plex); K9(iTRAQ8plex)	HCD	1	0	1	1	280251	Not Unique	Not Used	1	1.16298	1.49702	0.841552	1.2298	0.993685	22.49	0	36.6918	29	2	781.506	1562.01	-5.19106	30.8116	5166	5166	MS2	6/64	F9.raw
	High	lLLPGELAk	Unambiguous	15	2	H2B1C_HUMAN;H2B1B_HUMAN	N-Term(iTRAQ8plex); K9(iTRAQ8plex)	HCD	1	0	1	1	291931	Not Unique	Not Used	1	1.01884	2.30545	1.03656	1.97116	1.48044	22.09	0	44.1349	338	3	521.34	1562	-5.86395	53.4177	10020	10020	MS2	10/64	itraq_10_ce35.raw
	High	lLLPGELAk	Unambiguous	15	2	H2B1C_HUMAN;H2B1B_HUMAN	N-Term(iTRAQ8plex); K9(iTRAQ8plex)	HCD	1	0	1	1	280327	Not Unique	Not Used	1	1.02023	1.70127	0.906201	1.54195	1.22516	22.09	0	29.052	33	2	781.506	1562.01	-5.42551	31.1934	5254	5254	MS2	7/64	F9.raw
TLN1_HUMAN	(Q9Y490) Talin-1	8635.15	43.53	2	73	73	227	1	0	0.975447	6.78341	0.673569	17.4437	0.939067	15.9098	0.721767	0.840727	12.9722	2541	269.599	6.07471
	Confidence Level	Sequence	PSM Ambiguity	# Proteins	# Protein Groups	Protein Group Accessions	Modifications	Activation Type	ΔScore	ΔCn	Rank	Search Engine Rank	QuanResultID	Quan Info	Quan Usage	113/113	114/113	115/113	116/113	117/113	118/113	IonScore	# Missed Cleavages	Isolation Interference [%]	Ion Inject Time [ms]	Charge	m/z [Da]	MH+ [Da]	ΔM [ppm]	RT [min]	First Scan	Last Scan	MS Order	Ions Matched	Spectrum File
	High	gVGAAATAVTQALNELLQHVk	Unambiguous	1	1	TLN1_HUMAN	N-Term(iTRAQ8plex); K21(iTRAQ8plex)	HCD	1	0	1	1	180748	Unique	Used	1	0.991172	1.31512	0.800162	4.14098	3.27194	133.36	0	5.89228	249	2	1350.28	2699.56	-2.54982	46.8734	8035	8035	MS2	17/200	F13.raw
	High	aVSSAIAQLLGEVAQGNENYAGIAAR	Unambiguous	1	1	TLN1_HUMAN	N-Term(iTRAQ8plex)	HCD	1	0	1	1	238032	Unique	Used	1	1.03214	0.693457	1.01036	0.760678	0.908845	121.17	0	6.00169	122	2	1439.27	2877.53	-1.8284	46.3695	8421	8421	MS2	31/272	F3.raw
	High	aVSSAIAQLLGEVAQGNENYAGIAAR	Unambiguous	1	1	TLN1_HUMAN	N-Term(iTRAQ8plex)	HCD	1	0	1	1	238025	Unique	Used	1	0.687048	0.54839	0.855298	0.439514	0.625138	113.22	0	8.58042	197	3	959.847	2877.53	-3.46632	46.3208	8413	8413	MS2	30/272	F3.raw
	High	eADESLNFEEQILEAAk	Unambiguous	1	1	TLN1_HUMAN	N-Term(iTRAQ8plex); K17(iTRAQ8plex)	HCD	1	0	1	1	150186	Unique	Used	1	1.02103	0.624692	0.844355	0.637882	0.762312	111.22	0	6.04103	30	2	1272.67	2544.33	-1.19323	33.3567	5386	5386	MS2	13/168	F1.raw
	High	vSQMAQYFEPLTLAAVGAASk	Unambiguous	1	1	TLN1_HUMAN	N-Term(iTRAQ8plex); K21(iTRAQ8plex)	HCD	1	0	1	1	290763	Unique	Used	1	0.921004	0.581977	0.932557	0.694245	0.863056	109.68	0	9.36465	180	2	1395.76	2790.51	-6.84614	44.8506	8657	8657	MS2	21/232	itraq_10_ce35.raw
	High	vAGSVTELIQAAEAMk	Unambiguous	1	1	TLN1_HUMAN	N-Term(iTRAQ8plex); K16(iTRAQ8plex)	HCD	1	0	1	1	237628	Unique	Used	1	0.846527	0.624418	0.859485	0.649296	0.778334	105.47	0	27.9747	30	2	1113.63	2226.26	-1.95263	43.7475	7950	7950	MS2	14/144	F3.raw
	High	vAGSVTELIQAAEAMk	Unambiguous	1	1	TLN1_HUMAN	N-Term(iTRAQ8plex); K16(iTRAQ8plex)	HCD	1	0	1	1	237880	Unique	Used	1	0.997385	0.515122	0.820062	0.606531	0.798874	103.02	0	8.35014	125	2	1113.63	2226.25	-5.90056	45.2689	8244	8244	MS2	14/144	F3.raw
	High	vAGSVTELIQAAEAMk	Unambiguous	1	1	TLN1_HUMAN	N-Term(iTRAQ8plex); K16(iTRAQ8plex)	HCD	1	0	1	1	237822	Unique	Used	1	0.902354	0.51594	0.810723	0.588488	0.76259	103	0	10.8738	104	2	1113.63	2226.25	-4.91358	44.8713	8176	8176	MS2	14/144	F3.raw
	High	aAAFEEQENETVVVk	Unambiguous	1	1	TLN1_HUMAN	N-Term(iTRAQ8plex); K15(iTRAQ8plex)	HCD	1	0	1	1	219469	Unique	Used	1	0.96341	0.588831	0.855343	0.673836	0.739073	101.94	0	8.96536	27	2	1136.61	2272.22	-4.33584	22.1561	2734	2734	MS2	12/144	F2.raw
	High	vVAPTISSPVcQEQLVEAGR	Unambiguous	1	1	TLN1_HUMAN	N-Term(iTRAQ8plex); C11(Methylthio)	HCD	1	0	1	1	234861	Unique	Used	1	0.949232	0.706809	1.02578	0.765107	0.758586	101.8	0	12.9467	5	2	1217.14	2433.27	-1.71981	29.6183	4722	4722	MS2	12/184	F3.raw
	High	sGASGPENFQVGSmPPAQQQITSGQMHR	Unambiguous	1	1	TLN1_HUMAN	N-Term(iTRAQ8plex); M14(Oxidation)	HCD	0.7228	0	1	1	183425	Unique	Used	1	1.02907	0.655575	0.985838	0.810029	1.04735	101.3	0	37.2053	188	3	1083.19	3247.56	2.92917	20.9784	2814	2814	MS2	27/296	F14.raw
	High	lNEAAAGLNQAATELVQASR	Unambiguous	1	1	TLN1_HUMAN	N-Term(iTRAQ8plex)	HCD	1	0	1	1	236373	Unique	Used	1	0.931892	0.808728	1.17306	0.787046	0.874693	101.21	0	14.9661	34	2	1166.13	2331.25	-2.8034	37.1856	6486	6486	MS2	18/224	F3.raw
	High	lGAASLGAEDPETQVVLINAVk	Unambiguous	1	1	TLN1_HUMAN	N-Term(iTRAQ8plex); K22(iTRAQ8plex)	HCD	1	0	1	1	221334	Unique	Used	1	0.925216	0.380943	0.549394	0.682673	0.870735	99.83	0	2.57735	22	2	1402.3	2803.59	-2.8896	31.3592	4910	4910	MS2	27/200	F2.raw
	High	aSVPTIQDQASAMQLSQcAk	Unambiguous	1	1	TLN1_HUMAN	N-Term(iTRAQ8plex); C18(Methylthio); K20(iTRAQ8plex)	HCD	1	0	1	1	257643	Unique	Used	1	0.915859	0.540333	0.909168	0.629997	0.908198	96.89	0	0	94	2	1366.2	2731.4	-1.76427	29.6238	4647	4647	MS2	22/204	F6.raw
	High	sGASGPENFQVGSMPPAQQQITSGQMHR	Unambiguous	1	1	TLN1_HUMAN	N-Term(iTRAQ8plex)	HCD	1	0	1	1	183851	Unique	Used	1	1.12456	0.722451	0.986751	0.703774	0.884572	94.76	0	9.87742	48	3	1077.86	3231.55	-1.84069	23.1788	3311	3311	MS2	27/296	F14.raw
	High	eADESLNFEEQILEAAk	Unambiguous	1	1	TLN1_HUMAN	N-Term(iTRAQ8plex); K17(iTRAQ8plex)	HCD	1	0	1	1	150265	Unique	Used	1	0.891564	0.548756	0.805631	0.622134	0.66638	93.31	0	13.7642	60	2	1272.67	2544.32	-1.57705	33.7793	5478	5478	MS2	12/168	F1.raw
	High	mVGGIAQIIAAQEEMLR	Unambiguous	1	1	TLN1_HUMAN	N-Term(iTRAQ8plex)	HCD	1	0	1	1	237969	Unique	Used	1	1.10715	0.80827	1.28551	0.78038	0.814668	91.6	0	3.84388	41	3	712.057	2134.16	-4.70019	45.902	8348	8348	MS2	22/168	F3.raw
	High	qVAASTAQLLVAck	Unambiguous	2	1	TLN1_HUMAN	N-Term(iTRAQ8plex); C13(Methylthio); K14(iTRAQ8plex)	HCD	1	0	1	1	203687	Unique	Used	1	0.83381	0.546923	0.827683	0.576798	0.713544	86.39	0	5.04181	21	2	1029.09	2057.17	-1.57704	33.625	4997	4997	MS2	12/156	F17.raw
	High	aVSSAIAQLLGEVAQGNENYAGIAAR	Unambiguous	1	1	TLN1_HUMAN	N-Term(iTRAQ8plex)	HCD	1	0	1	1	238039	Unique	Used	1	1.19158	0.991807	1.41119	1.00697	1.06633	85.06	0	2.70887	323	4	720.137	2877.53	-4.08611	46.4222	8429	8429	MS2	23/272	F3.raw
	High	lLSDSLPPSTGTFQEAQSR	Unambiguous	1	1	TLN1_HUMAN	N-Term(iTRAQ8plex)	HCD	1	0	1	1	220331	Unique	Used	1	0.932307	0.629546	0.830626	0.504719	0.577094	84.62	0	0	31	2	1169.61	2338.21	-5.42327	26.3939	3740	3740	MS2	17/164	F2.raw
	High	vAGSVTELIQAAEAMk	Unambiguous	1	1	TLN1_HUMAN	N-Term(iTRAQ8plex); K16(iTRAQ8plex)	HCD	1	0	1	1	237699	Unique	Used	1	0.965716	0.530796	0.851198	0.586634	0.800971	83.9	0	6.84751	17	2	1113.63	2226.26	-2.72028	44.1324	8033	8033	MS2	13/144	F3.raw
	High	lGAASLGAEDPETQVVLInAVk	Unambiguous	1	1	TLN1_HUMAN	N-Term(iTRAQ8plex); N19(Deamidated); K22(iTRAQ8plex)	HCD	0.4405	0	1	1	149764	Unique	Used	1	0.989622	0.559611	0.791704	0.770834	0.828048	83.7	0	36.7297	47	2	1402.79	2804.58	-1.80303	31.172	4893	4893	MS2	15/200	F1.raw
	High	iLAQATSDLVNAIk	Unambiguous	1	1	TLN1_HUMAN	N-Term(iTRAQ8plex); K14(iTRAQ8plex)	HCD	1	0	1	1	260274	Unique	Used	1	0.991944	0.657333	0.998125	0.776382	0.937081	81.67	0	53.0991	500	2	1033.12	2065.24	-4.92189	45.8806	7717	7717	MS2	12/144	F6.raw
	High	eVIQEWNLTNIk	Unambiguous	1	1	TLN1_HUMAN	N-Term(iTRAQ8plex); K12(iTRAQ8plex)	HCD	1	0	1	1	234800	Unique	Used	1	0.887166	0.528205	0.724558	0.562593	0.662381	81.44	0	8.11546	40	2	1048.1	2095.19	-3.17961	29.3091	4650	4650	MS2	10/120	F3.raw
	High	tLAESALQLLyTAk	Unambiguous	1	1	TLN1_HUMAN	N-Term(iTRAQ8plex); Y11(iTRAQ8plex); K14(iTRAQ8plex)	HCD	1	0	1	1	198568	Unique	Used	1	0.969359	0.52891	0.889369	0.685802	0.851589	80.41	0	13.7154	207	2	1217.74	2434.47	-1.04885	38.0271	6027	6027	MS2	23/128	F16.raw
	High	vSQMAQYFEPLTLAAVGAASk	Unambiguous	1	1	TLN1_HUMAN	N-Term(iTRAQ8plex); K21(iTRAQ8plex)	HCD	1	0	1	1	282735	Unique	Used	1	0.975328	0.6922	0.942326	0.742896	0.892306	80.4	0	27.8182	126	3	930.845	2790.52	-4.07316	44.5953	8064	8064	MS2	20/232	F9.raw
	High	iLAQATSDLVNAIk	Unambiguous	1	1	TLN1_HUMAN	N-Term(iTRAQ8plex); K14(iTRAQ8plex)	HCD	1	0	1	1	282714	Unique	Used	1	1.03207	0.777789	1.11201	0.836322	0.950147	79.65	0	15.6143	185	3	689.084	2065.24	-4.4851	44.4444	8039	8039	MS2	12/144	F9.raw
	High	vAGSVTELIQAAEAMk	Unambiguous	1	1	TLN1_HUMAN	N-Term(iTRAQ8plex); K16(iTRAQ8plex)	HCD	1	0	1	1	237759	Unique	Used	1	0.927102	0.717817	0.83768	0.951682	0.937796	77.98	0	15.5047	33	2	1113.63	2226.25	-3.81693	44.4833	8103	8103	MS2	12/144	F3.raw
	High	gSQAQPDSPSAQLALIAASQSFLQPGGk	Unambiguous	1	1	TLN1_HUMAN	N-Term(iTRAQ8plex); K28(iTRAQ8plex)	HCD	1	0	1	1	166146	Unique	Used	1	1.12149	0.921031	1.35638	1.14845	1.18447	77.87	0	22.1038	45	3	1121.61	3362.81	-0.994929	39.1619	6332	6332	MS2	25/316	F11.raw
	High	aLEATTEHIR	Unambiguous	1	1	TLN1_HUMAN	N-Term(iTRAQ8plex)	HCD	1	0	1	1	262418	Unique	Used	1	0.892448	0.831691	1.00049	0.727235	0.683777	76.63	0	57.5715	44	3	482.273	1444.8	-1.93273	17.0631	2007	2007	MS2	9/72	F7.raw
	High	aSVPTIQDQASAMQLSQcAk	Unambiguous	1	1	TLN1_HUMAN	N-Term(iTRAQ8plex); C18(Methylthio); K20(iTRAQ8plex)	HCD	1	0	1	1	279683	Unique	Used	1	0.97252	0.594551	0.956475	0.720429	0.888382	75.19	0	4.6653	30	2	1366.2	2731.4	-0.691671	27.911	4503	4503	MS2	23/204	F9.raw
	High	vSQMAQYFEPLTLAAVGAASk	Unambiguous	1	1	TLN1_HUMAN	N-Term(iTRAQ8plex); K21(iTRAQ8plex)	HCD	1	0	1	1	160153	Unique	Used	1	0.805862	0.556969	0.828023	0.638616	0.773779	75.12	0	10.4907	301	4	698.385	2790.52	-5.3247	44.6996	7725	7725	MS2	20/232	F10.raw
	High	eGISQEALHTQMLTAVQEISHLIEPLANAAR	Unambiguous	1	1	TLN1_HUMAN	N-Term(iTRAQ8plex)	HCD	1	0	1	1	246047	Unique	Used	1	0.996347	0.732081	0.945777	3.05616	2.03923	75	0	36.9709	29	3	1225.65	3674.92	-6.85149	46.6831	8475	8475	MS2	31/344	F4.raw
	High	vQELGHGcAALVTk	Unambiguous	1	1	TLN1_HUMAN	N-Term(iTRAQ8plex); C8(Methylthio); K14(iTRAQ8plex)	HCD	1	0	1	1	185380	Unique	Used	1	0.960753	0.630595	0.853456	0.624928	0.866637	74.54	0	19.399	49	2	1040.58	2080.15	-1.72881	31.4756	5095	5095	MS2	10/152	F14.raw
	High	iLAQATSDLVNAIk	Unambiguous	1	1	TLN1_HUMAN	N-Term(iTRAQ8plex); K14(iTRAQ8plex)	HCD	1	0	1	1	267766	Unique	Used	1	1.01929	0.654017	0.937199	0.803547	0.958372	72.32	0	43.4072	466	2	1033.12	2065.24	-5.7494	45.2577	8247	8247	MS2	13/144	F7.raw
	High	mVGGIAQIIAAQEEMLR	Unambiguous	1	1	TLN1_HUMAN	N-Term(iTRAQ8plex); M1(Oxidation)	HCD	1	0	1	1	236335	Unique	Used	1	1.04845	0.823939	1.20671	0.762304	0.85452	71.92	0	18.5744	53	2	1075.58	2150.16	-1.10179	36.9828	6441	6441	MS2	16/168	F3.raw
	High	mVGGIAQIIAAQEEMLR	Unambiguous	1	1	TLN1_HUMAN	N-Term(iTRAQ8plex)	HCD	1	0	1	1	237965	Unique	Used	1	1.00733	0.718336	1.12009	0.683188	0.836148	71.44	0	1.7106	41	2	1067.58	2134.16	-4.40789	45.8741	8343	8343	MS2	13/168	F3.raw
	High	iLAQATSDLVNAIk	Unambiguous	1	1	TLN1_HUMAN	N-Term(iTRAQ8plex); K14(iTRAQ8plex)	HCD	1	0	1	1	282772	Unique	Used	1	0.983287	0.675439	1.02261	0.789927	0.95615	71.08	0	28.763	167	2	1033.12	2065.24	-4.09439	44.8349	8107	8107	MS2	13/144	F9.raw
	High	vQELGHGcAALVTk	Unambiguous	1	1	TLN1_HUMAN	N-Term(iTRAQ8plex); C8(Methylthio); K14(iTRAQ8plex)	HCD	1	0	1	1	178194	Unique	Used	1	1.03181	0.607189	1.03572	0.72782	0.907592	69.97	0	3.9875	80	2	1040.58	2080.15	-2.19828	30.0066	5055	5055	MS2	11/152	F13.raw
	High	lNEAAAGLnQAATELVQASR	Unambiguous	1	1	TLN1_HUMAN	N-Term(iTRAQ8plex); N9(Deamidated)	HCD	0.029	0	1	1	149289	Unique	Used	1	1.31152	1.37896	1.16497	0.932452	0.916086	68.95	0	8.35895	90	2	1166.62	2332.23	-3.38105	28.7513	4339	4339	MS2	18/224	F1.raw
	High	tLAESALQLLYTAk	Unambiguous	1	1	TLN1_HUMAN	N-Term(iTRAQ8plex); K14(iTRAQ8plex)	HCD	1	0	1	1	274656	Unique	Used	1	1.01878	0.589075	0.892025	0.688127	0.833988	68	0	16.0226	66	2	1065.63	2130.26	-1.41013	41.2101	7396	7396	MS2	13/128	F8.raw
	High	tLAESALQLLYTAk	Unambiguous	1	1	TLN1_HUMAN	N-Term(iTRAQ8plex); K14(iTRAQ8plex)	HCD	1	0	1	1	290033	Unique	Used	1	0.995789	0.592239	0.946431	0.672998	0.963342	67.79	0	5.19618	29	2	1065.63	2130.25	-4.5045	41.0448	7806	7806	MS2	9/128	itraq_10_ce35.raw
	High	iLAQATSDLVNAIk	Unambiguous	1	1	TLN1_HUMAN	N-Term(iTRAQ8plex); K14(iTRAQ8plex)	HCD	1	0	1	1	267758	Unique	Used	1	1.00689	0.680206	1.0721	0.799173	0.927191	67.78	0	14.9281	325	3	689.083	2065.24	-5.72635	45.1865	8237	8237	MS2	11/144	F7.raw
	High	vGAIPAnALDDGQWSQGLISAAR	Unambiguous	1	1	TLN1_HUMAN	N-Term(iTRAQ8plex); N7(Deamidated)	HCD	0.4412	0	1	1	150160	Unique	Used	1	1.14102	0.650367	0.80263	0.670673	0.783653	67.77	0	18.4487	51	2	1308.19	2615.37	-2.08916	33.2147	5355	5355	MS2	14/240	F1.raw
	High	aVSSAIAQLLGEVAQGNENyAGIAAR	Unambiguous	1	1	TLN1_HUMAN	N-Term(iTRAQ8plex); Y20(iTRAQ8plex)	HCD	1	0	1	1	290683	Unique	Used	1	0.958161	0.686861	1.08282	0.841491	0.845408	67.4	0	9.6863	59	3	1061.25	3181.74	-2.26435	44.4148	8564	8564	MS2	18/272	itraq_10_ce35.raw
	High	iLAQATSDLVNAIk	Unambiguous	1	1	TLN1_HUMAN	N-Term(iTRAQ8plex); K14(iTRAQ8plex)	HCD	1	0	1	1	282766	Unique	Used	1	0.959453	0.596528	1.04508	0.754095	0.924832	67.39	0	8.1713	127	3	689.084	2065.24	-5.28305	44.796	8100	8100	MS2	11/144	F9.raw
	High	lNEAAAGLNqAATELVQASR	Unambiguous	1	1	TLN1_HUMAN	N-Term(iTRAQ8plex); Q10(Deamidated)	HCD		0.029	2	2	149289	Redundant	Not Used	1	1.31152	1.37896	1.16497	0.932452	0.916086	67.16	0	8.35895	90	2	1166.62	2332.23	-3.38105	28.7513	4339	4339	MS2	18/224	F1.raw
	High	iLAQATSDLVNAIk	Unambiguous	1	1	TLN1_HUMAN	N-Term(iTRAQ8plex); K14(iTRAQ8plex)	HCD	1	0	1	1	282817	Unique	Used	1	0.921584	0.554332	1.13474	0.747065	0.882457	66.87	0	0	246	3	689.082	2065.23	-7.76557	45.1931	8159	8159	MS2	11/144	F9.raw
	High	iLAQATSDLVNAIk	Unambiguous	1	1	TLN1_HUMAN	N-Term(iTRAQ8plex); K14(iTRAQ8plex)	HCD	1	0	1	1	160166	Unique	Used	1	0.888546	0.685268	0.985959	0.741213	0.86519	66.41	0	12.1412	411	3	689.083	2065.23	-6.5243	44.8245	7740	7740	MS2	11/144	F10.raw
	High	iLAQATSDLVNAIk	Unambiguous	1	1	TLN1_HUMAN	N-Term(iTRAQ8plex); K14(iTRAQ8plex)	HCD	1	0	1	1	260270	Unique	Used	1	0.958236	0.657046	1.19808	0.789571	0.921268	66.37	0	0	500	3	689.083	2065.23	-7.05627	45.8316	7712	7712	MS2	11/144	F6.raw
	High	aVASAAAALVLk	Unambiguous	1	1	TLN1_HUMAN	N-Term(iTRAQ8plex); K12(iTRAQ8plex)	HCD	1	0	1	1	203251	Unique	Used	1	0.749291	0.501787	0.678214	0.533943	0.629321	66.15	0	51.6334	79	2	847.043	1693.08	-2.57299	31.2581	4488	4488	MS2	11/88	F17.raw
	High	mVGGIAQIIAAQEEMLR	Unambiguous	1	1	TLN1_HUMAN	N-Term(iTRAQ8plex)	HCD	1	0	1	1	238020	Unique	Used	1	1.0278	0.738715	1.18712	0.721611	0.798517	65.61	0	4.95531	227	2	1067.58	2134.16	-3.60711	46.2796	8407	8407	MS2	16/168	F3.raw
	High	vLGEAMTGISQNAk	Unambiguous	1	1	TLN1_HUMAN	N-Term(iTRAQ8plex); K14(iTRAQ8plex)	HCD	1	0	1	1	287281	Unique	Used	1	0.898601	0.604093	0.835493	0.639897	0.795722	65.04	0	30.3212	30	2	1014.07	2027.13	-3.46411	27.5146	4595	4595	MS2	22/116	itraq_10_ce35.raw
	High	iLAQATSDLVNAIk	Unambiguous	1	1	TLN1_HUMAN	N-Term(iTRAQ8plex); K14(iTRAQ8plex)	HCD	1	0	1	1	166972	Unique	Used	1	0.908627	0.568799	0.980743	0.668585	0.829717	64.89	0	30.6474	500	3	689.083	2065.23	-6.96761	46.0381	7295	7295	MS2	17/144	F11.raw
	High	tMLESAGGLIQTAR	Unambiguous	1	1	TLN1_HUMAN	N-Term(iTRAQ8plex)	HCD	1	0	1	1	287273	Unique	Used	1	0.91728	0.516855	0.858259	0.44416	0.552502	64.84	0	10.1053	3	2	876.482	1751.96	-3.53361	27.4811	4586	4586	MS2	12/116	itraq_10_ce35.raw
	High	qELAVFcSPEPPAk	Unambiguous	1	1	TLN1_HUMAN	N-Term(iTRAQ8plex); C7(Methylthio); K14(iTRAQ8plex)	HCD	1	0	1	1	234814	Unique	Used	1	0.983757	0.866033	1.36918	0.795062	1.03447	64.64	0	4.43515	32	2	1085.58	2170.14	-2.47799	29.3846	4667	4667	MS2	9/156	F3.raw
	High	mATnAAAQnAIk	Unambiguous	1	1	TLN1_HUMAN	N-Term(iTRAQ8plex); N4(Deamidated); N9(Deamidated); K12(iTRAQ8plex)	HCD	0.1875	0	1	1	147214	Unique	Used	1	0.907208	0.770311	0.766559	0.607613	0.774663	64.39	0	42.3367	74	2	907.495	1813.98	-5.80454	18.2963	1918	1918	MS2	11/120	F1.raw
	High	gTEWVDPEDPTVIAENELLGAAAAIEAAAk	Unambiguous	1	1	TLN1_HUMAN	N-Term(iTRAQ8plex); K30(iTRAQ8plex)	HCD	1	0	1	1	152641	Unique	Used	1	0.983955	0.603486	0.723679	0.667175	0.739128	64.28	0	9.74525	19	3	1220.64	3659.92	-2.1659	46.7741	8250	8250	MS2	13/288	F1.raw
	High	iLAQATSDLVNAIk	Unambiguous	1	1	TLN1_HUMAN	N-Term(iTRAQ8plex); K14(iTRAQ8plex)	HCD	1	0	1	1	267671	Unique	Used	1	1.06577	0.766762	1.16184	0.949881	1.08771	64.25	0	25.1129	204	2	1033.12	2065.24	-2.91224	44.5271	8136	8136	MS2	11/144	F7.raw
	High	tLAESALQLLYTAk	Unambiguous	1	1	TLN1_HUMAN	N-Term(iTRAQ8plex); K14(iTRAQ8plex)	HCD	1	0	1	1	282248	Unique	Used	1	0.938617	0.56402	0.892774	0.66185	0.854676	64.14	0	7.57662	132	2	1065.63	2130.26	-0.264066	41.4911	7495	7495	MS2	9/128	F9.raw
	High	vSQMAQYFEPLTLAAVGAASk	Unambiguous	1	1	TLN1_HUMAN	N-Term(iTRAQ8plex); K21(iTRAQ8plex)	HCD	1	0	1	1	160139	Unique	Used	1	0.934949	0.652335	0.926541	0.705641	0.947704	64.14	0	34.002	279	3	930.846	2790.52	-3.0889	44.5911	7709	7709	MS2	20/232	F10.raw
	High	dLDQASLAAVSQQLAPR	Unambiguous	1	1	TLN1_HUMAN	N-Term(iTRAQ8plex)	HCD	1	0	1	1	220711	Unique	Used	1	1.20816	0.669255	0.926959	0.583301	0.751724	64.08	0	16.4795	60	2	1044.07	2087.14	-2.32085	28.2553	4183	4183	MS2	11/180	F2.raw
	High	iLAQATSDLVNAIk	Unambiguous	1	1	TLN1_HUMAN	N-Term(iTRAQ8plex); K14(iTRAQ8plex)	HCD	1	0	1	1	282858	Unique	Used	1	0.968259	0.599383	1.02286	0.746425	0.886472	63.71	0	5.34436	484	3	689.083	2065.23	-6.96761	45.5946	8207	8207	MS2	17/144	F9.raw
	High	tLAESALQLLYTAk	Unambiguous	1	1	TLN1_HUMAN	N-Term(iTRAQ8plex); K14(iTRAQ8plex)	HCD	1	0	1	1	173234	Unique	Used	1	0.921872	0.673567	0.809476	0.807608	0.854175	63.33	0	21.7803	136	2	1065.63	2130.26	-0.951702	42.6925	6856	6856	MS2	9/128	F12.raw
	High	iLAQATSDLVNAIk	Unambiguous	1	1	TLN1_HUMAN	N-Term(iTRAQ8plex); K14(iTRAQ8plex)	HCD	1	0	1	1	275239	Unique	Used	1	0.937024	0.616826	0.978297	0.803005	0.941114	63	0	41.1234	366	2	1033.12	2065.24	-4.2126	45.1021	8076	8076	MS2	12/144	F8.raw
	High	iLAQATSDLVNAIk	Unambiguous	1	1	TLN1_HUMAN	N-Term(iTRAQ8plex); K14(iTRAQ8plex)	HCD	1	0	1	1	267703	Unique	Used	1	0.908519	0.677802	1.08647	0.764644	0.891497	61.29	0	7.22724	214	3	689.083	2065.24	-5.81501	44.7522	8173	8173	MS2	16/144	F7.raw
	High	aAGHPGDPESQQR	Unambiguous	1	1	TLN1_HUMAN	N-Term(iTRAQ8plex)	HCD	1	0	1	1	261484	Unique	Used	1	0.995923	0.592816	0.848641	0.625729	0.772212	60.76	0	11.9154	500	3	551.945	1653.82	-2.88538	11.2387	916	916	MS2	10/104	F7.raw
	High	ecAnGYLELLDHVLLTLQkPSPELk	Unambiguous	1	1	TLN1_HUMAN	N-Term(iTRAQ8plex); C2(Methylthio); N4(Deamidated); K19(iTRAQ8plex); K25(iTRAQ8plex)	HCD	1	0	1	1	224060	Unique	Used	1	0.865146	0.48097	0.779759	0.616836	0.826659	59.43	0	15.892	44	5	757.419	3783.07	-4.78529	45.4854	8091	8091	MS2	16/276	F2.raw
	High	vAGSVTELIQAAEAmk	Unambiguous	1	1	TLN1_HUMAN	N-Term(iTRAQ8plex); M15(Oxidation); K16(iTRAQ8plex)	HCD	1	0	1	1	236180	Unique	Used	1	1.12722	0.820455	0.930187	0.962234	0.849911	59.16	0	18.9229	58	2	1121.63	2242.25	-3.59065	36.2084	6260	6260	MS2	9/144	F3.raw
	High	aSVPTIQDQASAMQLSQcAk	Unambiguous	1	1	TLN1_HUMAN	N-Term(iTRAQ8plex); C18(Methylthio); K20(iTRAQ8plex)	HCD	1	0	1	1	264517	Unique	Used	1	0.904558	0.544267	0.935911	0.647323	0.831214	58.82	0	10.6383	54	2	1366.2	2731.4	-1.22797	27.53	4456	4456	MS2	21/204	F7.raw
	High	lHTDDELNWLDHGR	Unambiguous	1	1	TLN1_HUMAN	N-Term(iTRAQ8plex)	HCD	1	0	1	1	233475	Unique	Used	1	0.863198	0.609815	0.89925	0.561111	0.684355	58.74	0	3.56673	6	2	1013	2025	-3.91753	22.7307	3105	3105	MS2	11/128	F3.raw
	High	tLAESALQLLYTAk	Unambiguous	1	1	TLN1_HUMAN	N-Term(iTRAQ8plex); K14(iTRAQ8plex)	HCD	1	0	1	1	267199	Unique	Used	1	0.865658	0.676346	0.94355	0.736669	0.80686	58.74	0	32.7125	65	2	1065.63	2130.26	-2.09776	41.5966	7585	7585	MS2	9/128	F7.raw
	High	lAQAAQSSVATITR	Unambiguous	1	1	TLN1_HUMAN	N-Term(iTRAQ8plex)	HCD	1	0	1	1	228561	Unique	Used	1	1.00284	0.719126	1.14905	0.810835	0.945807	58.71	0	2.64973	314	2	860.995	1720.98	-1.94642	29.5027	3958	3958	MS2	13/148	F20.raw
	High	eVIQEWNLTNIk	Unambiguous	1	1	TLN1_HUMAN	N-Term(iTRAQ8plex); K12(iTRAQ8plex)	HCD	1	0	1	1	234884	Unique	Used	1	0.923907	0.745876	0.817914	0.652597	0.723705	58.58	0	68.5144	80	2	1048.1	2095.19	-3.52919	29.7199	4748	4748	MS2	9/120	F3.raw
	High	dkAPGQLEcETAIAALNScLR	Unambiguous	1	1	TLN1_HUMAN	N-Term(iTRAQ8plex); K2(iTRAQ8plex); C9(Methylthio); C19(Methylthio)	HCD	1	0	1	1	237940	Unique	Used	1	1.00442	0.569002	0.973109	0.516044	0.72392	58.14	1	15.2122	130	3	968.492	2903.46	-3.10566	45.7059	8314	8314	MS2	9/236	F3.raw
	High	tLSHPQQMALLDQTk	Unambiguous	1	1	TLN1_HUMAN	N-Term(iTRAQ8plex); K15(iTRAQ8plex)	HCD	1	0	1	1	176622	Unique	Used	1	0.963316	0.637062	0.924123	0.72046	1.06182	57.9	0	7.60353	50	2	1160.15	2319.29	-2.80236	21.9311	3221	3221	MS2	8/148	F13.raw
	High	eQGVEEHETLLLR	Unambiguous	1	1	TLN1_HUMAN	N-Term(iTRAQ8plex)	HCD	1	0	1	1	219009	Unique	Used	1	0.923881	0.837457	1.12309	0.969851	0.963717	57.84	0	19.8915	5	3	619.67	1856.99	-3.84769	19.9524	2198	2198	MS2	9/140	F2.raw
	High	vGAIPANALDDGQWSQGLISAAR	Unambiguous	1	1	TLN1_HUMAN	N-Term(iTRAQ8plex)	HCD	1	0	1	1	221710	Unique	Used	1	0.988373	0.656675	0.762209	0.840384	0.933413	57.28	0	19.7859	27	2	1307.7	2614.39	-1.10666	33.2739	5349	5349	MS2	11/240	F2.raw
	High	tLAESALQLLYTAk	Unambiguous	1	1	TLN1_HUMAN	N-Term(iTRAQ8plex); K14(iTRAQ8plex)	HCD	1	0	1	1	159753	Unique	Used	1	1.00046	0.714586	1.03869	0.779067	0.966549	57.17	0	5.11541	307	2	1065.64	2130.26	-0.034854	41.7577	7259	7259	MS2	9/128	F10.raw
	High	qVAASTAQLLVAck	Unambiguous	2	1	TLN1_HUMAN	N-Term(iTRAQ8plex); C13(Methylthio); K14(iTRAQ8plex)	HCD	1	0	1	1	203615	Unique	Used	1	0.934978	0.572515	0.949878	0.644636	0.762686	56.73	0	4.98357	52	2	1029.09	2057.17	-1.221	33.2235	4913	4913	MS2	11/156	F17.raw
	High	eVANSTANLVk	Unambiguous	2	1	TLN1_HUMAN	N-Term(iTRAQ8plex); K11(iTRAQ8plex)	HCD	1	0	1	1	285343	Unique	Used	1	0.956294	0.704126	1.16715	0.697763	0.83618	56.63	0	14.1354	42	2	877.512	1754.02	-6.30361	18.1477	2334	2334	MS2	10/108	itraq_10_ce35.raw
	High	lLAALLEDEGGSGRPLLQAAk	Unambiguous	1	1	TLN1_HUMAN	N-Term(iTRAQ8plex); K21(iTRAQ8plex)	HCD	1	0	1	1	244902	Unique	Used	1	1.09896	1.07227	2.439	1.56562	2.3507	55.93	0	9.13786	68	2	1365.8	2730.59	-3.49854	39.628	7139	7139	MS2	22/188	F4.raw
	High	iLAQATSDLVNAIk	Unambiguous	1	1	TLN1_HUMAN	N-Term(iTRAQ8plex); K14(iTRAQ8plex)	HCD	1	0	1	1	275196	Unique	Used	1	0.860914	0.509672	0.980989	0.668477	0.864544	55.52	0	30.9676	219	3	689.084	2065.24	-5.63769	44.7411	8026	8026	MS2	11/144	F8.raw
	High	aDAEGESDLENSR	Unambiguous	1	1	TLN1_HUMAN	N-Term(iTRAQ8plex)	HCD	1	0	1	1	146819	Unique	Used	1	0.928542	0.5921	0.919861	0.612494	0.838069	55.48	0	7.11283	5	3	566.267	1696.79	-4.11988	16.1069	1458	1458	MS2	14/104	F1.raw
	High	iLAQATSDLVNAIk	Unambiguous	1	1	TLN1_HUMAN	N-Term(iTRAQ8plex); K14(iTRAQ8plex)	HCD	1	0	1	1	290685	Unique	Used	1	0.891228	0.78083	1.15133	0.938328	1.01451	55.2	0	9.53359	93	2	1033.12	2065.24	-3.73974	44.4227	8566	8566	MS2	20/144	itraq_10_ce35.raw
	High	aDAEGESDLEnSR	Unambiguous	1	1	TLN1_HUMAN	N-Term(iTRAQ8plex); N11(Deamidated)	HCD	1	0	1	1	146850	Unique	Used	1	0.975567	0.576038	0.794749	0.547883	0.680574	55.16	0	24.7616	40	2	849.39	1697.77	-2.7477	16.2977	1494	1494	MS2	10/104	F1.raw
	High	lLSDSLPPSTGTFQEAQSR	Unambiguous	1	1	TLN1_HUMAN	N-Term(iTRAQ8plex)	HCD	1	0	1	1	220416	Unique	Used	1	0.989791	0.640031	0.88686	0.496486	0.579521	54.8	0	34.4166	19	2	1169.61	2338.21	-3.23058	26.8039	3839	3839	MS2	14/164	F2.raw
	High	aDAEGESDLENSR	Unambiguous	1	1	TLN1_HUMAN	N-Term(iTRAQ8plex)	HCD	1	0	1	1	146807	Unique	Used	1	1.0001	0.595135	0.926451	0.64363	0.841662	54.35	0	24.5424	76	2	848.897	1696.79	-3.46447	16.0173	1444	1444	MS2	11/104	F1.raw
	High	sIAAATSALVk	Unambiguous	2	1	TLN1_HUMAN	N-Term(iTRAQ8plex); K11(iTRAQ8plex)	HCD	1	0	1	1	201735	Unique	Used	1	0.965749	0.686829	0.933409	0.732861	0.947888	54.33	0	10.6707	41	2	820.511	1640.01	-3.42391	22.8671	2720	2720	MS2	9/80	F17.raw
	High	aIAVTVQEMVTk	Unambiguous	1	1	TLN1_HUMAN	N-Term(iTRAQ8plex); K12(iTRAQ8plex)	HCD	1	0	1	1	288230	Unique	Used	1	1.08226	0.70623	0.945946	0.776081	0.918449	54.31	0	43.4877	53	2	949.562	1898.12	-3.50983	32.1503	5702	5702	MS2	11/108	itraq_10_ce35.raw
	High	lAQAAQSSVATITR	Unambiguous	1	1	TLN1_HUMAN	N-Term(iTRAQ8plex)	HCD	1	0	1	1	214917	Unique	Used	1	0.921918	0.78012	1.08733	0.885347	0.911137	54.19	0	9.98326	18	2	860.994	1720.98	-2.72666	28.8014	3990	3990	MS2	9/148	F19.raw
	High	ecAnGYLELLDHVLLTLQkPSPELk	Unambiguous	1	1	TLN1_HUMAN	N-Term(iTRAQ8plex); C2(Methylthio); N4(Deamidated); K19(iTRAQ8plex); K25(iTRAQ8plex)	HCD	1	0	1	1	224057	Unique	Used	1	1.01271	0.514941	1.04773	0.639732	0.850889	54.05	0	89.1226	142	3	1261.7	3783.09	2.27226	45.4569	8087	8087	MS2	17/276	F2.raw
	High	vSQMAQYFEPLTLAAVGAASk	Unambiguous	1	1	TLN1_HUMAN	N-Term(iTRAQ8plex); K21(iTRAQ8plex)	HCD	1	0	1	1	290818	Unique	Used	1	0.905994	0.567989	0.853037	0.725275	0.720249	53.39	0	44.5504	59	3	930.844	2790.52	-5.71359	45.1973	8722	8722	MS2	15/232	itraq_10_ce35.raw
	High	vLVQNAAGSQEk	Unambiguous	1	1	TLN1_HUMAN	N-Term(iTRAQ8plex); K12(iTRAQ8plex)	HCD	1	0	1	1	155329	Unique	Used	1	0.923967	0.591032	0.862592	0.682843	0.907412	52.58	0	15.0702	35	2	926.54	1852.07	-1.31529	17.7765	2097	2097	MS2	11/120	F10.raw
	High	iLAQATSDLVNAIk	Unambiguous	1	1	TLN1_HUMAN	N-Term(iTRAQ8plex); K14(iTRAQ8plex)	HCD	1	0	1	1	275240	Unique	Used	1	0.93904	0.625458	1.08651	0.720422	0.959739	52.56	0	32.0749	369	3	689.084	2065.24	-5.63769	45.1109	8077	8077	MS2	16/144	F8.raw
	High	aLcGFTEAAAQAAyLVGVSDPNSQAGQQGLVEPTQFAR	Unambiguous	1	1	TLN1_HUMAN	N-Term(iTRAQ8plex); C3(Methylthio); Y14(iTRAQ8plex)	HCD	1	0	1	1	237714	Unique	Used	1	1.24363	0.895232	1.53624	0.981637	1.11662	52.42	0	30.232	73	4	1130.82	4520.25	-6.06562	44.2152	8050	8050	MS2	38/404	F3.raw
	High	aIAVTVQEMVTk	Unambiguous	1	1	TLN1_HUMAN	N-Term(iTRAQ8plex); K12(iTRAQ8plex)	HCD	1	0	1	1	273100	Unique	Used	1	0.888894	0.641317	0.907635	0.611776	0.756995	51.95	0	17.1205	62	2	949.563	1898.12	-2.41653	32.7587	5580	5580	MS2	16/108	F8.raw
	High	mATnAAAqNAIk	Unconsidered	1	1	TLN1_HUMAN	N-Term(iTRAQ8plex); N4(Deamidated); Q8(Deamidated); K12(iTRAQ8plex)	HCD		0.1875	2	2	147214	Redundant	Not Used	1	0.907208	0.770311	0.766559	0.607613	0.774663	51.79	0	42.3367	74	2	907.495	1813.98	-5.80454	18.2963	1918	1918	MS2	11/120	F1.raw
	High	sIAAATSALVk	Unambiguous	2	1	TLN1_HUMAN	N-Term(iTRAQ8plex); K11(iTRAQ8plex)	HCD	1	0	1	1	201663	Unique	Used	1	0.981137	0.616064	0.852356	0.737335	0.92045	51.52	0	9.87969	28	2	820.51	1640.01	-4.3171	22.4901	2636	2636	MS2	10/80	F17.raw
	High	iLAQATSDLVNAIk	Unambiguous	1	1	TLN1_HUMAN	N-Term(iTRAQ8plex); K14(iTRAQ8plex)	HCD	1	0	1	1	275142	Unique	Used	1	1.06348	0.694269	1.03227	0.666794	0.863802	51.04	0	27.2094	98	3	689.085	2065.24	-3.50982	44.3474	7963	7963	MS2	10/144	F8.raw
	High	eLLENPVQPInDMSYFGcLDSVMENSk	Unambiguous	1	1	TLN1_HUMAN	N-Term(iTRAQ8plex); N11(Deamidated); C18(Methylthio); K27(iTRAQ8plex)	HCD	0.1961	0	1	1	152206	Unique	Used	1	0.855028	0.644695	0.720958	0.602849	0.684019	50.95	0	35.7614	55	3	1243.27	3727.79	2.41127	44.0024	7742	7742	MS2	16/296	F1.raw
	High	gTEWVDPEDPTVIAENELLGAAAAIEAAAk	Unambiguous	1	1	TLN1_HUMAN	N-Term(iTRAQ8plex); K30(iTRAQ8plex)	HCD	1	0	1	1	153088	Unique	Used	1	0.989498	0.666417	0.863286	0.905769	0.856201	50.84	0	55.442	141	3	1220.65	3659.93	0.835895	49.5187	8771	8771	MS2	12/288	F1.raw
	High	lAQAAQSSVATITR	Unambiguous	1	1	TLN1_HUMAN	N-Term(iTRAQ8plex)	HCD	1	0	1	1	228611	Unique	Used	1	1.09866	0.754729	1.24737	0.91689	0.900725	50.82	0	4.44255	14	2	860.994	1720.98	-2.5848	29.8579	4017	4017	MS2	10/148	F20.raw
	High	aAAFEEQEnETVVVk	Unambiguous	1	1	TLN1_HUMAN	N-Term(iTRAQ8plex); N9(Deamidated); K15(iTRAQ8plex)	HCD	0.24	0	1	1	148201	Unique	Used	1	1.16068	0.908357	1.78492	0.855736	0.849483	50.48	0	9.70391	38	2	1137.11	2273.21	-2.99464	23.2681	3070	3070	MS2	10/144	F1.raw
	High	vSQMAQYFEPLTLAAVGAASk	Unambiguous	1	1	TLN1_HUMAN	N-Term(iTRAQ8plex); K21(iTRAQ8plex)	HCD	1	0	1	1	275137	Unique	Used	1	0.988927	0.837533	0.995405	0.813686	0.897909	50.47	0	11.2592	202	4	698.384	2790.51	-6.37458	44.3048	7957	7957	MS2	15/232	F8.raw
	High	aSAGPQPLLVQSck	Unambiguous	1	1	TLN1_HUMAN	N-Term(iTRAQ8plex); C13(Methylthio); K14(iTRAQ8plex)	HCD	1	0	1	1	201705	Unique	Used	1	1.01844	0.654318	1.04742	0.721922	0.951973	50.06	0	17.4674	20	2	1027.07	2053.13	-4.40966	22.7065	2685	2685	MS2	8/136	F17.raw
	High	aSVPTIQDQASAMQLSQcAk	Unambiguous	1	1	TLN1_HUMAN	N-Term(iTRAQ8plex); C18(Methylthio); K20(iTRAQ8plex)	HCD	1	0	1	1	257628	Unique	Used	1	1.03254	0.64859	0.848576	0.662088	0.790637	49.62	0	22.5755	99	3	911.136	2731.39	-3.93674	29.5391	4630	4630	MS2	20/204	F6.raw
	High	tLSHPQQmALLDQTk	Unambiguous	1	1	TLN1_HUMAN	N-Term(iTRAQ8plex); M8(Oxidation); K15(iTRAQ8plex)	HCD	1	0	1	1	169387	Unique	Used	1	0.99126	0.605754	0.851626	0.64276	0.866305	49.03	0	12.2423	117	2	1168.15	2335.28	-3.11477	19.7465	2368	2368	MS2	22/148	F12.raw
	High	dkAPGQLEcETAIAALNScLR	Unambiguous	1	1	TLN1_HUMAN	N-Term(iTRAQ8plex); K2(iTRAQ8plex); C9(Methylthio); C19(Methylthio)	HCD	1	0	1	1	237951	Unique	Used	1	1.12246	0.681342	1.17824	0.556507	0.798969	48.88	1	8.65469	58	4	726.62	2903.46	-4.96019	45.7883	8327	8327	MS2	19/236	F3.raw
	High	gTEWVDPEDPTVIAENELLGAAAAIEAAAk	Unambiguous	1	1	TLN1_HUMAN	N-Term(iTRAQ8plex); K30(iTRAQ8plex)	HCD	1	0	1	1	152635	Unique	Used	1	0.968507	0.512687	1.29206	0.562891	0.841159	48.46	0	1.92695	21	2	1830.46	3659.92	-2.41237	46.743	8243	8243	MS2	14/288	F1.raw
	High	aEASQLGHk	Unambiguous	1	1	TLN1_HUMAN	N-Term(iTRAQ8plex); K9(iTRAQ8plex)	HCD	1	0	1	1	182116	Unique	Used	1	1.02135	0.898677	1.27632	1.10772	1.3312	48.43	0	29.2426	109	2	774.947	1548.89	-6.22481	13.8421	1287	1287	MS2	8/80	F14.raw
	High	aIAVTVQEMVTk	Unambiguous	1	1	TLN1_HUMAN	N-Term(iTRAQ8plex); K12(iTRAQ8plex)	HCD	1	0	1	1	280619	Unique	Used	1	0.993662	0.825287	0.95591	0.706789	0.763814	48.28	0	32.1069	53	2	949.563	1898.12	-2.35222	32.7007	5595	5595	MS2	16/108	F9.raw
	High	vSQMAQYFEPLTLAAVGAASk	Unambiguous	1	1	TLN1_HUMAN	N-Term(iTRAQ8plex); K21(iTRAQ8plex)	HCD	1	0	1	1	290692	Unique	Used	1	1.21375	0.645942	1.18541	0.762017	1.10033	48.23	0	30.0641	20	3	930.844	2790.52	-5.45112	44.4682	8575	8575	MS2	19/232	itraq_10_ce35.raw
	High	lNEAAAGLNQAATELVqASR	Unconsidered	1	1	TLN1_HUMAN	N-Term(iTRAQ8plex); Q17(Deamidated)	HCD		0.3043	3	3	149289	Redundant	Not Used	1	1.31152	1.37896	1.16497	0.932452	0.916086	48.21	0	8.35895	90	2	1166.62	2332.23	-3.38105	28.7513	4339	4339	MS2	15/224	F1.raw
	High	gSQAQPDSPSAQLALIAASQSFLQPGGk	Unambiguous	1	1	TLN1_HUMAN	N-Term(iTRAQ8plex); K28(iTRAQ8plex)	HCD	1	0	1	1	259332	Unique	Used	1	1.15788	1.28423	1.12174	0.958717	0.854658	47.63	0	12.3444	40	3	1121.61	3362.81	-1.43053	39.2164	6618	6618	MS2	19/316	F6.raw
	High	lGAASLGAEDPETqVVLINAVk	Unconsidered	1	1	TLN1_HUMAN	N-Term(iTRAQ8plex); Q14(Deamidated); K22(iTRAQ8plex)	HCD		0.4405	2	2	149764	Redundant	Not Used	1	0.989622	0.559611	0.791704	0.770834	0.828048	47.49	0	36.7297	47	2	1402.79	2804.58	-1.80303	31.172	4893	4893	MS2	12/200	F1.raw
	High	vSQMAQYFEPLTLAAVGAASk	Unambiguous	1	1	TLN1_HUMAN	N-Term(iTRAQ8plex); K21(iTRAQ8plex)	HCD	1	0	1	1	290752	Unique	Used	1	0.978339	0.492661	0.75108	0.497468	0.614763	47.32	0	34.4368	55	4	698.383	2790.51	-7.68694	44.7939	8645	8645	MS2	15/232	itraq_10_ce35.raw
	High	iLAQATSDLVNAIk	Unambiguous	1	1	TLN1_HUMAN	N-Term(iTRAQ8plex); K14(iTRAQ8plex)	HCD	1	0	1	1	290661	Unique	Used	1	0.902563	0.601466	0.83296	0.706485	0.839702	47.28	0	26.2404	104	3	689.084	2065.24	-5.63769	44.2906	8538	8538	MS2	16/144	itraq_10_ce35.raw
	High	ncGQMSEIEAk	Unambiguous	1	1	TLN1_HUMAN	N-Term(iTRAQ8plex); C2(Methylthio); K11(iTRAQ8plex)	HCD	1	0	1	1	232995	Unique	Used	1	0.905685	0.387984	0.719104	0.467284	0.530887	46.96	0	22.2159	10	2	932.46	1863.91	-5.13703	20.3838	2545	2545	MS2	9/120	F3.raw
	High	aAMEPIVISAk	Unambiguous	1	1	TLN1_HUMAN	N-Term(iTRAQ8plex); K11(iTRAQ8plex)	HCD	1	0	1	1	278901	Unique	Used	1	0.96908	0.768707	0.765358	0.803615	0.79335	46.94	0	32.5466	15	2	869.521	1738.03	-3.08864	24.0078	3591	3591	MS2	17/80	F9.raw
	High	aGALQcSPSDAYTk	Unambiguous	1	1	TLN1_HUMAN	N-Term(iTRAQ8plex); C6(Methylthio); K14(iTRAQ8plex)	HCD	1	0	1	1	271089	Unique	Used	1	0.958344	0.501021	0.971388	0.703063	0.801721	46.89	0	16.4569	60	2	1033.53	2066.05	-1.82944	22.5235	3234	3234	MS2	8/140	F8.raw
	High	gSQAQPDSPSAQLALIAASQSFLQPGGk	Unambiguous	1	1	TLN1_HUMAN	N-Term(iTRAQ8plex); K28(iTRAQ8plex)	HCD	1	0	1	1	289326	Unique	Used	1	0.905002	0.681334	1.03169	0.702217	0.82409	46.74	0	19.0974	12	3	1121.61	3362.8	-4.37085	37.526	6981	6981	MS2	15/316	itraq_10_ce35.raw
	High	dPVQLNLLYVQAR	Unambiguous	2	1	TLN1_HUMAN	N-Term(iTRAQ8plex)	HCD	1	0	1	1	288030	Unique	Used	1	0.983348	0.724279	0.932897	0.724798	0.727552	46.31	0	12.5735	11	2	917.027	1833.05	-3.32144	31.1821	5469	5469	MS2	7/132	itraq_10_ce35.raw
	High	lAQAAQSSVATITR	Unambiguous	1	1	TLN1_HUMAN	N-Term(iTRAQ8plex)	HCD	1	0	1	1	214862	Unique	Used	1	0.999787	0.746048	1.12727	0.838333	0.97143	46.29	0	8.60457	144	2	860.994	1720.98	-2.5848	28.4482	3926	3926	MS2	13/148	F19.raw
	High	dPVQLNLLYVQAR	Unambiguous	2	1	TLN1_HUMAN	N-Term(iTRAQ8plex)	HCD	1	0	1	1	158025	Unique	Used	1	1.01737	0.761238	1.02271	0.731463	0.842954	46.17	0	11.5226	33	2	917.029	1833.05	-1.4568	31.8885	5243	5243	MS2	7/132	F10.raw
	High	qEDVIATANLSR	Unambiguous	2	1	TLN1_HUMAN	N-Term(iTRAQ8plex)	HCD	1	0	1	1	219029	Unique	Used	1	1.01835	0.912043	1.14658	0.842052	0.943988	45.66	0	18.0381	25	2	810.942	1620.88	-5.25911	20.0431	2221	2221	MS2	8/132	F2.raw
	High	iGITNHDEYSLVR	Unambiguous	1	1	TLN1_HUMAN	N-Term(iTRAQ8plex)	HCD	1	0	1	1	263286	Unique	Used	1	1.04872	0.615588	0.720967	0.960795	0.909844	45.63	0	26.3915	12	3	607.664	1820.98	-2.26394	21.4293	3020	3020	MS2	7/128	F7.raw
	High	aAMEPIVISAk	Unambiguous	1	1	TLN1_HUMAN	N-Term(iTRAQ8plex); K11(iTRAQ8plex)	HCD	1	0	1	1	156475	Unique	Used	1	0.996886	0.78135	0.890735	0.814665	0.818689	45.55	0	0	94	2	869.518	1738.03	-5.68734	23.5756	3434	3434	MS2	8/80	F10.raw
	High	lAQAAQSSVATITR	Unambiguous	1	1	TLN1_HUMAN	N-Term(iTRAQ8plex)	HCD	1	0	1	1	209104	Unique	Used	1	1.01851	0.810795	1.01116	0.846636	0.904981	45.52	0	10.9528	130	2	860.994	1720.98	-2.65573	27.6519	3827	3827	MS2	12/148	F18.raw
	High	tYGVSFFLVk	Unambiguous	2	1	TLN1_HUMAN	N-Term(iTRAQ8plex); K10(iTRAQ8plex)	HCD	1	0	1	1	203560	Unique	Used	1	1.06001	0.634038	1.05894	0.797342	0.908513	45.47	0	31.529	49	2	885.024	1769.04	-2.32201	32.9124	4849	4849	MS2	9/72	F17.raw
	High	aAMEPIVISAk	Unambiguous	1	1	TLN1_HUMAN	N-Term(iTRAQ8plex); K11(iTRAQ8plex)	HCD	1	0	1	1	286475	Unique	Used	1	0.897164	0.955216	0.898892	0.828545	0.920089	45.42	0	10.6894	8	2	869.519	1738.03	-4.91475	23.6187	3655	3655	MS2	9/80	itraq_10_ce35.raw
	High	gLAGAVSELLR	Unambiguous	1	1	TLN1_HUMAN	N-Term(iTRAQ8plex)	HCD	1	0	1	1	158955	Unique	Used	1	0.956913	0.647033	0.917891	0.616002	0.763724	44.9	0	19.6015	28	2	695.421	1389.84	-0.909807	36.9901	6328	6328	MS2	8/80	F10.raw
	High	aSSLIEEAk	Unambiguous	1	1	TLN1_HUMAN	N-Term(iTRAQ8plex); K9(iTRAQ8plex)	HCD	1	0	1	1	241484	Unique	Used	1	0.950042	0.738087	0.846847	0.671582	0.859261	44.84	0	35.8383	43	2	778.456	1555.91	-6.40935	21.9612	3151	3151	MS2	8/64	F4.raw
	High	eVANSTANLVk	Unambiguous	2	1	TLN1_HUMAN	N-Term(iTRAQ8plex); K11(iTRAQ8plex)	HCD	1	0	1	1	277754	Unique	Used	1	0.985038	0.639095	1.37875	0.646337	0.787242	44.54	0	10.8631	63	2	877.512	1754.02	-5.88604	18.2287	2252	2252	MS2	10/108	F9.raw
	High	gSQAQPDSPSAQLALIAASQSFLQPGGk	Unambiguous	1	1	TLN1_HUMAN	N-Term(iTRAQ8plex); K28(iTRAQ8plex)	HCD	1	0	1	1	172759	Unique	Used	1	0.886528	0.836467	0.887023	0.812031	0.877698	44.12	0	32.6442	170	3	1121.61	3362.83	3.46996	38.9832	6302	6302	MS2	16/316	F12.raw
	High	eVANSTANLVk	Unambiguous	2	1	TLN1_HUMAN	N-Term(iTRAQ8plex); K11(iTRAQ8plex)	HCD	1	0	1	1	155616	Unique	Used	1	1.04133	0.821105	1.04002	0.762058	0.885896	43.99	0	0	75	2	877.515	1754.02	-2.54548	19.2353	2432	2432	MS2	9/108	F10.raw
	High	gLAGAVSELLR	Unambiguous	1	1	TLN1_HUMAN	N-Term(iTRAQ8plex)	HCD	1	0	1	1	166095	Unique	Used	1	0.944155	0.796875	1.37608	0.834764	0.914282	43.57	0	28.8521	189	3	463.95	1389.83	-1.51234	38.8132	6272	6272	MS2	13/80	F11.raw
	High	aVSSAIAQLLGEVAQGNENyAGIAAR	Unambiguous	1	1	TLN1_HUMAN	N-Term(iTRAQ8plex); Y20(iTRAQ8plex)	HCD	1	0	1	1	160126	Unique	Used	1	0.77429	0.770084	0.854757	0.758782	0.840296	43.18	0	15.0332	156	4	796.189	3181.73	-2.78651	44.4763	7694	7694	MS2	32/272	F10.raw
	High	gLAGAVSELLR	Unambiguous	1	1	TLN1_HUMAN	N-Term(iTRAQ8plex)	HCD	1	0	1	1	281277	Unique	Used	1	0.920218	0.677507	1.0122	0.648182	0.802675	43.17	0	23.0191	9	2	695.421	1389.83	-1.43679	36.1436	6363	6363	MS2	8/80	F9.raw
	High	lHTDDELNWLDHGR	Unambiguous	1	1	TLN1_HUMAN	N-Term(iTRAQ8plex)	HCD	1	0	1	1	233470	Unique	Used	1	0.719057	0.671622	0.633566	0.598145	0.637422	43.1	0	6.61164	6	4	507.006	2025	-3.56912	22.7049	3099	3099	MS2	15/128	F3.raw
	High	tLAESALQLLYTAk	Unambiguous	1	1	TLN1_HUMAN	N-Term(iTRAQ8plex); K14(iTRAQ8plex)	HCD	1	0	1	1	166612	Unique	Used	1	0.904574	0.834402	1.07567	0.75635	0.882915	43.06	0	25.5748	127	3	710.759	2130.26	0.102091	42.5985	6875	6875	MS2	13/128	F11.raw
	High	vSHVLAALQAGNR	Unambiguous	1	1	TLN1_HUMAN	N-Term(iTRAQ8plex)	HCD	1	0	1	1	214568	Unique	Used	1	0.813863	1.03585	1.38865	1.32707	1.10309	42.91	0	15.2215	3	3	547.322	1639.95	-2.31868	26.5466	3583	3583	MS2	7/112	F19.raw
	High	vMVTNVTSLLk	Unambiguous	2	1	TLN1_HUMAN	N-Term(iTRAQ8plex); K11(iTRAQ8plex)	HCD	1	0	1	1	203493	Unique	Used	1	0.948757	0.512892	0.905911	0.610892	0.801471	42.85	0	9.858	4	2	907.055	1813.1	-2.37722	32.577	4771	4771	MS2	7/104	F17.raw
	High	gSQAQPDSPSAQLALIAASQSFLQPGGk	Unambiguous	1	1	TLN1_HUMAN	N-Term(iTRAQ8plex); K28(iTRAQ8plex)	HCD	1	0	1	1	266453	Unique	Used	1	0.990005	0.803607	1.10116	0.966393	1.02749	42.45	0	25.8084	25	3	1121.61	3362.81	-1.75723	37.4427	6715	6715	MS2	20/316	F7.raw
	High	iLAQATSDLVNAIk	Unambiguous	1	1	TLN1_HUMAN	N-Term(iTRAQ8plex); K14(iTRAQ8plex)	HCD	1	0	1	1	290792	Unique	Used	1	0.926194	0.59928	1.04197	0.629503	0.818213	42.35	0	5.17672	147	3	689.083	2065.23	-6.61297	45.0175	8691	8691	MS2	15/144	itraq_10_ce35.raw
	High	aDAEGESDLEnSR	Unambiguous	1	1	TLN1_HUMAN	N-Term(iTRAQ8plex); N11(Deamidated)	HCD	1	0	1	1	146773	Unique	Used	1	1.01847	0.658691	0.816088	0.610045	0.738032	41.98	0	45.9538	292	2	849.388	1697.77	-4.47332	15.7663	1404	1404	MS2	8/104	F1.raw
	High	lLAALLEDEGGSGRPLLQAAk	Unambiguous	1	1	TLN1_HUMAN	N-Term(iTRAQ8plex); K21(iTRAQ8plex)	HCD	1	0	1	1	244826	Unique	Used	1	1.12737	1.05516	1.94635	1.46545	1.74047	41.9	0	11.9949	80	2	1365.8	2730.59	-3.40913	39.2287	7050	7050	MS2	12/188	F4.raw
	High	vSQMAQYFEPLTLAAVGAASk	Unambiguous	1	1	TLN1_HUMAN	N-Term(iTRAQ8plex); K21(iTRAQ8plex)	HCD	1	0	1	1	275121	Unique	Used	1	1.01874	0.703696	0.880396	0.863096	0.861823	41.7	0	47.899	148	3	930.848	2790.53	-0.52984	44.1907	7938	7938	MS2	15/232	F8.raw
	High	vSHVLAALQAGNR	Unambiguous	1	1	TLN1_HUMAN	N-Term(iTRAQ8plex)	HCD	1	0	1	1	214569	Unique	Used	1	0.931389	0.784355	1.22627	0.891449	0.975949	41.69	0	6.9105	7	2	820.479	1639.95	-2.27326	26.5483	3584	3584	MS2	11/112	F19.raw
	High	gLAGAVSELLR	Unambiguous	1	1	TLN1_HUMAN	N-Term(iTRAQ8plex)	HCD	1	0	1	1	159022	Unique	Used	1	0.998651	0.620628	0.937062	0.680531	0.901127	41.54	0	29.0016	34	2	695.422	1389.84	-0.207161	37.3511	6406	6406	MS2	10/80	F10.raw
	High	aAMEPIVISAk	Unambiguous	1	1	TLN1_HUMAN	N-Term(iTRAQ8plex); K11(iTRAQ8plex)	HCD	1	0	1	1	263827	Unique	Used	1	1.07638	0.810011	1.0053	0.812915	0.880713	41.49	0	44.3096	38	2	869.52	1738.03	-3.93146	24.1079	3651	3651	MS2	7/80	F7.raw
	High	kAAGHPGDPESQQR	Unambiguous	1	1	TLN1_HUMAN	N-Term(iTRAQ8plex); K1(iTRAQ8plex)	HCD	1	0	1	1	174710	Unique	Used	1	0.927402	0.927263	2.17049	2.16789	3.18568	41.41	1	56.8563	223	3	696.044	2086.12	-3.09516	11.8191	990	990	MS2	12/156	F13.raw
	High	vSQMAQyFEPLTLAAVGAASk	Unambiguous	1	1	TLN1_HUMAN	N-Term(iTRAQ8plex); Y7(iTRAQ8plex); K21(iTRAQ8plex)	HCD	1	0	1	1	198973	Unique	Used	1	0.913032	0.540578	0.823175	0.660465	0.799231	41.35	0	21.1279	176	2	1547.87	3094.73	-2.63534	41.3827	6501	6501	MS2	19/232	F16.raw
	High	eLLENPVqPINDMSYFGcLDSVMENSk	Unconsidered	1	1	TLN1_HUMAN	N-Term(iTRAQ8plex); Q8(Deamidated); C18(Methylthio); K27(iTRAQ8plex)	HCD		0.1961	2	2	152206	Redundant	Not Used	1	0.855028	0.644695	0.720958	0.602849	0.684019	40.75	0	35.7614	55	3	1243.27	3727.79	2.41127	44.0024	7742	7742	MS2	15/296	F1.raw
	High	aLEATTEHIR	Unambiguous	1	1	TLN1_HUMAN	N-Term(iTRAQ8plex)	HCD	1	0	1	1	262487	Unique	Used	1	1.15357	0.744911	1.07574	0.882113	0.925055	40.53	0	11.136	5	3	482.272	1444.8	-2.3763	17.3979	2088	2088	MS2	8/72	F7.raw
	High	vQELGHGcAALVTk	Unambiguous	1	1	TLN1_HUMAN	N-Term(iTRAQ8plex); C8(Methylthio); K14(iTRAQ8plex)	HCD	1	0	1	1	178215	Unique	Used	1	0.87099	0.568807	0.892886	0.600132	0.767308	40.01	0	7.29773	6	3	694.053	2080.15	-2.52751	30.1179	5080	5080	MS2	15/152	F13.raw
	High	tMLESAGGLIQTAR	Unambiguous	1	1	TLN1_HUMAN	N-Term(iTRAQ8plex)	HCD	1	0	1	1	157342	Unique	Used	1	0.98278	0.761685	1.00493	0.762812	0.701674	39.85	0	29.9022	13	2	876.483	1751.96	-1.93105	28.2427	4446	4446	MS2	12/116	F10.raw
	High	lHTDDELNWLDHGR	Unambiguous	1	1	TLN1_HUMAN	N-Term(iTRAQ8plex)	HCD	1	0	1	1	233473	Unique	Used	1	1.00077	0.912816	1.07142	0.794264	0.777883	39.66	0	23.2936	15	3	675.672	2025	-3.29121	22.7134	3102	3102	MS2	17/128	F3.raw
	High	tLSHPQQmALLDQTk	Unambiguous	1	1	TLN1_HUMAN	N-Term(iTRAQ8plex); M8(Oxidation); K15(iTRAQ8plex)	HCD	1	0	1	1	169382	Unique	Used	1	0.93347	0.675445	0.871001	0.740201	0.885188	39.48	0	37.2206	70	3	779.099	2335.28	-3.2512	19.7156	2362	2362	MS2	20/148	F12.raw
	High	aVAEQIPLLVQGVR	Unambiguous	1	1	TLN1_HUMAN	N-Term(iTRAQ8plex)	HCD	1	0	1	1	288364	Unique	Used	1	1.05915	0.730489	0.909531	0.741367	0.82373	39.46	0	10.2847	13	2	899.046	1797.08	-3.33837	32.8098	5859	5859	MS2	12/140	itraq_10_ce35.raw
	High	mATNAAAQNAIk	Unambiguous	1	1	TLN1_HUMAN	N-Term(iTRAQ8plex); K12(iTRAQ8plex)	HCD	1	0	1	1	200520	Unique	Used	1	1.04235	0.629141	0.884301	0.698757	0.948441	39.37	0	4.95897	37	2	906.513	1812.02	-3.78186	16.508	1302	1302	MS2	10/120	F17.raw
	High	tVTDMLmTIcAR	Unambiguous	1	1	TLN1_HUMAN	N-Term(iTRAQ8plex); M7(Oxidation); C10(Methylthio)	HCD	0.2308	0	1	1	282481	Unique	Used	1	0.93813	0.768368	0.931088	0.695115	0.773294	39.29	0	22.028	139	2	860.923	1720.84	-1.60213	42.899	7767	7767	MS2	7/88	F9.raw
	High	gLAGAVSELLR	Unambiguous	1	1	TLN1_HUMAN	N-Term(iTRAQ8plex)	HCD	1	0	1	1	289024	Unique	Used	1	0.999539	0.686965	0.975285	0.656047	0.757165	39.27	0	18.524	4	2	695.419	1389.83	-3.80823	36.0393	6629	6629	MS2	8/80	itraq_10_ce35.raw
	High	vMVTNVTSLLk	Unambiguous	2	1	TLN1_HUMAN	N-Term(iTRAQ8plex); K11(iTRAQ8plex)	HCD	1	0	1	1	203494	Unique	Used	1	0.932186	0.689208	0.822971	0.852241	0.866121	39.27	0	5.52914	7	3	605.039	1813.1	-2.11533	32.5788	4772	4772	MS2	10/104	F17.raw
	High	nLGTALAELR	Unambiguous	1	1	TLN1_HUMAN	N-Term(iTRAQ8plex)	HCD	1	0	1	1	287200	Unique	Used	1	0.946264	0.618113	0.760413	0.662862	0.711099	38.99	0	40.4401	4	2	681.403	1361.8	-4.47004	27.1367	4501	4501	MS2	8/108	itraq_10_ce35.raw
	High	aVAEQIPLLVQGVR	Unambiguous	1	1	TLN1_HUMAN	N-Term(iTRAQ8plex)	HCD	1	0	1	1	158368	Unique	Used	1	0.99702	0.66813	0.866832	0.662444	0.777327	38.84	0	11.148	33	2	899.047	1797.09	-1.30056	33.7312	5643	5643	MS2	10/140	F10.raw
	High	eAAyHPEVAPDVR	Unambiguous	1	1	TLN1_HUMAN	N-Term(iTRAQ8plex); Y4(iTRAQ8plex)	HCD	1	0	1	1	269713	Unique	Used	1	0.979676	0.557736	0.80403	0.597694	0.774037	38.8	0	18.7862	70	2	1031.56	2062.11	-3.4712	15.5327	1629	1629	MS2	11/96	F8.raw
	High	gLAGAVSELLR	Unambiguous	1	1	TLN1_HUMAN	N-Term(iTRAQ8plex)	HCD	1	0	1	1	273757	Unique	Used	1	0.994452	0.689159	0.912779	0.622885	0.757104	38.79	0	55.551	46	2	695.421	1389.83	-1.70029	36.1819	6347	6347	MS2	7/80	F8.raw
	High	tLAESALQLLYTAk	Unambiguous	1	1	TLN1_HUMAN	N-Term(iTRAQ8plex); K14(iTRAQ8plex)	HCD	1	0	1	1	159714	Unique	Used	1	0.922512	0.781434	1.0819	0.761661	0.827985	38.64	0	41.6307	85	3	710.757	2130.26	-3.3361	41.5252	7213	7213	MS2	15/128	F10.raw
	High	aAAFEEqENETVVVk	Unconsidered	1	1	TLN1_HUMAN	N-Term(iTRAQ8plex); Q7(Deamidated); K15(iTRAQ8plex)	HCD		0.24	2	2	148201	Redundant	Not Used	1	1.16068	0.908357	1.78492	0.855736	0.849483	38.48	0	9.70391	38	2	1137.11	2273.21	-2.99464	23.2681	3070	3070	MS2	9/144	F1.raw
	High	vGAIPANALDDGqWSQGLISAAR	Unconsidered	1	1	TLN1_HUMAN	N-Term(iTRAQ8plex); Q13(Deamidated)	HCD		0.4412	2	2	150160	Redundant	Not Used	1	1.14102	0.650367	0.80263	0.670673	0.783653	38.09	0	18.4487	51	2	1308.19	2615.37	-2.08916	33.2147	5355	5355	MS2	9/240	F1.raw
	High	gIWLEAGk	Unambiguous	1	1	TLN1_HUMAN	N-Term(iTRAQ8plex); K8(iTRAQ8plex)	HCD	1	0	1	1	286283	Unique	Used	1	0.989665	0.748987	0.761028	0.611666	0.707491	37.47	0	35.0725	28	2	741.447	1481.89	-4.72845	22.7026	3431	3431	MS2	6/56	itraq_10_ce35.raw
	High	dPVQLNLLYVQAR	Unambiguous	2	1	TLN1_HUMAN	N-Term(iTRAQ8plex)	HCD	1	0	1	1	280336	Unique	Used	1	0.976641	0.739568	0.889595	0.731639	0.851485	37.14	0	22.593	42	2	917.03	1833.05	-0.591072	31.2442	5265	5265	MS2	9/132	F9.raw
	High	kFFYSDQNVDSR	Unambiguous	2	1	TLN1_HUMAN	N-Term(iTRAQ8plex); K1(iTRAQ8plex)	HCD	1	0	1	1	277782	Unique	Used	1	0.982688	0.700522	1.08304	0.729902	0.911738	36.88	1	15.5726	36	2	1057.56	2114.11	-2.47472	18.3741	2285	2285	MS2	9/132	F9.raw
	High	aSVPTIQDQASAMQLSQcAk	Unambiguous	1	1	TLN1_HUMAN	N-Term(iTRAQ8plex); C18(Methylthio); K20(iTRAQ8plex)	HCD	1	0	1	1	157357	Unique	Used	1	1.05165	0.818898	1.64257	0.926628	1.31199	36.87	0	30.8895	48	3	911.137	2731.4	-2.7971	28.3129	4463	4463	MS2	20/204	F10.raw
	High	gTEWVDPEDPTVIAENELLGAAAAIEAAAk	Unambiguous	1	1	TLN1_HUMAN	N-Term(iTRAQ8plex); K30(iTRAQ8plex)	HCD	1	0	1	1	153004	Unique	Used	1	1.2224	0.989476	1.2699	0.979242	1.08919	36.64	0	41.3852	166	3	1220.64	3659.91	-3.86692	48.9597	8673	8673	MS2	17/288	F1.raw
	High	aVAEQIPLLVQGVR	Unambiguous	1	1	TLN1_HUMAN	N-Term(iTRAQ8plex)	HCD	1	0	1	1	172074	Unique	Used	1	0.802767	0.67357	0.728214	0.668232	0.71983	36.25	0	49.2005	123	2	899.047	1797.09	-1.97983	34.6494	5503	5503	MS2	12/140	F12.raw
	High	aAMEPIVISAk	Unambiguous	1	1	TLN1_HUMAN	N-Term(iTRAQ8plex); K11(iTRAQ8plex)	HCD	1	0	1	1	271333	Unique	Used	1	0.914672	0.632162	0.713055	0.6044	0.656751	35.65	0	28.7523	20	2	869.521	1738.04	-2.24582	23.7322	3519	3519	MS2	8/80	F8.raw
	High	nLGTALAELR	Unambiguous	1	1	TLN1_HUMAN	N-Term(iTRAQ8plex)	HCD	1	0	1	1	279615	Unique	Used	1	0.957566	0.626031	0.747313	0.603737	0.613048	35.46	0	28.1426	10	2	681.405	1361.8	-2.13942	27.5748	4424	4424	MS2	8/108	F9.raw
	High	gLAGAVSELLR	Unambiguous	1	1	TLN1_HUMAN	N-Term(iTRAQ8plex)	HCD	1	0	1	1	289096	Unique	Used	1	0.98827	0.642502	0.972255	0.724575	0.830702	35.44	0	33.7649	20	2	695.419	1389.83	-3.89606	36.3864	6713	6713	MS2	7/80	itraq_10_ce35.raw
	High	gLAGAVSELLR	Unambiguous	1	1	TLN1_HUMAN	N-Term(iTRAQ8plex)	HCD	1	0	1	1	273832	Unique	Used	1	0.978013	0.732353	1.06117	0.692285	0.781519	35.3	0	43.1517	69	2	695.421	1389.83	-1.70029	36.5642	6434	6434	MS2	7/80	F8.raw
	High	sAQPASAEPR	Unambiguous	1	1	TLN1_HUMAN	N-Term(iTRAQ8plex)	HCD	1	0	1	1	161556	Unique	Used	1	1.00381	0.637469	0.885462	0.61011	0.827552	35.24	0	32.9351	182	2	659.356	1317.7	-1.84731	11.9669	977	977	MS2	5/100	F11.raw
	High	aVAEQIPLLVQGVR	Unambiguous	1	1	TLN1_HUMAN	N-Term(iTRAQ8plex)	HCD	1	0	1	1	288295	Unique	Used	1	0.924587	0.633074	0.773094	0.702735	0.766003	34.85	0	27.3217	20	2	899.047	1797.09	-1.9119	32.4705	5778	5778	MS2	12/140	itraq_10_ce35.raw
	High	tYGVSFFLVk	Unambiguous	2	1	TLN1_HUMAN	N-Term(iTRAQ8plex); K10(iTRAQ8plex)	HCD	1	0	1	1	203628	Unique	Used	1	1.0052	0.684719	0.923182	0.744234	0.760527	34.49	0	16.7128	26	2	885.024	1769.04	-3.21906	33.2937	4928	4928	MS2	8/72	F17.raw
	High	dPVQLNLLYVQAR	Unambiguous	2	1	TLN1_HUMAN	N-Term(iTRAQ8plex)	HCD	1	0	1	1	171806	Unique	Used	1	0.962196	0.784535	0.902462	0.866203	0.90401	33.86	0	48.7273	146	2	917.03	1833.05	-0.191508	33.0585	5190	5190	MS2	12/132	F12.raw
	High	sTVLQQQYNR	Unambiguous	1	1	TLN1_HUMAN	N-Term(iTRAQ8plex)	HCD	1	0	1	1	226467	Unique	Used	1	1.0002	0.595601	0.911328	0.451731	0.608548	33.69	0	20.4682	49	2	770.921	1540.84	-2.27329	16.7738	1515	1515	MS2	8/92	F20.raw
	High	dPVQLNLLYVQAR	Unambiguous	2	1	TLN1_HUMAN	N-Term(iTRAQ8plex)	HCD	1	0	1	1	250969	Unique	Used	1	0.963819	0.688478	0.940938	0.748103	0.971139	33.44	0	34.209	82	2	917.028	1833.05	-2.72209	32.6693	5155	5155	MS2	8/132	F5.raw
	High	dPVQLNLLYVQAR	Unambiguous	2	1	TLN1_HUMAN	N-Term(iTRAQ8plex)	HCD	1	0	1	1	272800	Unique	Used	1	0.912454	0.711784	0.821454	0.819267	0.825033	33.04	0	41.5251	78	2	917.03	1833.05	0.00827359	31.206	5230	5230	MS2	6/132	F8.raw
	High	gLAGAVSELLR	Unambiguous	1	1	TLN1_HUMAN	N-Term(iTRAQ8plex)	HCD	1	0	1	1	289026	Unique	Used	1	0.716281	0.659084	0.968683	0.465649	0.742329	32.76	0	4.81545	18	3	463.949	1389.83	-3.62029	36.044	6631	6631	MS2	10/80	itraq_10_ce35.raw
	High	aVAEQIPLLVQGVR	Unambiguous	1	1	TLN1_HUMAN	N-Term(iTRAQ8plex)	HCD	1	0	1	1	185961	Unique	Used	1	0.981386	0.715865	1.2801	0.791691	0.919613	32.63	0	44.9545	283	2	899.047	1797.09	-2.18361	34.9199	5773	5773	MS2	12/140	F14.raw
	High	eLLENPVQPINDMSYFGcLDSVMEnSk	Unconsidered	1	1	TLN1_HUMAN	N-Term(iTRAQ8plex); C18(Methylthio); N25(Deamidated); K27(iTRAQ8plex)	HCD		0.3529	3	3	152206	Redundant	Not Used	1	0.855028	0.644695	0.720958	0.602849	0.684019	32.58	0	35.7614	55	3	1243.27	3727.79	2.41127	44.0024	7742	7742	MS2	8/296	F1.raw
	High	sNTSPEELGPLANQLTSDyGR	Unambiguous	1	1	TLN1_HUMAN	N-Term(iTRAQ8plex); Y19(iTRAQ8plex)	HCD	1	0	1	1	234145	Unique	Used	1	0.915575	0.592091	1.26372	0.63113	0.759567	32.52	0	43.988	42	3	953.16	2857.46	-5.16782	26.0085	3886	3886	MS2	14/236	F3.raw
	High	nLGTALAELR	Unambiguous	1	1	TLN1_HUMAN	N-Term(iTRAQ8plex)	HCD	1	0	1	1	157313	Unique	Used	1	0.945847	0.686421	0.821518	0.741821	0.750344	32.4	0	46.6486	28	2	681.405	1361.8	-1.78086	28.0958	4412	4412	MS2	8/108	F10.raw
	High	dPVQLNLLYVQAR	Unambiguous	2	1	TLN1_HUMAN	N-Term(iTRAQ8plex)	HCD	1	0	1	1	265190	Unique	Used	1	0.931852	0.866899	1.00326	0.763877	0.785463	32.08	0	25.6303	121	2	917.03	1833.05	-0.857449	30.9614	5241	5241	MS2	11/132	F7.raw
	High	eLLEnPVQPINDMSYFGcLDSVMENSk	Unconsidered	1	1	TLN1_HUMAN	N-Term(iTRAQ8plex); N5(Deamidated); C18(Methylthio); K27(iTRAQ8plex)	HCD		0.3725	4	4	152206	Redundant	Not Used	1	0.855028	0.644695	0.720958	0.602849	0.684019	31.83	0	35.7614	55	3	1243.27	3727.79	2.41127	44.0024	7742	7742	MS2	16/296	F1.raw
	High	aIAVTVQEMVTk	Unambiguous	1	1	TLN1_HUMAN	N-Term(iTRAQ8plex); K12(iTRAQ8plex)	HCD	1	0	1	1	288312	Unique	Used	1	1.01608	0.643674	0.943604	0.622421	0.830527	31.66	0	12.5212	15	2	949.561	1898.12	-4.73174	32.5521	5798	5798	MS2	16/108	itraq_10_ce35.raw
	High	aVAEQIPLLVQGVR	Unambiguous	1	1	TLN1_HUMAN	N-Term(iTRAQ8plex)	HCD	1	0	1	1	158305	Unique	Used	1	0.991036	0.497337	0.727997	0.524865	0.595935	31.15	0	50.5042	109	2	899.047	1797.09	-2.25153	33.39	5569	5569	MS2	12/140	F10.raw
	High	aSVPTIQDQASAMQLSQcAk	Unambiguous	1	1	TLN1_HUMAN	N-Term(iTRAQ8plex); C18(Methylthio); K20(iTRAQ8plex)	HCD	1	0	1	1	272144	Unique	Used	1	0.986735	0.760484	0.89129	0.778369	0.8339	31.11	0	13.8865	36	3	911.137	2731.4	-2.52895	27.8871	4465	4465	MS2	14/204	F8.raw
	High	vSQMAQYFEPLTLAAVGAASk	Unambiguous	1	1	TLN1_HUMAN	N-Term(iTRAQ8plex); K21(iTRAQ8plex)	HCD	1	0	1	1	290690	Unique	Used	1	0.849843	0.960319	1.0123	0.884359	0.855985	30.98	0	32.3033	40	4	698.384	2790.51	-7.0745	44.45	8572	8572	MS2	13/232	itraq_10_ce35.raw
	High	sQLAAAAR	Unambiguous	1	1	TLN1_HUMAN	N-Term(iTRAQ8plex)	HCD	1	0	1	1	226000	Unique	Used	1	0.924884	0.670942	0.826005	0.597348	0.728911	30.73	0	23.4615	18	2	546.324	1091.64	-6.1253	14.0921	971	971	MS2	7/80	F20.raw
	High	tVTDmLMTIcAR	Unconsidered	1	1	TLN1_HUMAN	N-Term(iTRAQ8plex); M5(Oxidation); C10(Methylthio)	HCD		0.2308	2	2	282481	Redundant	Not Used	1	0.93813	0.768368	0.931088	0.695115	0.773294	30.01	0	22.028	139	2	860.923	1720.84	-1.60213	42.899	7767	7767	MS2	6/88	F9.raw
	High	eLVAQGk	Unambiguous	2	1	TLN1_HUMAN	N-Term(iTRAQ8plex); K7(iTRAQ8plex)	HCD	1	0	1	1	284676	Unique	Used	1	1.05236	0.591483	0.730955	0.683641	0.81943	29.84	0	11.3618	46	2	676.919	1352.83	-3.46607	14.9406	1556	1556	MS2	5/56	itraq_10_ce35.raw
	High	eLVAQGk	Unambiguous	2	1	TLN1_HUMAN	N-Term(iTRAQ8plex); K7(iTRAQ8plex)	HCD	1	0	1	1	269619	Unique	Used	1	0.943731	0.641929	0.81208	0.591298	0.872472	29.81	0	19.7346	25	2	676.919	1352.83	-3.01491	15.0432	1519	1519	MS2	5/56	F8.raw
	High	lnEAAAGLNQAATELVQASR	Unconsidered	1	1	TLN1_HUMAN	N-Term(iTRAQ8plex); N2(Deamidated)	HCD		0.5652	4	4	149289	Redundant	Not Used	1	1.31152	1.37896	1.16497	0.932452	0.916086	29.51	0	8.35895	90	2	1166.62	2332.23	-3.38105	28.7513	4339	4339	MS2	23/224	F1.raw
	High	tVTDMLMTIcAR	Unambiguous	1	1	TLN1_HUMAN	N-Term(iTRAQ8plex); C10(Methylthio)	HCD	1	0	1	1	173603	Unique	Used	1	0.890501	0.632818	1.03084	0.603318	0.689928	29.29	0	8.84621	190	2	852.924	1704.84	-2.80979	46.6007	7287	7287	MS2	7/88	F12.raw
	High	kAAGHPGDPESQQR	Unambiguous	1	1	TLN1_HUMAN	N-Term(iTRAQ8plex); K1(iTRAQ8plex)	HCD	1	0	1	1	181873	Unique	Used	1	0.994772	2.43015	2.18343	1.93907	2.61842	29.23	1	11.2232	347	4	522.284	2086.11	-5.32521	12.0895	1004	1004	MS2	10/156	F14.raw
	High	aGALQcSPSDAYTk	Unambiguous	1	1	TLN1_HUMAN	N-Term(iTRAQ8plex); C6(Methylthio); K14(iTRAQ8plex)	HCD	1	0	1	1	278598	Unique	Used	1	0.979452	0.63431	0.970441	0.756124	0.805943	29.13	0	23.5784	58	2	1033.53	2066.04	-3.36563	22.498	3237	3237	MS2	7/140	F9.raw
	High	aVAEQIPLLVQGVR	Unambiguous	1	1	TLN1_HUMAN	N-Term(iTRAQ8plex)	HCD	1	0	1	1	165590	Unique	Used	1	1.03946	0.716493	0.983857	0.749931	0.884063	29.11	0	20.1239	118	2	899.047	1797.09	-2.18361	35.4495	5683	5683	MS2	6/140	F11.raw
	High	eLVAQGk	Unambiguous	2	1	TLN1_HUMAN	N-Term(iTRAQ8plex); K7(iTRAQ8plex)	HCD	1	0	1	1	277125	Unique	Used	1	0.905942	0.664081	0.748202	0.584268	0.775698	29.1	0	9.68755	18	2	676.919	1352.83	-4.09771	15.1318	1519	1519	MS2	5/56	F9.raw
	High	qVAASTAQLLVAck	Unambiguous	2	1	TLN1_HUMAN	N-Term(iTRAQ8plex); C13(Methylthio); K14(iTRAQ8plex)	HCD	1	0	1	1	203631	Unique	Used	1	1.07495	0.725829	0.840411	0.823674	0.898427	29.07	0	13.2813	21	3	686.393	2057.16	-2.97805	33.3147	4932	4932	MS2	11/156	F17.raw
	High	mATNAAAQnAIk	Unambiguous	1	1	TLN1_HUMAN	N-Term(iTRAQ8plex); N9(Deamidated); K12(iTRAQ8plex)	HCD	1	0	1	1	277537	Unique	Used	1	1.04846	1.36775	1.2551	1.29357	1.23404	28.67	0	92.0005	75	2	907.005	1813	-4.12044	17.1523	1999	1999	MS2	9/120	F9.raw
	High	mATNAAAqNAIk	Unambiguous	1	1	TLN1_HUMAN	N-Term(iTRAQ8plex); Q8(Deamidated); K12(iTRAQ8plex)	HCD	1	0	1	2	277537	Redundant	Not Used	1	1.04846	1.36775	1.2551	1.29357	1.23404	28.67	0	92.0005	75	2	907.005	1813	-4.12044	17.1523	1999	1999	MS2	9/120	F9.raw
	High	lLAALLEDEGGSGRPLLQAAk	Unambiguous	1	1	TLN1_HUMAN	N-Term(iTRAQ8plex); K21(iTRAQ8plex)	HCD	1	0	1	1	244857	Unique	Used	1	0.99094	1.10804	2.05995	1.62615	1.98102	28.67	0	26.8227	19	3	910.868	2730.59	-2.83289	39.3952	7087	7087	MS2	20/188	F4.raw
	High	eQGVEEHETLLLR	Unambiguous	1	1	TLN1_HUMAN	N-Term(iTRAQ8plex)	HCD	1	0	1	1	219010	Unique	Used	1	0.931449	0.44385	0.540547	0.377606	0.37145	28.56	0	48.8988	20	2	929.002	1857	-3.01875	19.9554	2199	2199	MS2	12/140	F2.raw
	High	sGASGPENFQVGSMPPAQQQITSGQmHR	Unconsidered	1	1	TLN1_HUMAN	N-Term(iTRAQ8plex); M26(Oxidation)	HCD		0.7228	2	2	183425	Redundant	Not Used	1	1.02907	0.655575	0.985838	0.810029	1.04735	28.46	0	37.2053	188	3	1083.19	3247.56	2.92917	20.9784	2814	2814	MS2	9/296	F14.raw
	High	lLSDSLPPSTGTFQEAQSR	Unambiguous	1	1	TLN1_HUMAN	N-Term(iTRAQ8plex)	HCD	1	0	1	1	220488	Unique	Used	1	1.01446	0.658142	0.957116	0.614193	0.671423	28.38	0	39.4354	49	2	1169.61	2338.21	-3.85706	27.157	3923	3923	MS2	15/164	F2.raw
	High	gLAGAVSELLR	Unambiguous	1	1	TLN1_HUMAN	N-Term(iTRAQ8plex)	HCD	1	0	1	1	172703	Unique	Used	1	0.887773	0.685912	0.916168	0.6749	0.710082	28.07	0	51.3436	285	2	695.422	1389.84	-0.0314997	38.6098	6237	6237	MS2	7/80	F12.raw
	High	eLVAQGk	Unambiguous	2	1	TLN1_HUMAN	N-Term(iTRAQ8plex); K7(iTRAQ8plex)	HCD	1	0	1	1	154876	Unique	Used	1	0.942899	0.680322	0.821923	0.680047	0.77962	27.66	0	30.297	77	2	676.918	1352.83	-4.72935	15.3664	1569	1569	MS2	6/56	F10.raw
	High	vGDDPAVWQLk	Unambiguous	1	1	TLN1_HUMAN	N-Term(iTRAQ8plex); K11(iTRAQ8plex)	HCD	1	0	1	1	219958	Unique	Used	1	0.971683	0.609233	0.604731	0.737445	0.749611	27.45	0	11.914	7	2	918.523	1836.04	-4.95717	24.5401	3305	3305	MS2	8/88	F2.raw
	High	iLADATAk	Unambiguous	1	1	TLN1_HUMAN	N-Term(iTRAQ8plex); K8(iTRAQ8plex)	HCD	1	0	1	1	263212	Unique	Used	1	1.10734	0.742469	0.897383	0.721966	0.815783	27.38	0	67.396	44	2	705.939	1410.87	-4.88079	21.0692	2934	2934	MS2	7/56	F7.raw
	High	aGFLDLk	Unambiguous	1	1	TLN1_HUMAN	N-Term(iTRAQ8plex); K7(iTRAQ8plex)	HCD	1	0	1	1	264098	Unique	Used	1	0.927433	0.499116	0.539991	0.671381	0.698387	27.11	0	42.2748	83	2	686.425	1371.84	-2.67141	25.4349	3967	3967	MS2	6/48	F7.raw
	High	aDAEGESDLEnSR	Unambiguous	1	1	TLN1_HUMAN	N-Term(iTRAQ8plex); N11(Deamidated)	HCD	1	0	1	1	146770	Unique	Used	1	0.958525	0.74436	0.993404	0.64272	0.926197	27.06	0	39.5822	139	3	566.596	1697.77	-2.82752	15.7426	1400	1400	MS2	12/104	F1.raw
	High	dPVQLNLLYVQAR	Unambiguous	2	1	TLN1_HUMAN	N-Term(iTRAQ8plex)	HCD	1	0	1	1	165269	Unique	Used	1	1.05676	0.714683	0.915149	0.62581	0.830909	27.04	0	29.3927	73	2	917.029	1833.05	-1.05723	33.5461	5309	5309	MS2	12/132	F11.raw
	High	tVTDMLMTIcAR	Unambiguous	1	1	TLN1_HUMAN	N-Term(iTRAQ8plex); C10(Methylthio)	HCD	1	0	1	1	282937	Unique	Used	1	0.938072	0.824625	0.97422	0.761444	0.72543	26.63	0	37.1772	315	2	852.925	1704.84	-1.52095	46.2775	8299	8299	MS2	8/88	F9.raw
	High	tVTDMLMTIcAR	Unambiguous	1	1	TLN1_HUMAN	N-Term(iTRAQ8plex); C10(Methylthio)	HCD	1	0	1	1	160338	Unique	Used	1	0.963061	0.580343	0.97751	0.612829	0.731804	26.24	0	29.0718	500	2	852.92	1704.83	-7.46397	46.455	7941	7941	MS2	7/88	F10.raw
	High	tVTDMLMTIcAR	Unambiguous	1	1	TLN1_HUMAN	N-Term(iTRAQ8plex); C10(Methylthio)	HCD	1	0	1	1	167026	Unique	Used	1	1.01158	0.58134	1.00258	0.590232	0.772591	25.89	0	10.1034	382	2	852.924	1704.84	-3.0246	46.5595	7358	7358	MS2	7/88	F11.raw
	High	iSIGNVVk	Unambiguous	1	1	TLN1_HUMAN	N-Term(iTRAQ8plex); K8(iTRAQ8plex)	HCD	1	0	1	1	201223	Unique	Used	1	1.01541	1.51999	1.04157	1.19628	1.20466	25.48	0	45.7372	37	2	719.464	1437.92	-3.20297	20.2494	2122	2122	MS2	7/68	F17.raw
FAS_HUMAN	(P49327) Fatty acid synthase	8361.11	42.41	1	71	71	267	1	0	1.00559	9.59549	1.68084	34.1332	1.30888	22.5568	1.0786	0.943527	17.8418	2511	273.254	6.44287
	Confidence Level	Sequence	PSM Ambiguity	# Proteins	# Protein Groups	Protein Group Accessions	Modifications	Activation Type	ΔScore	ΔCn	Rank	Search Engine Rank	QuanResultID	Quan Info	Quan Usage	113/113	114/113	115/113	116/113	117/113	118/113	IonScore	# Missed Cleavages	Isolation Interference [%]	Ion Inject Time [ms]	Charge	m/z [Da]	MH+ [Da]	ΔM [ppm]	RT [min]	First Scan	Last Scan	MS Order	Ions Matched	Spectrum File
	High	lLLEVTYEAIVDGGINPDSLR	Unambiguous	1	1	FAS_HUMAN	N-Term(iTRAQ8plex)	HCD	1	0	1	1	152623	Unique	Used	1	0.988576	2.82689	1.75639	1.28254	1.11158	111.11	0	4.52767	38	2	1296.21	2591.42	-1.44553	46.6796	8229	8229	MS2	17/180	F1.raw
	High	tGGAYGEDLGADYNLSQVcDGk	Unambiguous	1	1	FAS_HUMAN	N-Term(iTRAQ8plex); C19(Methylthio); K22(iTRAQ8plex)	HCD	1	0	1	1	149683	Unique	Used	1	0.9631	1.97334	1.10252	1.3257	0.897741	101.14	0	6.319	23	2	1444.18	2887.36	-5.06695	30.7649	4799	4799	MS2	23/200	F1.raw
	High	lQLnGNLQLELAQVLAQERPk	Unambiguous	1	1	FAS_HUMAN	N-Term(iTRAQ8plex); N4(Deamidated); K21(iTRAQ8plex)	HCD	0.1935	0	1	1	236153	Unique	Used	1	0.930506	1.88105	1.14202	1.10129	0.935653	93.39	0	23.199	20	3	995.583	2984.74	0.067517	36.0781	6229	6229	MS2	24/236	F3.raw
	High	lQLnGNLQLELAQVLAQERPk	Unambiguous	1	1	FAS_HUMAN	N-Term(iTRAQ8plex); N4(Deamidated); K21(iTRAQ8plex)	HCD	0.1461	0	1	1	244679	Unique	Used	1	0.933537	2.55334	1.62447	1.31954	1.16867	89.35	0	10.1861	39	2	1492.87	2984.73	-2.19783	38.4422	6879	6879	MS2	15/236	F4.raw
	High	tLLEGSGLESIISIIHSSLAEPR	Unambiguous	1	1	FAS_HUMAN	N-Term(iTRAQ8plex)	HCD	1	0	1	1	238066	Unique	Used	1	0.819448	2.75648	2.08552	1.48294	0.972929	87.56	0	0	103	3	909.509	2726.51	-4.76311	46.6251	8461	8461	MS2	27/176	F3.raw
	High	aLGLGVEQLPVVFEDVVLHQATILPk	Unambiguous	1	1	FAS_HUMAN	N-Term(iTRAQ8plex); K26(iTRAQ8plex)	HCD	1	0	1	1	238062	Unique	Used	1	1.21578	3.1412	1.48537	1.36157	1.01149	87.39	0	4.55726	81	3	1132	3393.98	-4.72574	46.5962	8456	8456	MS2	24/272	F3.raw
	High	acLDTAVENMPSLk	Unambiguous	1	1	FAS_HUMAN	N-Term(iTRAQ8plex); C2(Methylthio); K14(iTRAQ8plex)	HCD	1	0	1	1	221027	Unique	Used	1	1.20771	2.46528	1.93015	1.3977	1.13732	82.54	0	25.5661	34	2	1073.56	2146.1	-6.46358	29.8478	4552	4552	MS2	11/124	F2.raw
	High	aLGLGVEQLPVVFEDVVLHQATILPk	Unambiguous	1	1	FAS_HUMAN	N-Term(iTRAQ8plex); K26(iTRAQ8plex)	HCD	1	0	1	1	238511	Unique	Used	1	1.01576	1.71284	1.32205	0.932887	0.858948	82.08	0	44.1422	147	3	1132	3393.99	-2.02823	49.6714	8980	8980	MS2	23/272	F3.raw
	High	fDLSQNHPLGMAIFLk	Unambiguous	1	1	FAS_HUMAN	N-Term(iTRAQ8plex); K16(iTRAQ8plex)	HCD	1	0	1	1	179554	Unique	Used	1	0.988479	2.82011	2.23006	2.01027	1.51163	81.27	0	9.50753	107	2	1220.19	2439.36	-1.67838	37.5082	6642	6642	MS2	13/164	F13.raw
	High	tLLEGSGLESIISIIHSSLAEPR	Unambiguous	1	1	FAS_HUMAN	N-Term(iTRAQ8plex)	HCD	1	0	1	1	238225	Unique	Used	1	0.971826	0.878883	0.995877	0.875915	0.847664	80.73	0	33.6655	260	3	909.515	2726.53	1.75115	47.5434	8646	8646	MS2	15/176	F3.raw
	High	gNAGQSNYGFANSAMER	Unambiguous	1	1	FAS_HUMAN	N-Term(iTRAQ8plex)	HCD	1	0	1	1	155533	Unique	Used	1	1.11568	2.64917	1.93203	1.53596	1.29272	79.78	0	7.49992	36	2	1039.48	2077.96	-2.35227	18.8049	2335	2335	MS2	16/188	F10.raw
	High	fDLSQNHPLGMAIFLk	Unambiguous	1	1	FAS_HUMAN	N-Term(iTRAQ8plex); K16(iTRAQ8plex)	HCD	1	0	1	1	179624	Unique	Used	1	1.01892	2.64717	2.27112	1.88233	1.49268	79.42	0	6.55704	217	2	1220.18	2439.36	-2.1788	37.906	6723	6723	MS2	11/164	F13.raw
	High	tLLEGSGLESIISIIHSSLAEPR	Unambiguous	1	1	FAS_HUMAN	N-Term(iTRAQ8plex)	HCD	1	0	1	1	246118	Unique	Used	1	1.10745	1.62798	1.38629	1.0931	1.17308	79.12	0	22.5345	92	3	909.513	2726.53	0.408007	47.0791	8558	8558	MS2	23/176	F4.raw
	High	acLDTAVENMPSLk	Unambiguous	1	1	FAS_HUMAN	N-Term(iTRAQ8plex); C2(Methylthio); K14(iTRAQ8plex)	HCD	1	0	1	1	221096	Unique	Used	1	1.01503	1.94596	1.46456	1.20833	1.00335	78.07	0	5.41647	9	2	1073.56	2146.1	-5.66725	30.205	4633	4633	MS2	10/124	F2.raw
	High	gNAGQSNYGFANSAMER	Unambiguous	1	1	FAS_HUMAN	N-Term(iTRAQ8plex)	HCD	1	0	1	1	162940	Unique	Used	1	1.03312	3.02758	2.10857	1.6999	1.47269	77.75	0	32.2204	184	2	1039.48	2077.96	-4.11463	20.4463	2591	2591	MS2	16/188	F11.raw
	High	dLVEAVAHILGIR	Unambiguous	1	1	FAS_HUMAN	N-Term(iTRAQ8plex)	HCD	1	0	1	1	268588	Unique	Used	1	0.867426	1.64312	1.19395	0.889736	0.891978	77.73	0	3.25106	377	3	570.678	1710.02	-1.41057	53.6893	9206	9206	MS2	10/96	F7.raw
	High	aLGLGVEQLPVVFEDVVLHQATILPk	Unambiguous	1	1	FAS_HUMAN	N-Term(iTRAQ8plex); K26(iTRAQ8plex)	HCD	1	0	1	1	238627	Unique	Used	1	1.03012	1.62304	1.35122	0.960039	0.93581	76.98	0	16.3122	500	3	1132	3393.99	-3.10724	50.5511	9115	9115	MS2	23/272	F3.raw
	High	lQLNGnLQLELAQVLAQERPk	Unambiguous	1	1	FAS_HUMAN	N-Term(iTRAQ8plex); N6(Deamidated); K21(iTRAQ8plex)	HCD		0.1461	2	2	244679	Redundant	Not Used	1	0.933537	2.55334	1.62447	1.31954	1.16867	76.48	0	10.1861	39	2	1492.87	2984.73	-2.19783	38.4422	6879	6879	MS2	10/236	F4.raw
	High	lQLNGnLQLELAQVLAQERPk	Unconsidered	1	1	FAS_HUMAN	N-Term(iTRAQ8plex); N6(Deamidated); K21(iTRAQ8plex)	HCD		0.1935	2	2	236153	Redundant	Not Used	1	0.930506	1.88105	1.14202	1.10129	0.935653	75.28	0	23.199	20	3	995.583	2984.74	0.067517	36.0781	6229	6229	MS2	22/236	F3.raw
	High	lqLNGNLQLELAQVLAQERPk	Unconsidered	1	1	FAS_HUMAN	N-Term(iTRAQ8plex); Q2(Deamidated); K21(iTRAQ8plex)	HCD		0.1935	2	3	236153	Redundant	Not Used	1	0.930506	1.88105	1.14202	1.10129	0.935653	74.96	0	23.199	20	3	995.583	2984.74	0.067517	36.0781	6229	6229	MS2	22/236	F3.raw
	High	gNAGQSNYGFAnSAMER	Unambiguous	1	1	FAS_HUMAN	N-Term(iTRAQ8plex); N12(Deamidated)	HCD	0.6164	0	1	1	218795	Unique	Used	1	0.935346	1.49614	1.12288	0.896923	0.957612	73.48	0	6.68805	38	2	1039.97	2078.94	-4.05743	18.9365	1948	1948	MS2	15/188	F2.raw
	High	aLGLGVEQLPVVFEDVVLHQATILPk	Unambiguous	1	1	FAS_HUMAN	N-Term(iTRAQ8plex); K26(iTRAQ8plex)	HCD	1	0	1	1	246083	Unique	Used	1	1.00613	2.09894	1.49042	1.28167	1.00798	72.43	0	25.514	80	3	1132	3393.99	-3.21514	46.8743	8517	8517	MS2	11/272	F4.raw
	High	lqLNGNLQLELAQVLAQERPk	Unconsidered	1	1	FAS_HUMAN	N-Term(iTRAQ8plex); Q2(Deamidated); K21(iTRAQ8plex)	HCD		0.191	3	3	244679	Redundant	Not Used	1	0.933537	2.55334	1.62447	1.31954	1.16867	71.91	0	10.1861	39	2	1492.87	2984.73	-2.19783	38.4422	6879	6879	MS2	10/236	F4.raw
	High	vVVQVLAEEPEAVLk	Unambiguous	1	1	FAS_HUMAN	N-Term(iTRAQ8plex); K15(iTRAQ8plex)	HCD	1	0	1	1	221844	Unique	Used	1	1.1157	2.51878	1.45316	1.20246	0.984416	71.46	0	21.8222	18	2	1116.17	2231.34	-5.33699	33.9361	5505	5505	MS2	11/156	F2.raw
	High	lQLnGNLQLELAQVLAQERPk	Unambiguous	1	1	FAS_HUMAN	N-Term(iTRAQ8plex); N4(Deamidated); K21(iTRAQ8plex)	HCD	0.1831	0	1	1	244815	Unique	Used	1	1.01843	1.88503	1.22315	1.38188	1.09071	70.8	0	21.2007	17	3	995.58	2984.73	-3.1839	39.1818	7038	7038	MS2	24/236	F4.raw
	High	rPTPQDSPIFLPVDDTSFR	Unambiguous	1	1	FAS_HUMAN	N-Term(iTRAQ8plex)	HCD	1	0	1	1	220461	Unique	Used	1	0.850106	1.93097	1.62088	1.05543	0.778518	70.6	0	5.71719	19	2	1246.65	2492.3	-4.16638	27.0295	3892	3892	MS2	11/216	F2.raw
	High	vYATILNAGTNTDGFk	Unambiguous	1	1	FAS_HUMAN	N-Term(iTRAQ8plex); K16(iTRAQ8plex)	HCD	1	0	1	1	280457	Unique	Used	1	1.06074	1.63805	1.32352	1.10221	0.90136	70.46	0	0	63	2	1147.13	2293.26	-1.88189	31.8732	5406	5406	MS2	9/156	F9.raw
	High	aALQEELQLck	Unambiguous	1	1	FAS_HUMAN	N-Term(iTRAQ8plex); C10(Methylthio); K11(iTRAQ8plex)	HCD	1	0	1	1	234830	Unique	Used	1	1.05375	2.22631	1.38161	1.47476	1.16302	69.74	0	41.187	45	2	950.526	1900.05	-1.99708	29.4565	4685	4685	MS2	9/108	F3.raw
	High	aLGLGVEQLPVVFEDVVLHQATILPk	Unambiguous	1	1	FAS_HUMAN	N-Term(iTRAQ8plex); K26(iTRAQ8plex)	HCD	1	0	1	1	238273	Unique	Used	1	0.931979	1.39472	1.23379	0.957541	0.851976	69.56	0	18.4527	267	3	1132	3394	-0.517636	47.9342	8702	8702	MS2	24/272	F3.raw
	High	tLLEGSGLESIISIIHSSLAEPR	Unambiguous	1	1	FAS_HUMAN	N-Term(iTRAQ8plex)	HCD	1	0	1	1	246314	Unique	Used	1	1.02978	1.05623	1.14012	0.937835	0.947842	69.02	0	25.2548	344	3	909.514	2726.53	1.41536	48.8784	8786	8786	MS2	20/176	F4.raw
	High	lQLNGNLQLELAQVLAQERPk	Unambiguous	1	1	FAS_HUMAN	N-Term(iTRAQ8plex); K21(iTRAQ8plex)	HCD	1	0	1	1	236271	Unique	Used	1	0.950203	2.26589	1.39273	1.31821	1.06454	68.49	0	0	19	2	1492.37	2983.73	-7.22833	36.6734	6367	6367	MS2	13/236	F3.raw
	High	gTHTGVWVGVSGSETSEALSR	Unambiguous	1	1	FAS_HUMAN	N-Term(iTRAQ8plex)	HCD	1	0	1	1	263240	Unique	Used	1	1.17348	2.45631	1.76488	1.10496	0.926051	68.4	0	6.67447	39	2	1211.12	2421.23	-1.81192	21.2029	2966	2966	MS2	17/160	F7.raw
	High	lQLNGNLqLELAQVLAQERPk	Unconsidered	1	1	FAS_HUMAN	N-Term(iTRAQ8plex); Q8(Deamidated); K21(iTRAQ8plex)	HCD		0.2688	4	4	236153	Redundant	Not Used	1	0.930506	1.88105	1.14202	1.10129	0.935653	68.35	0	23.199	20	3	995.583	2984.74	0.067517	36.0781	6229	6229	MS2	14/236	F3.raw
	High	tLLEGSGLESIISIIHSSLAEPR	Unambiguous	1	1	FAS_HUMAN	N-Term(iTRAQ8plex)	HCD	1	0	1	1	246052	Unique	Used	1	0.902307	3.25136	2.02943	1.7506	1.5324	67.92	0	11.6449	17	3	909.512	2726.52	-0.733664	46.7091	8481	8481	MS2	26/176	F4.raw
	High	aLGLGVEQLPVVFEDVVLHQATILPk	Unambiguous	1	1	FAS_HUMAN	N-Term(iTRAQ8plex); K26(iTRAQ8plex)	HCD	1	0	1	1	238679	Unique	Used	1	0.971884	1.60269	1.29596	1.05115	0.94094	67.81	0	15.4951	314	3	1132	3393.99	-2.45983	50.9427	9176	9176	MS2	24/272	F3.raw
	High	vVEVLAGHGHLYSR	Unambiguous	1	1	FAS_HUMAN	N-Term(iTRAQ8plex)	HCD	1	0	1	1	184272	Unique	Used	1	1.20573	3.1068	2.32838	1.71679	1.49019	67.51	0	23.8021	12	3	614.347	1841.03	-4.18206	25.3941	3803	3803	MS2	10/104	F14.raw
	High	acLDTAVENMPSLk	Unambiguous	1	1	FAS_HUMAN	N-Term(iTRAQ8plex); C2(Methylthio); K14(iTRAQ8plex)	HCD	1	0	1	1	235026	Unique	Used	1	1.04296	1.97412	1.51933	1.04084	0.936207	66.82	0	9.27415	35	2	1073.56	2146.1	-6.00853	30.4264	4914	4914	MS2	9/124	F3.raw
	High	aALQEELQLck	Unambiguous	1	1	FAS_HUMAN	N-Term(iTRAQ8plex); C10(Methylthio); K11(iTRAQ8plex)	HCD	1	0	1	1	234921	Unique	Used	1	0.908729	1.36874	1.04718	0.855207	0.747202	66.21	0	12.6087	9	2	950.523	1900.04	-5.98036	29.9177	4792	4792	MS2	9/108	F3.raw
	High	aLGLGVEQLPVVFEDVVLHQATILPk	Unambiguous	1	1	FAS_HUMAN	N-Term(iTRAQ8plex); K26(iTRAQ8plex)	HCD	1	0	1	1	238703	Unique	Used	1	1.03901	1.49777	1.45036	1.12051	1.01789	65.8	0	85.6012	183	3	1132	3393.98	-4.29414	51.1275	9204	9204	MS2	22/272	F3.raw
	High	dTVTISGPQAPVFEFVEQLR	Unambiguous	1	1	FAS_HUMAN	N-Term(iTRAQ8plex)	HCD	1	0	1	1	223000	Unique	Used	1	0.947135	1.95861	1.33345	0.907324	0.898836	65.31	0	8.57835	43	2	1269.18	2537.36	0.337939	39.8118	6854	6854	MS2	14/196	F2.raw
	High	vAAAVDLIIk	Unambiguous	1	1	FAS_HUMAN	N-Term(iTRAQ8plex); K10(iTRAQ8plex)	HCD	1	0	1	1	281398	Unique	Used	1	0.953048	1.79359	1.17685	1.05396	0.883927	65.23	0	26.1181	22	2	811.026	1621.04	-4.40613	36.7782	6504	6504	MS2	8/72	F9.raw
	High	aLGLGVEQLPVVFEDVVLHQATILPk	Unambiguous	1	1	FAS_HUMAN	N-Term(iTRAQ8plex); K26(iTRAQ8plex)	HCD	1	0	1	1	238454	Unique	Used	1	0.96353	1.57639	1.2029	1.13555	1.00506	65.15	0	28.0572	137	3	1132	3393.99	-1.70453	49.2747	8913	8913	MS2	21/272	F3.raw
	High	vVVQVLAEEPEAVLk	Unambiguous	1	1	FAS_HUMAN	N-Term(iTRAQ8plex); K15(iTRAQ8plex)	HCD	1	0	1	1	221882	Unique	Used	1	0.771738	2.14009	1.48919	1.33626	1.08503	65.03	0	10.3933	3	3	744.451	2231.34	-4.49505	34.1333	5550	5550	MS2	17/156	F2.raw
	High	tLLEGSGLESIISIIHSSLAEPR	Unambiguous	1	1	FAS_HUMAN	N-Term(iTRAQ8plex)	HCD	1	0	1	1	246168	Unique	Used	1	1.06149	1.26536	1.27085	0.944299	0.97764	64.87	0	29.6289	158	3	909.511	2726.52	-2.00965	47.4422	8616	8616	MS2	20/176	F4.raw
	High	vVVQVLAEEPEAVLk	Unambiguous	1	1	FAS_HUMAN	N-Term(iTRAQ8plex); K15(iTRAQ8plex)	HCD	1	0	1	1	221930	Unique	Used	1	1.04588	2.18992	1.55221	1.08932	0.941471	64.28	0	19.1436	27	2	1116.17	2231.34	-4.89933	34.3777	5606	5606	MS2	9/156	F2.raw
	High	dLVEAVAHILGIR	Unambiguous	1	1	FAS_HUMAN	N-Term(iTRAQ8plex)	HCD	1	0	1	1	275458	Unique	Used	1	0.719868	2.23033	1.49835	1.26923	0.937921	64.2	0	4.90474	72	3	570.678	1710.02	-1.73181	46.7726	8331	8331	MS2	9/96	F8.raw
	High	dTSFEQHVLWHTGGk	Unambiguous	1	1	FAS_HUMAN	N-Term(iTRAQ8plex); K15(iTRAQ8plex)	HCD	1	0	1	1	155990	Unique	Used	1	1.01166	2.67852	1.68	1.4967	1.27984	64.14	0	7.74557	61	2	1175.61	2350.22	-8.72739	21.119	2868	2868	MS2	14/148	F10.raw
	High	dLVEAVAHILGIR	Unambiguous	1	1	FAS_HUMAN	N-Term(iTRAQ8plex)	HCD	1	0	1	1	268401	Unique	Used	1	1.09562	2.38193	1.64364	1.258	1.02909	63.96	0	5.92836	57	3	570.678	1710.02	-2.05304	51.53	8988	8988	MS2	9/96	F7.raw
	High	aLGLGVEQLPVVFEDVVLHQATILPk	Unambiguous	1	1	FAS_HUMAN	N-Term(iTRAQ8plex); K26(iTRAQ8plex)	HCD	1	0	1	1	238904	Unique	Used	1	0.993072	1.68084	1.45556	1.02316	0.929	63.71	0	16.7144	466	3	1132	3393.98	-3.86254	52.7288	9438	9438	MS2	21/272	F3.raw
	High	aLGLGVEQLPVVFEDVVLHQATILPk	Unambiguous	1	1	FAS_HUMAN	N-Term(iTRAQ8plex); K26(iTRAQ8plex)	HCD	1	0	1	1	238830	Unique	Used	1	0.879306	1.77655	1.32395	0.917594	0.91232	62.72	0	15.7982	127	3	1132	3393.99	-0.733436	52.0825	9352	9352	MS2	20/272	F3.raw
	High	qQEQQVPILEk	Unambiguous	1	1	FAS_HUMAN	N-Term(iTRAQ8plex); K11(iTRAQ8plex)	HCD	1	0	1	1	232863	Unique	Used	1	0.952937	2.27804	1.69113	1.18079	1.04379	62.26	0	3.77213	13	2	974.562	1948.12	-7.58681	19.7089	2391	2391	MS2	10/120	F3.raw
	High	dLVEAVAHILGIR	Unambiguous	1	1	FAS_HUMAN	N-Term(iTRAQ8plex)	HCD	1	0	1	1	268293	Unique	Used	1	1.06876	2.38552	1.68716	1.17573	1.12679	62.14	0	10.5721	101	3	570.678	1710.02	-1.41057	50.3268	8862	8862	MS2	9/96	F7.raw
	High	tLLEGSGLESIISIIHSSLAEPR	Unambiguous	1	1	FAS_HUMAN	N-Term(iTRAQ8plex)	HCD	1	0	1	1	238277	Unique	Used	1	1.09061	1.22331	1.156	0.924891	0.826146	62.13	0	46.7864	322	3	909.512	2726.52	-0.935135	47.9672	8707	8707	MS2	17/176	F3.raw
	High	tLLEGSGLESIISIIHSSLAEPR	Unambiguous	1	1	FAS_HUMAN	N-Term(iTRAQ8plex)	HCD	1	0	1	1	238326	Unique	Used	1	1.14696	1.17317	1.22395	1.15885	0.852391	62.13	0	30.5733	236	3	909.514	2726.53	0.810949	48.3569	8764	8764	MS2	17/176	F3.raw
	High	lQLnGNLQLELAQVLAQERPk	Unambiguous	1	1	FAS_HUMAN	N-Term(iTRAQ8plex); N4(Deamidated); K21(iTRAQ8plex)	HCD	0.1129	0	1	1	244749	Unique	Used	1	0.994827	1.41175	0.934271	1.21931	0.96421	61.92	0	26.9019	29	3	995.581	2984.73	-2.69312	38.8255	6961	6961	MS2	25/236	F4.raw
	High	gyDYGPHFQGILEASLEGDSGR	Unambiguous	1	1	FAS_HUMAN	N-Term(iTRAQ8plex); Y2(iTRAQ8plex)	HCD	0.0484	0	1	1	242659	Unique	Used	1	1.11201	1.50239	1.19781	1.0156	1.08949	61.88	0	19.9436	63	2	1488.74	2976.47	-6.94533	27.9937	4522	4522	MS2	18/220	F4.raw
	High	dLVEAVAHILGIR	Unambiguous	1	1	FAS_HUMAN	N-Term(iTRAQ8plex)	HCD	1	0	1	1	268071	Unique	Used	1	1.26834	1.99759	1.45869	1.11629	0.991347	61.79	0	14.8312	91	3	570.678	1710.02	-1.83889	47.8575	8603	8603	MS2	9/96	F7.raw
	High	iPGLLSPHPLLQLSYTATDR	Unambiguous	1	1	FAS_HUMAN	N-Term(iTRAQ8plex)	HCD	1	0	1	1	179893	Unique	Used	1	1.06672	2.23991	1.84055	1.26537	1.16191	60.98	0	26.2357	66	3	832.807	2496.41	-1.95849	39.6227	7037	7037	MS2	9/184	F13.raw
	High	iPGLLSPHPLLQLSYTATDR	Unambiguous	1	1	FAS_HUMAN	N-Term(iTRAQ8plex)	HCD	1	0	1	1	179839	Unique	Used	1	1.15186	1.48816	1.45331	0.972407	1.06611	60.57	0	28.3039	113	3	832.808	2496.41	-1.73845	39.2638	6974	6974	MS2	9/184	F13.raw
	High	tLLEGSGLESIISIIHSSLAEPR	Unambiguous	1	1	FAS_HUMAN	N-Term(iTRAQ8plex)	HCD	1	0	1	1	246239	Unique	Used	1	1.00778	1.10953	1.35346	0.97601	1.03617	60.56	0	31.7868	480	3	909.514	2726.53	1.61683	48.1721	8699	8699	MS2	17/176	F4.raw
	High	lQLnGNLQLELAQVLAQERPk	Unambiguous	1	1	FAS_HUMAN	N-Term(iTRAQ8plex); N4(Deamidated); K21(iTRAQ8plex)	HCD	0.2459	0	1	1	236311	Unique	Used	1	1.21142	1.14476	1.00702	0.875261	0.869063	60.53	0	34.0666	52	3	995.577	2984.72	-6.1286	36.861	6413	6413	MS2	19/236	F3.raw
	High	gLVQALQTk	Unambiguous	1	1	FAS_HUMAN	N-Term(iTRAQ8plex); K9(iTRAQ8plex)	HCD	1	0	1	1	201363	Unique	Used	1	0.895628	1.72742	1.19612	1.04082	0.903033	60.42	0	31.7743	5	2	783.491	1565.97	-5.73853	20.9758	2286	2286	MS2	8/84	F17.raw
	High	dLVEAVAHILGIR	Unambiguous	1	1	FAS_HUMAN	N-Term(iTRAQ8plex)	HCD	1	0	1	1	268257	Unique	Used	1	1.05172	2.07891	1.75112	1.13892	0.955585	60.3	0	11.6971	94	3	570.678	1710.02	-1.73181	49.9297	8820	8820	MS2	9/96	F7.raw
	High	dLVEAVAHILGIR	Unambiguous	1	1	FAS_HUMAN	N-Term(iTRAQ8plex)	HCD	1	0	1	1	268185	Unique	Used	1	1.01765	2.10757	1.69609	1.22954	1.00481	60.28	0	12.6217	152	3	570.678	1710.02	-1.51765	49.1117	8736	8736	MS2	9/96	F7.raw
	High	dLVEAVAHILGIR	Unambiguous	1	1	FAS_HUMAN	N-Term(iTRAQ8plex)	HCD	1	0	1	1	268650	Unique	Used	1	1.17621	1.63194	1.42425	0.975951	0.882846	60.14	0	22.8821	500	3	570.679	1710.02	-0.0185597	54.4364	9278	9278	MS2	9/96	F7.raw
	High	dGLLENQTPEFFQDVckPk	Unambiguous	1	1	FAS_HUMAN	N-Term(iTRAQ8plex); C16(Methylthio); K17(iTRAQ8plex); K19(iTRAQ8plex)	HCD	1	0	1	1	221307	Unique	Used	1	0.944965	1.39731	0.796616	1.39427	1.08572	59.61	0	2.60995	21	2	1583.83	3166.66	-2.24717	31.2324	4879	4879	MS2	13/196	F2.raw
	High	tLLEGSGLESIISIIHSSLAEPR	Unambiguous	1	1	FAS_HUMAN	N-Term(iTRAQ8plex)	HCD	1	0	1	1	238757	Unique	Used	1	0.911731	0.934443	0.964737	0.817232	0.735455	59.37	0	21.4706	165	3	909.51	2726.52	-3.08417	51.5217	9267	9267	MS2	26/176	F3.raw
	High	lQLNGNLqLELAQVLAQERPk	Unconsidered	1	1	FAS_HUMAN	N-Term(iTRAQ8plex); Q8(Deamidated); K21(iTRAQ8plex)	HCD		0.3371	4	4	244679	Redundant	Not Used	1	0.933537	2.55334	1.62447	1.31954	1.16867	59.37	0	10.1861	39	2	1492.87	2984.73	-2.19783	38.4422	6879	6879	MS2	12/236	F4.raw
	High	vAAAVDLIIk	Unambiguous	1	1	FAS_HUMAN	N-Term(iTRAQ8plex); K10(iTRAQ8plex)	HCD	1	0	1	1	166159	Unique	Used	1	1.06295	2.29216	1.81557	1.57334	1.34104	59.31	0	27.3449	54	3	541.019	1621.04	-4.56503	39.2313	6347	6347	MS2	8/72	F11.raw
	High	iPGLLSPHPLLQLSYTATDR	Unambiguous	1	1	FAS_HUMAN	N-Term(iTRAQ8plex)	HCD	1	0	1	1	186477	Unique	Used	1	0.961923	2.14697	1.47272	1.25331	1.1552	58.93	0	39.5616	191	3	832.807	2496.41	-2.03184	38.2128	6375	6375	MS2	9/184	F14.raw
	High	gYDyGPHFQGILEASLEGDSGR	Unambiguous	1	1	FAS_HUMAN	N-Term(iTRAQ8plex); Y4(iTRAQ8plex)	HCD		0.0484	2	2	242659	Redundant	Not Used	1	1.11201	1.50239	1.19781	1.0156	1.08949	58.88	0	19.9436	63	2	1488.74	2976.47	-6.94533	27.9937	4522	4522	MS2	18/220	F4.raw
	High	iPGLLSPHPLLQLSYTATDR	Unambiguous	1	1	FAS_HUMAN	N-Term(iTRAQ8plex)	HCD	1	0	1	1	179788	Unique	Used	1	1.04332	3.9469	2.40192	1.67561	1.24887	58.64	0	0	49	2	1248.71	2496.41	-0.657299	38.9534	6915	6915	MS2	13/184	F13.raw
	High	dLVEAVAHILGIR	Unambiguous	1	1	FAS_HUMAN	N-Term(iTRAQ8plex)	HCD	1	0	1	1	268113	Unique	Used	1	0.965528	2.16202	1.75534	1.11513	0.989189	58.6	0	15.8462	136	3	570.678	1710.02	-1.51765	48.3275	8652	8652	MS2	9/96	F7.raw
	High	dLVEAVAHILGIR	Unambiguous	1	1	FAS_HUMAN	N-Term(iTRAQ8plex)	HCD	1	0	1	1	268001	Unique	Used	1	0.987802	2.46902	1.5282	1.14621	0.893849	58.26	0	12.0621	83	3	570.678	1710.02	-2.05304	47.1378	8521	8521	MS2	14/96	F7.raw
	High	lqLNGNLQLELAQVLAQERPk	Unconsidered	1	1	FAS_HUMAN	N-Term(iTRAQ8plex); Q2(Deamidated); K21(iTRAQ8plex)	HCD		0.1831	2	2	244815	Redundant	Not Used	1	1.01843	1.88503	1.22315	1.38188	1.09071	58.24	0	21.2007	17	3	995.58	2984.73	-3.1839	39.1818	7038	7038	MS2	9/236	F4.raw
	High	eDGLAQQQTQLNLR	Unambiguous	1	1	FAS_HUMAN	N-Term(iTRAQ8plex)	HCD	1	0	1	1	219038	Unique	Used	1	0.954965	1.24344	0.942025	0.735687	0.726342	57.83	0	11.1119	9	2	959.514	1918.02	-4.84355	20.0932	2232	2232	MS2	12/136	F2.raw
	High	fDASFFGVHPk	Unambiguous	1	1	FAS_HUMAN	N-Term(iTRAQ8plex); K11(iTRAQ8plex)	HCD	1	0	1	1	177850	Unique	Used	1	1.03032	1.66535	1.29717	0.919309	1.02803	57.81	0	12.4928	25	2	930.515	1860.02	-1.66572	28.1937	4654	4654	MS2	9/80	F13.raw
	High	gNAGQSNyGFANSAMER	Unambiguous	1	1	FAS_HUMAN	N-Term(iTRAQ8plex); Y8(iTRAQ8plex)	HCD	1	0	1	1	200531	Unique	Used	1	1.01343	2.38158	1.67674	1.38283	1.20436	57.65	0	3.93415	58	2	1191.59	2382.16	-3.50254	16.5646	1315	1315	MS2	14/188	F17.raw
	High	vAAAVDLIIk	Unambiguous	1	1	FAS_HUMAN	N-Term(iTRAQ8plex); K10(iTRAQ8plex)	HCD	1	0	1	1	266261	Unique	Used	1	1.08057	1.94975	1.40586	1.22725	0.972969	57.58	0	44.5532	13	2	811.026	1621.05	-3.57779	36.409	6491	6491	MS2	9/72	F7.raw
	High	tLLEGSGLESIISIIHSSLAEPR	Unambiguous	1	1	FAS_HUMAN	N-Term(iTRAQ8plex)	HCD	1	0	1	1	238471	Unique	Used	1	0.987526	0.994938	1.07957	0.802788	0.819914	57.45	0	76.9354	231	3	909.511	2726.52	-2.54691	49.3881	8933	8933	MS2	16/176	F3.raw
	High	vLFPATGYLSIVWk	Unambiguous	1	1	FAS_HUMAN	N-Term(iTRAQ8plex); K14(iTRAQ8plex)	HCD	1	0	1	1	205182	Unique	Used	1	0.952349	2.40198	1.39789	1.19817	0.9523	57.29	0	6.17511	19	3	734.774	2202.31	-2.984	43.8277	6742	6742	MS2	8/104	F17.raw
	High	lQLNGNLQLELAqVLAQERPk	Unconsidered	1	1	FAS_HUMAN	N-Term(iTRAQ8plex); Q13(Deamidated); K21(iTRAQ8plex)	HCD		0.3596	5	5	244679	Redundant	Not Used	1	0.933537	2.55334	1.62447	1.31954	1.16867	56.86	0	10.1861	39	2	1492.87	2984.73	-2.19783	38.4422	6879	6879	MS2	12/236	F4.raw
	High	aLGLGVEQLPVVFEDVVLHQATILPk	Unambiguous	1	1	FAS_HUMAN	N-Term(iTRAQ8plex); K26(iTRAQ8plex)	HCD	1	0	1	1	238158	Unique	Used	1	0.936605	1.39079	1.04513	1.18532	1.01684	56.86	0	39.1246	63	3	1132	3393.99	-2.13613	47.1064	8568	8568	MS2	20/272	F3.raw
	High	vYATILNAGTNTDGFk	Unambiguous	1	1	FAS_HUMAN	N-Term(iTRAQ8plex); K16(iTRAQ8plex)	HCD	1	0	1	1	288122	Unique	Used	1	1.08562	1.59534	1.28246	1.13962	0.928563	56.63	0	12.6337	38	2	1147.13	2293.26	-1.13666	31.6231	5576	5576	MS2	15/156	itraq_10_ce35.raw
	High	dLVEAVAHILGIR	Unambiguous	1	1	FAS_HUMAN	N-Term(iTRAQ8plex)	HCD	1	0	1	1	267945	Unique	Used	1	0.944093	3.9799	2.20445	1.68188	1.13584	56.51	0	3.68929	10	3	570.677	1710.02	-2.80259	46.7742	8456	8456	MS2	14/96	F7.raw
	High	dLVEAVAHILGIR	Unambiguous	1	1	FAS_HUMAN	N-Term(iTRAQ8plex)	HCD	1	0	1	1	268617	Unique	Used	1	0.736043	1.41074	1.11797	0.863914	0.839438	56.06	0	10.8468	460	3	570.678	1710.02	-1.3035	54.0377	9240	9240	MS2	14/96	F7.raw
	High	lQLNGnLQLELAQVLAQERPk	Unconsidered	1	1	FAS_HUMAN	N-Term(iTRAQ8plex); N6(Deamidated); K21(iTRAQ8plex)	HCD		0.2113	3	3	244815	Redundant	Not Used	1	1.01843	1.88503	1.22315	1.38188	1.09071	55.93	0	21.2007	17	3	995.58	2984.73	-3.1839	39.1818	7038	7038	MS2	22/236	F4.raw
	High	iPGLLSPHPLLQLSYTATDR	Unambiguous	1	1	FAS_HUMAN	N-Term(iTRAQ8plex)	HCD	1	0	1	1	179730	Unique	Used	1	0.984905	4.1705	2.24998	1.48287	1.25868	55.78	0	1.99628	28	2	1248.71	2496.41	-0.168316	38.5919	6847	6847	MS2	9/184	F13.raw
	High	dLVEAVAHILGIR	Unambiguous	1	1	FAS_HUMAN	N-Term(iTRAQ8plex)	HCD	1	0	1	1	268557	Unique	Used	1	0.996716	1.78945	1.48123	1.0435	0.893574	55.66	0	10.7152	264	3	570.678	1710.02	-1.62473	53.3215	9170	9170	MS2	14/96	F7.raw
	High	dLVEAVAHILGIR	Unambiguous	1	1	FAS_HUMAN	N-Term(iTRAQ8plex)	HCD	1	0	1	1	268149	Unique	Used	1	1.06342	1.72946	1.54211	1.0859	0.897578	55.56	0	11.0722	90	3	570.678	1710.02	-1.73181	48.7183	8694	8694	MS2	9/96	F7.raw
	High	tLLEGSGLESIISIIHSSLAEPR	Unambiguous	1	1	FAS_HUMAN	N-Term(iTRAQ8plex)	HCD	1	0	1	1	238416	Unique	Used	1	1.14599	1.12356	1.16156	0.858398	0.820922	55.34	0	32.2798	312	3	909.512	2726.52	-1.13661	49.0009	8869	8869	MS2	21/176	F3.raw
	High	lFDHPESPTPNPTEPLFLAQAEVyk	Unambiguous	1	1	FAS_HUMAN	N-Term(iTRAQ8plex); Y24(iTRAQ8plex); K25(iTRAQ8plex)	HCD	1	0	1	1	243449	Unique	Used	1	1.13292	1.57806	1.53293	0.850023	0.869283	55.26	0	37.9552	39	3	1251.68	3753.02	-2.81981	32.1073	5444	5444	MS2	19/248	F4.raw
	High	vAAAVDLIIk	Unambiguous	1	1	FAS_HUMAN	N-Term(iTRAQ8plex); K10(iTRAQ8plex)	HCD	1	0	1	1	273840	Unique	Used	1	0.933562	1.96576	1.28373	1.28187	1.11891	55.24	0	34.0868	19	2	811.026	1621.04	-3.7284	36.6127	6444	6444	MS2	9/72	F8.raw
	High	lQLNGnLQLELAQVLAQERPk	Unambiguous	1	1	FAS_HUMAN	N-Term(iTRAQ8plex); N6(Deamidated); K21(iTRAQ8plex)	HCD		0.1129	2	2	244749	Redundant	Not Used	1	0.994827	1.41175	0.934271	1.21931	0.96421	54.97	0	26.9019	29	3	995.581	2984.73	-2.69312	38.8255	6961	6961	MS2	24/236	F4.raw
	High	tLLEGSGLESIISIIHSSLAEPR	Unambiguous	1	1	FAS_HUMAN	N-Term(iTRAQ8plex)	HCD	1	0	1	1	238524	Unique	Used	1	1.07004	0.878491	1.05448	0.825688	0.761345	54.86	0	26.5022	373	3	909.511	2726.52	-2.21112	49.7661	8995	8995	MS2	19/176	F3.raw
	High	lqLNGNLQLELAQVLAQERPk	Unambiguous	1	1	FAS_HUMAN	N-Term(iTRAQ8plex); Q2(Deamidated); K21(iTRAQ8plex)	HCD		0.1129	2	3	244749	Redundant	Not Used	1	0.994827	1.41175	0.934271	1.21931	0.96421	54.82	0	26.9019	29	3	995.581	2984.73	-2.69312	38.8255	6961	6961	MS2	24/236	F4.raw
	High	eAHLPPGAMAAVGLSWEEck	Unambiguous	1	1	FAS_HUMAN	N-Term(iTRAQ8plex); C19(Methylthio); K20(iTRAQ8plex)	HCD	1	0	1	1	243557	Unique	Used	1	0.994861	1.94241	1.63239	1.0786	1.10403	54.77	0	14.5805	45	2	1375.69	2750.38	-4.1344	32.6619	5570	5570	MS2	14/152	F4.raw
	High	sLYQSAGVAPESFEYIEAHGTGTk	Unambiguous	1	1	FAS_HUMAN	N-Term(iTRAQ8plex); K24(iTRAQ8plex)	HCD	1	0	1	1	242579	Unique	Used	1	1.26027	1.74551	1.58022	1.23809	1.20422	54.5	0	17.5161	52	3	1050.87	3150.6	-5.37756	27.575	4429	4429	MS2	17/264	F4.raw
	High	lFDHPESPTPNPTEPLFLAQAEVYk	Unambiguous	1	1	FAS_HUMAN	N-Term(iTRAQ8plex); K25(iTRAQ8plex)	HCD	1	0	1	1	221565	Unique	Used	1	1.05762	2.46813	1.51417	1.42027	1.11148	54.27	0	0	24	2	1724.91	3448.82	-2.68204	32.5345	5180	5180	MS2	18/248	F2.raw
	High	lQLNGNLQLELAqVLAQERPk	Unconsidered	1	1	FAS_HUMAN	N-Term(iTRAQ8plex); Q13(Deamidated); K21(iTRAQ8plex)	HCD		0.4301	5	5	236153	Redundant	Not Used	1	0.930506	1.88105	1.14202	1.10129	0.935653	53.46	0	23.199	20	3	995.583	2984.74	0.067517	36.0781	6229	6229	MS2	14/236	F3.raw
	High	dLVEAVAHILGIR	Unambiguous	1	1	FAS_HUMAN	N-Term(iTRAQ8plex)	HCD	1	0	1	1	268431	Unique	Used	1	1.17245	1.82809	1.52731	0.948257	1.0009	52.13	0	8.15984	182	3	570.677	1710.02	-2.58844	51.8766	9023	9023	MS2	9/96	F7.raw
	High	gTPLISPLIk	Unambiguous	1	1	FAS_HUMAN	N-Term(iTRAQ8plex); K10(iTRAQ8plex)	HCD	1	0	1	1	201879	Unique	Used	1	1.94718	6.65024	2.15345	2.50678	0.802585	52.12	0	7.39185	59	2	824.03	1647.05	-7.97726	23.584	2888	2888	MS2	7/72	F17.raw
	High	aFEVSEnGNLVVSGk	Unambiguous	1	1	FAS_HUMAN	N-Term(iTRAQ8plex); N7(Deamidated); K15(iTRAQ8plex)	HCD	0.2308	0	1	1	148542	Unique	Used	1	1.01215	1.80158	1.25908	1.13824	1.01041	51.69	0	31.6553	38	2	1080.09	2159.17	-4.18817	24.9775	3468	3468	MS2	12/144	F1.raw
	High	cTVFHGAQVEDAFR	Unambiguous	1	1	FAS_HUMAN	N-Term(iTRAQ8plex); C1(Methylthio)	HCD	1	0	1	1	264303	Unique	Used	1	1.01075	2.05275	1.52278	0.897311	0.889903	51.59	0	25.0845	19	2	965.465	1929.92	-1.45568	26.4754	4207	4207	MS2	13/128	F7.raw
	High	dLVEAVAHILGIR	Unambiguous	1	1	FAS_HUMAN	N-Term(iTRAQ8plex)	HCD	1	0	1	1	268467	Unique	Used	1	1.11828	2.38759	1.72237	1.39919	1.09828	51.27	0	6.50719	251	3	570.677	1710.02	-2.48136	52.2778	9065	9065	MS2	10/96	F7.raw
	High	sLYQSAGVAPESFEYIEAHGTGTk	Unambiguous	1	1	FAS_HUMAN	N-Term(iTRAQ8plex); K24(iTRAQ8plex)	HCD	1	0	1	1	242494	Unique	Used	1	1.65029	2.06716	2.11984	1.51151	1.47903	50.91	0	30.3382	27	3	1050.87	3150.61	-3.28532	27.1402	4330	4330	MS2	17/264	F4.raw
	High	dLVEAVAHILGIR	Unambiguous	1	1	FAS_HUMAN	N-Term(iTRAQ8plex)	HCD	1	0	1	1	268497	Unique	Used	1	1.26408	2.07812	1.44113	1.03826	1.00797	50.48	0	10.325	242	3	570.678	1710.02	-1.94597	52.6304	9100	9100	MS2	9/96	F7.raw
	High	tLLEGSGLESIISIIHSSLAEPR	Unambiguous	1	1	FAS_HUMAN	N-Term(iTRAQ8plex)	HCD	1	0	1	1	246467	Unique	Used	1	0.900778	0.81426	0.946399	0.852855	0.787445	49.78	0	38.8816	335	3	909.514	2726.53	1.48252	50.2542	8965	8965	MS2	25/176	F4.raw
	High	gILADEDSSRPVWLk	Unambiguous	1	1	FAS_HUMAN	N-Term(iTRAQ8plex); K15(iTRAQ8plex)	HCD	1	0	1	1	233940	Unique	Used	1	1.01323	2.26462	1.71612	1.34438	1.20282	49.66	0	5.328	24	2	1147.65	2294.28	-5.14571	25.0097	3647	3647	MS2	13/132	F3.raw
	High	qGVQVQVSTSNISSLEGAR	Unambiguous	1	1	FAS_HUMAN	N-Term(iTRAQ8plex)	HCD	1	0	1	1	163860	Unique	Used	1	1.10515	1.43871	3.12497	1.20537	0.976942	49.59	0	9.5049	52	2	1132.61	2264.21	-1.38405	25.6619	3665	3665	MS2	12/216	F11.raw
	High	aAPLDSIHSLAAYYIDcIR	Unambiguous	1	1	FAS_HUMAN	N-Term(iTRAQ8plex); C17(Methylthio)	HCD	1	0	1	1	267704	Unique	Used	1	1.39147	2.2842	3.15944	1.37865	1.19433	49.55	0	47.0809	230	3	814.75	2442.24	-4.01145	44.7584	8174	8174	MS2	13/144	F7.raw
	High	dLVEAVAHILGIR	Unambiguous	1	1	FAS_HUMAN	N-Term(iTRAQ8plex)	HCD	1	0	1	1	268329	Unique	Used	1	1.13121	1.67358	1.59275	0.934801	0.919362	48.21	0	9.53125	131	3	570.678	1710.02	-2.05304	50.7273	8904	8904	MS2	8/96	F7.raw
	High	dLVEAVAHILGIR	Unambiguous	1	1	FAS_HUMAN	N-Term(iTRAQ8plex)	HCD	1	0	1	1	268041	Unique	Used	1	1.25213	1.84666	1.46425	1.23494	0.917339	48.18	0	11.4576	65	3	570.678	1710.02	-1.3035	47.5121	8568	8568	MS2	15/96	F7.raw
	High	lQLNGNLQLELAQVLAqERPk	Unconsidered	1	1	FAS_HUMAN	N-Term(iTRAQ8plex); Q17(Deamidated); K21(iTRAQ8plex)	HCD		0.4839	6	6	236153	Redundant	Not Used	1	0.930506	1.88105	1.14202	1.10129	0.935653	47.7	0	23.199	20	3	995.583	2984.74	0.067517	36.0781	6229	6229	MS2	13/236	F3.raw
	High	iPGLLSPHPLLQLSYTATDR	Unambiguous	1	1	FAS_HUMAN	N-Term(iTRAQ8plex)	HCD	1	0	1	1	186541	Unique	Used	1	0.971445	0.805486	0.765383	0.631767	0.668118	47.54	0	35.2399	500	3	832.809	2496.41	0.241933	38.7517	6450	6450	MS2	8/184	F14.raw
	High	cTVFHGAQVEDAFR	Unambiguous	1	1	FAS_HUMAN	N-Term(iTRAQ8plex); C1(Methylthio)	HCD	1	0	1	1	271927	Unique	Used	1	0.899269	1.11458	0.883507	0.96862	0.971638	47.49	0	55.1261	18	3	643.979	1929.92	-2.15841	26.7939	4212	4212	MS2	11/128	F8.raw
	High	dNLEFFLAGIGR	Unambiguous	1	1	FAS_HUMAN	N-Term(iTRAQ8plex)	HCD	1	0	1	1	222183	Unique	Used	1	0.920184	3.18765	1.832	1.59838	1.12761	47.06	0	9.88434	17	2	828.453	1655.9	-3.82123	35.6804	5901	5901	MS2	10/128	F2.raw
	High	dNLEFFLAGIGR	Unambiguous	1	1	FAS_HUMAN	N-Term(iTRAQ8plex)	HCD	1	0	1	1	222112	Unique	Used	1	0.902803	2.74597	1.77794	1.41668	1.00403	47.06	0	12.1004	17	2	828.453	1655.9	-3.82123	35.3157	5818	5818	MS2	8/128	F2.raw
	High	vVEVLAGHGHLySR	Unambiguous	1	1	FAS_HUMAN	N-Term(iTRAQ8plex); Y12(iTRAQ8plex)	HCD	1	0	1	1	200840	Unique	Used	1	1.02752	1.94971	1.29862	0.976388	0.900116	47	0	10.0316	34	2	1073.12	2145.23	-2.88905	18.1569	1675	1675	MS2	7/104	F17.raw
	High	hFLLEEDkPEEPTAHAFVSTLTR	Unambiguous	1	1	FAS_HUMAN	N-Term(iTRAQ8plex); K8(iTRAQ8plex)	HCD	1	0	1	1	249975	Unique	Used	1	1.00426	1.76874	1.71842	1.32571	1.32264	46.45	0	11.8452	13	4	819.689	3275.74	-5.0819	27.253	3996	3996	MS2	23/236	F5.raw
	High	aLGLGVEQLPVVFEDVVLHQATILPk	Unambiguous	1	1	FAS_HUMAN	N-Term(iTRAQ8plex); K26(iTRAQ8plex)	HCD	1	0	1	1	238340	Unique	Used	1	0.942514	1.35609	1.26275	0.910866	0.832088	46.14	0	83.8632	210	3	1132	3394	-0.409736	48.4656	8780	8780	MS2	16/272	F3.raw
	High	iPGLLSPHPLLQLSYTATDR	Unambiguous	1	1	FAS_HUMAN	N-Term(iTRAQ8plex)	HCD	1	0	1	1	179775	Unique	Used	1	1.18492	3.75468	2.64693	1.85976	1.42936	45.99	0	14.6551	14	3	832.808	2496.41	-1.22502	38.8816	6900	6900	MS2	14/184	F13.raw
	High	aLGLGVEQLPVVFEDVVLHQATILPk	Unambiguous	1	1	FAS_HUMAN	N-Term(iTRAQ8plex); K26(iTRAQ8plex)	HCD	1	0	1	1	238399	Unique	Used	1	1.0813	1.43367	1.19661	1.21068	1.09387	45.61	0	33.5103	159	3	1132	3393.99	-2.35193	48.8888	8849	8849	MS2	18/272	F3.raw
	High	lQLNGnLQLELAQVLAQERPk	Unconsidered	1	1	FAS_HUMAN	N-Term(iTRAQ8plex); N6(Deamidated); K21(iTRAQ8plex)	HCD		0.2459	2	2	236311	Redundant	Not Used	1	1.21142	1.14476	1.00702	0.875261	0.869063	45.5	0	34.0666	52	3	995.577	2984.72	-6.1286	36.861	6413	6413	MS2	17/236	F3.raw
	High	dLVEAVAHILGIR	Unambiguous	1	1	FAS_HUMAN	N-Term(iTRAQ8plex)	HCD	1	0	1	1	268221	Unique	Used	1	1.05745	1.40456	1.29659	1.08212	0.914759	45.39	0	15.7226	104	3	570.678	1710.02	-2.05304	49.5204	8778	8778	MS2	9/96	F7.raw
	High	lqLNGNLQLELAQVLAQERPk	Unconsidered	1	1	FAS_HUMAN	N-Term(iTRAQ8plex); Q2(Deamidated); K21(iTRAQ8plex)	HCD		0.2623	3	3	236311	Redundant	Not Used	1	1.21142	1.14476	1.00702	0.875261	0.869063	45.14	0	34.0666	52	3	995.577	2984.72	-6.1286	36.861	6413	6413	MS2	17/236	F3.raw
	High	eAHLPPGAMAAVGLSWEEck	Unambiguous	1	1	FAS_HUMAN	N-Term(iTRAQ8plex); C19(Methylthio); K20(iTRAQ8plex)	HCD	1	0	1	1	243631	Unique	Used	1	0.932831	2.12277	1.52722	1.22307	1.23733	44.89	0	12.906	32	2	1375.7	2750.38	-2.89167	33.0331	5656	5656	MS2	14/152	F4.raw
	High	mVVPGLDGAQIPR	Unambiguous	1	1	FAS_HUMAN	N-Term(iTRAQ8plex)	HCD	1	0	1	1	287275	Unique	Used	1	0.969836	2.07786	1.33308	0.988273	0.82312	44.61	0	11.2245	13	2	828.971	1656.93	-4.25232	27.4867	4588	4588	MS2	8/108	itraq_10_ce35.raw
	High	vLFPATGYLSIVWk	Unambiguous	1	1	FAS_HUMAN	N-Term(iTRAQ8plex); K14(iTRAQ8plex)	HCD	1	0	1	1	205262	Unique	Used	1	0.934994	1.98033	1.27049	1.08522	0.933405	43.97	0	8.7871	207	3	734.772	2202.3	-6.06029	44.6355	6835	6835	MS2	7/104	F17.raw
	High	dLVEAVAHILGIR	Unambiguous	1	1	FAS_HUMAN	N-Term(iTRAQ8plex)	HCD	1	0	1	1	275469	Unique	Used	1	1.04105	1.72188	1.1293	1.06888	0.927731	43.79	0	10.7923	29	2	855.513	1710.02	-1.18855	46.8373	8344	8344	MS2	9/96	F8.raw
	High	fcFTPHTEEGcLSER	Unambiguous	1	1	FAS_HUMAN	N-Term(iTRAQ8plex); C2(Methylthio); C11(Methylthio)	HCD	1	0	1	1	242653	Unique	Used	1	0.883567	1.37009	1.14381	0.734807	0.727743	43.72	0	25.7481	67	2	1076.46	2151.92	-3.67677	27.9613	4515	4515	MS2	8/112	F4.raw
	High	cTVFHGAQVEDAFR	Unambiguous	1	1	FAS_HUMAN	N-Term(iTRAQ8plex); C1(Methylthio)	HCD	1	0	1	1	264309	Unique	Used	1	1.06254	2.33502	1.66932	1.32947	1.25786	43.5	0	39.4479	3	3	643.979	1929.92	-1.49427	26.5053	4214	4214	MS2	11/128	F7.raw
	High	lQLNGNLqLELAQVLAQERPk	Unconsidered	1	1	FAS_HUMAN	N-Term(iTRAQ8plex); Q8(Deamidated); K21(iTRAQ8plex)	HCD		0.3065	4	4	244749	Redundant	Not Used	1	0.994827	1.41175	0.934271	1.21931	0.96421	43.13	0	26.9019	29	3	995.581	2984.73	-2.69312	38.8255	6961	6961	MS2	23/236	F4.raw
	High	qEPLLIGSTk	Unambiguous	1	1	FAS_HUMAN	N-Term(iTRAQ8plex); K10(iTRAQ8plex)	HCD	1	0	1	1	278134	Unique	Used	1	0.968188	1.30726	0.923262	0.800195	0.617814	42.92	0	17.9008	18	2	847.515	1694.02	-4.79251	20.1626	2696	2696	MS2	8/108	F9.raw
	High	vAAAVDLIIk	Unambiguous	1	1	FAS_HUMAN	N-Term(iTRAQ8plex); K10(iTRAQ8plex)	HCD	1	0	1	1	281373	Unique	Used	1	0.883678	1.9679	1.41353	1.2465	1.08276	42.77	0	5.56779	3	3	541.02	1621.04	-3.8873	36.6566	6475	6475	MS2	7/72	F9.raw
	High	wLSTSIPEAQWHSSLAR	Unambiguous	1	1	FAS_HUMAN	N-Term(iTRAQ8plex)	HCD	1	0	1	1	178511	Unique	Used	1	0.983135	1.23927	1.1551	0.94132	0.858111	42.76	0	42.6923	70	3	758.402	2273.19	-2.62165	31.7274	5425	5425	MS2	14/156	F13.raw
	High	tLLEGSGLESIISIIHSSLAEPR	Unambiguous	1	1	FAS_HUMAN	N-Term(iTRAQ8plex)	HCD	1	0	1	1	238681	Unique	Used	1	0.987546	0.884585	1.08043	0.725534	0.787916	42.74	0	39.0475	303	3	909.513	2726.52	0.139379	50.9616	9178	9178	MS2	21/176	F3.raw
	High	eGGFLLLHTLLR	Unambiguous	1	1	FAS_HUMAN	N-Term(iTRAQ8plex)	HCD	1	0	1	1	179911	Unique	Used	1	1.09693	1.09243	1.08515	0.749258	0.569252	42.7	0	26.8857	179	3	558.34	1673	-0.364321	39.7421	7058	7058	MS2	8/88	F13.raw
	High	iPGLLSPHPLLQLSyTATDR	Unambiguous	1	1	FAS_HUMAN	N-Term(iTRAQ8plex); Y15(iTRAQ8plex)	HCD	1	0	1	1	203507	Unique	Used	1	0.90167	1.57014	1.31157	1.00156	0.885028	42.59	0	17.291	33	3	934.209	2800.61	-1.67206	32.6427	4787	4787	MS2	8/184	F17.raw
	High	dLVEAVAHILGIR	Unambiguous	1	1	FAS_HUMAN	N-Term(iTRAQ8plex)	HCD	1	0	1	1	267947	Unique	Used	1	1.02006	3.27478	2.1287	1.58276	1.23593	42.44	0	11.547	42	2	855.511	1710.02	-3.82982	46.7791	8458	8458	MS2	12/96	F7.raw
	High	dLVEAVAHILGIR	Unambiguous	1	1	FAS_HUMAN	N-Term(iTRAQ8plex)	HCD	1	0	1	1	268365	Unique	Used	1	1.0132	1.8252	1.42198	1.06122	0.889936	42.39	0	5.99763	157	3	570.677	1710.02	-2.16012	51.1302	8946	8946	MS2	9/96	F7.raw
	High	tGGMAFHSYFMEAIAPPLLQELk	Unambiguous	1	1	FAS_HUMAN	N-Term(iTRAQ8plex); K23(iTRAQ8plex)	HCD	1	0	1	1	267603	Unique	Used	1	1.07799	2.25748	1.49513	1.54589	1.34121	42.29	0	10.2317	99	3	1053.9	3159.68	-1.93506	44.0388	8057	8057	MS2	10/188	F7.raw
	High	dLVEAVAHILGIR	Unambiguous	1	1	FAS_HUMAN	N-Term(iTRAQ8plex)	HCD	1	0	1	1	268527	Unique	Used	1	1.04865	1.71853	1.26222	1.03972	0.927814	42.28	0	14.6645	348	3	570.678	1710.02	-1.83889	52.9781	9135	9135	MS2	9/96	F7.raw
	High	lQLNGNLqLELAQVLAQERPk	Unconsidered	1	1	FAS_HUMAN	N-Term(iTRAQ8plex); Q8(Deamidated); K21(iTRAQ8plex)	HCD		0.4085	4	4	244815	Redundant	Not Used	1	1.01843	1.88503	1.22315	1.38188	1.09071	41.67	0	21.2007	17	3	995.58	2984.73	-3.1839	39.1818	7038	7038	MS2	21/236	F4.raw
	High	iPGLLSPHPLLQLSYTATDR	Unambiguous	1	1	FAS_HUMAN	N-Term(iTRAQ8plex)	HCD	1	0	1	1	179716	Unique	Used	1	0.866348	2.97302	1.98505	1.7394	1.46529	41.51	0	19.4058	13	3	832.808	2496.41	-0.784931	38.5224	6831	6831	MS2	11/184	F13.raw
	High	lQLNGNLQLELAQVLAqERPk	Unconsidered	1	1	FAS_HUMAN	N-Term(iTRAQ8plex); Q17(Deamidated); K21(iTRAQ8plex)	HCD		0.5281	6	6	244679	Redundant	Not Used	1	0.933537	2.55334	1.62447	1.31954	1.16867	41.51	0	10.1861	39	2	1492.87	2984.73	-2.19783	38.4422	6879	6879	MS2	12/236	F4.raw
	High	gTPLISPLIk	Unambiguous	1	1	FAS_HUMAN	N-Term(iTRAQ8plex); K10(iTRAQ8plex)	HCD	1	0	1	1	202071	Unique	Used	1	1.00681	1.90891	1.16212	1.08949	1.00429	41.48	0	8.39325	3	2	824.033	1647.06	-4.6421	24.6826	3112	3112	MS2	6/72	F17.raw
	High	tGGMAFHSYFMEAIAPPLLQELk	Unambiguous	1	1	FAS_HUMAN	N-Term(iTRAQ8plex); K23(iTRAQ8plex)	HCD	1	0	1	1	267549	Unique	Used	1	0.89622	1.59524	1.26299	1.14396	1.0659	41.38	0	16.4215	62	3	1053.89	3159.67	-4.83261	43.6844	7994	7994	MS2	19/188	F7.raw
	High	vLEALLPLk	Unambiguous	1	1	FAS_HUMAN	N-Term(iTRAQ8plex); K9(iTRAQ8plex)	HCD	1	0	1	1	282058	Unique	Used	1	0.972354	1.98952	1.41385	1.03721	0.883498	41.31	0	38.7119	13	2	802.531	1604.05	-3.57972	40.4425	7274	7274	MS2	12/64	F9.raw
	High	vTAIHIDPATHR	Unambiguous	1	1	FAS_HUMAN	N-Term(iTRAQ8plex)	HCD	1	0	1	1	182936	Unique	Used	1	0.976869	2.60009	1.64425	1.24778	0.626965	41.19	0	21.8819	76	2	817.962	1634.92	-6.4182	18.288	2244	2244	MS2	9/88	F14.raw
	High	qQEQQVPILEk	Unambiguous	1	1	FAS_HUMAN	N-Term(iTRAQ8plex); K11(iTRAQ8plex)	HCD	1	0	1	1	232942	Unique	Used	1	0.98151	2.10227	1.48299	1.32928	1.142	41.04	0	3.6737	33	2	974.563	1948.12	-6.89753	20.1149	2483	2483	MS2	9/120	F3.raw
	High	iPGLLSPHPLLQLSYTATDR	Unambiguous	1	1	FAS_HUMAN	N-Term(iTRAQ8plex)	HCD	1	0	1	1	192496	Unique	Used	1	0.930817	1.14654	0.98305	0.829768	0.986979	40.82	0	46.9532	500	3	832.807	2496.41	-2.03184	39.788	5554	5554	MS2	13/184	F15.raw
	High	lNSVQSSERPLFLVHPIEGSTTVFHSLASR	Unambiguous	1	1	FAS_HUMAN	N-Term(iTRAQ8plex)	HCD	1	0	1	1	185845	Unique	Used	1	1.10481	1.36842	1.41597	1.29099	1.20933	40.75	0	23.5063	38	5	723.393	3612.94	-1.67031	34.2112	5638	5638	MS2	12/344	F14.raw
	High	sLLVNPEGPTLMR	Unambiguous	1	1	FAS_HUMAN	N-Term(iTRAQ8plex)	HCD	1	0	1	1	264390	Unique	Used	1	1.18503	1.71232	1.29774	0.847322	0.825385	40.65	0	35.2504	43	2	865.99	1730.97	-3.45125	26.8995	4308	4308	MS2	6/128	F7.raw
	High	gNAGQSNyGFANSAMER	Unambiguous	1	1	FAS_HUMAN	N-Term(iTRAQ8plex); Y8(iTRAQ8plex)	HCD	1	0	1	1	200537	Unique	Used	1	0.819023	1.35316	0.998779	0.945865	0.91482	40.46	0	16.1331	35	3	794.726	2382.16	-3.7644	16.5967	1322	1322	MS2	14/188	F17.raw
	High	cVLLSNLSSTSHVPEVDPGSAELQk	Unambiguous	1	1	FAS_HUMAN	N-Term(iTRAQ8plex); C1(Methylthio); K25(iTRAQ8plex)	HCD	1	0	1	1	243975	Unique	Used	1	1.0821	1.39269	1.39622	1.14037	1.06767	40.22	0	36.1537	32	3	1088.91	3264.7	-1.60665	34.7862	6058	6058	MS2	18/268	F4.raw
	High	vLFPATGYLSIVWk	Unambiguous	1	1	FAS_HUMAN	N-Term(iTRAQ8plex); K14(iTRAQ8plex)	HCD	1	0	1	1	205223	Unique	Used	1	0.941762	1.12938	1.01039	0.803831	0.859687	40.11	0	72.1351	500	3	734.774	2202.31	-3.81542	44.2075	6789	6789	MS2	7/104	F17.raw
	High	aFEVSENGnLVVSGk	Unconsidered	1	1	FAS_HUMAN	N-Term(iTRAQ8plex); N9(Deamidated); K15(iTRAQ8plex)	HCD		0.2308	2	2	148542	Redundant	Not Used	1	1.01215	1.80158	1.25908	1.13824	1.01041	40.06	0	31.6553	38	2	1080.09	2159.17	-4.18817	24.9775	3468	3468	MS2	8/144	F1.raw
	High	vLLSLEHGLWAPNLHFHSPNPEIPALLDGR	Unambiguous	1	1	FAS_HUMAN	N-Term(iTRAQ8plex)	HCD	1	0	1	1	290290	Unique	Used	1	1.34972	1.09352	1.39744	1.89203	1.5023	39.98	0	6.03406	4	5	730.2	3646.97	-2.00597	42.3765	8106	8106	MS2	23/300	itraq_10_ce35.raw
	High	mVVPGLDGAQIPR	Unambiguous	1	1	FAS_HUMAN	N-Term(iTRAQ8plex)	HCD	1	0	1	1	264481	Unique	Used	1	0.922391	1.6069	1.0593	0.845721	0.619253	39.52	0	27.7788	41	2	828.973	1656.94	-1.37909	27.3497	4414	4414	MS2	8/108	F7.raw
	High	sLLVNPEGPTLMR	Unambiguous	1	1	FAS_HUMAN	N-Term(iTRAQ8plex)	HCD	1	0	1	1	287195	Unique	Used	1	1.1954	1.54346	1.28077	0.924419	0.802577	38.52	0	10.0101	10	2	865.989	1730.97	-4.36803	27.11	4495	4495	MS2	6/128	itraq_10_ce35.raw
	High	sFYGSTLFLcR	Unambiguous	1	1	FAS_HUMAN	N-Term(iTRAQ8plex); C10(Methylthio)	HCD	1	0	1	1	230100	Unique	Used	1	0.996277	1.1809	1.18988	1.15473	0.914424	38.4	0	36.0819	149	3	548.611	1643.82	-2.90544	40.6885	5755	5755	MS2	9/80	F20.raw
	High	rPTPQDSPIFLPVDDTSFR	Unambiguous	1	1	FAS_HUMAN	N-Term(iTRAQ8plex)	HCD	1	0	1	1	220466	Unique	Used	1	1.39464	1.78253	1.05523	1.2704	0.720631	38.32	0	13.0065	9	3	831.438	2492.3	-3.1677	27.0568	3898	3898	MS2	8/216	F2.raw
	High	mVVPGLDGAQIPR	Unambiguous	1	1	FAS_HUMAN	N-Term(iTRAQ8plex)	HCD	1	0	1	1	272082	Unique	Used	1	0.994011	1.71168	1.23999	0.994398	0.957912	38.3	0	14.2923	37	2	828.972	1656.94	-2.55785	27.5719	4393	4393	MS2	6/108	F8.raw
	High	mVVPGLDGAQIPR	Unambiguous	1	1	FAS_HUMAN	N-Term(iTRAQ8plex)	HCD	1	0	1	1	279641	Unique	Used	1	1.00559	2.12754	1.42634	1.17122	0.961839	38.23	0	26.2322	43	2	828.971	1656.94	-3.14723	27.6956	4454	4454	MS2	6/108	F9.raw
	High	vLEALLPLk	Unambiguous	1	1	FAS_HUMAN	N-Term(iTRAQ8plex); K9(iTRAQ8plex)	HCD	1	0	1	1	289756	Unique	Used	1	0.918052	1.58505	1.23763	0.994527	0.809643	38.2	0	31.2264	52	2	802.529	1604.05	-6.16717	39.6593	7483	7483	MS2	9/64	itraq_10_ce35.raw
	High	sLLVNPEGPTLMR	Unambiguous	1	1	FAS_HUMAN	N-Term(iTRAQ8plex)	HCD	1	0	1	1	171074	Unique	Used	1	0.924333	1.00113	0.900546	0.697224	0.688464	38	0	47.6454	161	2	865.99	1730.97	-3.23968	28.9144	4336	4336	MS2	6/128	F12.raw
	High	sLLVNPEGPTLMR	Unambiguous	1	1	FAS_HUMAN	N-Term(iTRAQ8plex)	HCD	1	0	1	1	164636	Unique	Used	1	1.16443	1.39212	1.16071	0.839914	0.830369	37.67	0	30.2643	96	2	865.99	1730.97	-2.9576	29.8971	4570	4570	MS2	6/128	F11.raw
	High	sLLVNPEGPTLMR	Unambiguous	1	1	FAS_HUMAN	N-Term(iTRAQ8plex)	HCD	1	0	1	1	157191	Unique	Used	1	0.999147	1.76639	1.21502	0.923638	0.863975	37.67	0	41.1473	38	2	865.99	1730.97	-2.74603	27.4678	4270	4270	MS2	6/128	F10.raw
	High	vLEALLPLk	Unambiguous	1	1	FAS_HUMAN	N-Term(iTRAQ8plex); K9(iTRAQ8plex)	HCD	1	0	1	1	267018	Unique	Used	1	1.06181	1.68223	1.33234	1.03976	0.837336	37.53	0	57.136	348	2	802.532	1604.06	-2.6665	40.548	7374	7374	MS2	9/64	F7.raw
	High	vLEALLPLk	Unambiguous	1	1	FAS_HUMAN	N-Term(iTRAQ8plex); K9(iTRAQ8plex)	HCD	1	0	1	1	282130	Unique	Used	1	0.946983	1.33955	0.791622	0.772327	0.686572	37.5	0	18.3717	14	3	535.357	1604.06	-3.24564	40.829	7358	7358	MS2	6/64	F9.raw
	High	tLLEGSGLESIISIIHSSLAEPR	Unambiguous	1	1	FAS_HUMAN	N-Term(iTRAQ8plex)	HCD	1	0	1	1	246557	Unique	Used	1	1.10202	1.02098	1.24542	0.885755	0.98023	37.43	0	29.3741	451	3	909.511	2726.52	-2.14397	51.0718	9070	9070	MS2	23/176	F4.raw
	High	vTAIHIDPATHR	Unambiguous	1	1	FAS_HUMAN	N-Term(iTRAQ8plex)	HCD	1	0	1	1	182923	Unique	Used	1	0.925102	1.11761	0.95732	0.81573	0.605004	37.23	0	23.6635	19	3	545.644	1634.92	-5.82911	18.221	2229	2229	MS2	8/88	F14.raw
	High	gVDLVLNSLAEEk	Unambiguous	1	1	FAS_HUMAN	N-Term(iTRAQ8plex); K13(iTRAQ8plex)	HCD	1	0	1	1	221394	Unique	Used	1	1.06481	1.72219	1.28953	1.41342	1.43128	37.12	0	42.8848	35	2	998.077	1995.15	-5.52185	31.6532	4980	4980	MS2	12/120	F2.raw
	High	vAAAVDLIIk	Unambiguous	1	1	FAS_HUMAN	N-Term(iTRAQ8plex); K10(iTRAQ8plex)	HCD	1	0	1	1	289114	Unique	Used	1	0.852815	1.60271	1.33429	1.51958	1.02269	37.04	0	14.3486	4	3	541.019	1621.04	-5.58164	36.4716	6734	6734	MS2	7/72	itraq_10_ce35.raw
	High	vAAAVDLIIk	Unambiguous	1	1	FAS_HUMAN	N-Term(iTRAQ8plex); K10(iTRAQ8plex)	HCD	1	0	1	1	266262	Unique	Used	1	0.93288	1.34173	1.16253	0.876742	0.871813	37.01	0	14.0067	29	3	541.019	1621.04	-4.45208	36.412	6492	6492	MS2	7/72	F7.raw
	High	tLLEGSGLESIISIIHSSLAEPR	Unambiguous	1	1	FAS_HUMAN	N-Term(iTRAQ8plex)	HCD	1	0	1	1	238581	Unique	Used	1	1.23098	1.01869	0.997374	0.933309	0.8859	36.95	0	29.5674	361	3	909.514	2726.53	0.676635	50.2012	9062	9062	MS2	19/176	F3.raw
	High	vLEALLPLk	Unambiguous	1	1	FAS_HUMAN	N-Term(iTRAQ8plex); K9(iTRAQ8plex)	HCD	1	0	1	1	274530	Unique	Used	1	1.00979	1.53315	1.12627	0.997182	0.812023	36.63	0	47.479	63	2	802.532	1604.06	-2.97091	40.4124	7249	7249	MS2	7/64	F8.raw
	High	vTAIHIDPATHR	Unambiguous	1	1	FAS_HUMAN	N-Term(iTRAQ8plex)	HCD	1	0	1	1	189699	Unique	Used	1	0.906774	1.19669	0.810012	0.76796	0.99647	36.58	0	21.96	75	2	817.964	1634.92	-4.10359	20.5386	2290	2290	MS2	7/88	F15.raw
	High	lQVVDQPLPVR	Unambiguous	1	1	FAS_HUMAN	N-Term(iTRAQ8plex)	HCD	1	0	1	1	157114	Unique	Used	1	1.04467	2.04411	1.42398	1.08877	1.01016	36.34	0	47.4658	24	2	784.475	1567.94	-3.3069	27.0627	4180	4180	MS2	7/116	F10.raw
	High	lLLEVTYEAIVDGGINPDSLR	Unambiguous	1	1	FAS_HUMAN	N-Term(iTRAQ8plex)	HCD	1	0	1	1	152621	Unique	Used	1	8.94848	7.58994	10.0627	1.71373	0.735829	36.33	0	36.2187	31	3	864.478	2591.42	-1.73335	46.6743	8227	8227	MS2	22/180	F1.raw
	High	hGLYLPTR	Unambiguous	1	1	FAS_HUMAN	N-Term(iTRAQ8plex)	HCD	1	0	1	1	226499	Unique	Used	1	0.999129	1.3346	1.05259	0.935911	0.857889	36.14	0	51.7562	10	3	420.915	1260.73	-4.86933	16.9609	1553	1553	MS2	6/56	F20.raw
	High	vAAAVDLIIk	Unambiguous	1	1	FAS_HUMAN	N-Term(iTRAQ8plex); K10(iTRAQ8plex)	HCD	1	0	1	1	273863	Unique	Used	1	0.935131	1.52471	1.1878	1.10207	0.943527	36.11	0	6.97011	11	3	541.02	1621.04	-3.8873	36.7368	6471	6471	MS2	9/72	F8.raw
	High	vLEALLPLk	Unambiguous	1	1	FAS_HUMAN	N-Term(iTRAQ8plex); K9(iTRAQ8plex)	HCD	1	0	1	1	282123	Unique	Used	1	1.00889	1.76852	1.18754	0.943725	0.795507	36.05	0	29.6412	37	2	802.531	1604.05	-3.65582	40.7899	7350	7350	MS2	7/64	F9.raw
	High	aLGLGVEQLPVVFEDVVLHQATILPk	Unambiguous	1	1	FAS_HUMAN	N-Term(iTRAQ8plex); K26(iTRAQ8plex)	HCD	1	0	1	1	238215	Unique	Used	1	0.9152	1.63116	1.24924	1.2131	0.97561	35.93	0	34.9256	209	3	1132	3393.99	-1.05714	47.4757	8635	8635	MS2	20/272	F3.raw
	High	lSIPTYGLQcTR	Unambiguous	1	1	FAS_HUMAN	N-Term(iTRAQ8plex); C10(Methylthio)	HCD	1	0	1	1	229204	Unique	Used	1	1.00053	2.975	1.75957	1.21461	0.998194	35.82	0	3.07142	20	2	851.45	1701.89	-2.84087	33.835	4709	4709	MS2	6/100	F20.raw
	High	sLLVNPEGPTLMR	Unambiguous	1	1	FAS_HUMAN	N-Term(iTRAQ8plex)	HCD	1	0	1	1	279515	Unique	Used	1	1.089	1.46617	1.33332	0.908253	0.879865	35.76	0	49.0256	23	2	865.991	1730.97	-1.89978	27.0712	4307	4307	MS2	6/128	F9.raw
	High	mVVPGLDGAQIPR	Unambiguous	1	1	FAS_HUMAN	N-Term(iTRAQ8plex)	HCD	1	0	1	1	157338	Unique	Used	1	0.991875	1.641	1.26922	0.954975	0.909525	35.69	0	22.5224	54	2	828.972	1656.94	-2.11581	28.2188	4441	4441	MS2	6/108	F10.raw
	High	sLLVNPEGPTLMR	Unambiguous	1	1	FAS_HUMAN	N-Term(iTRAQ8plex)	HCD	1	0	1	1	271967	Unique	Used	1	1.05505	1.34364	1.09841	0.83671	0.87922	35.67	0	40.5993	22	2	865.99	1730.97	-2.39343	26.9948	4259	4259	MS2	6/128	F8.raw
	High	vTAIHIDPATHR	Unambiguous	1	1	FAS_HUMAN	N-Term(iTRAQ8plex)	HCD	1	0	1	1	182990	Unique	Used	1	1.05249	1.19105	1.02681	0.827586	0.706608	35.64	0	28.4908	24	3	545.644	1634.92	-6.1651	18.5903	2307	2307	MS2	8/88	F14.raw
	High	sLLVNPEGPTLMR	Unambiguous	1	1	FAS_HUMAN	N-Term(iTRAQ8plex)	HCD	1	0	1	1	157258	Unique	Used	1	1.26062	1.69391	1.30888	0.928166	0.820755	35.57	0	26.1723	27	2	865.991	1730.98	-1.40613	27.8209	4348	4348	MS2	6/128	F10.raw
	High	vLQGDLVMNVYR	Unambiguous	1	1	FAS_HUMAN	N-Term(iTRAQ8plex)	HCD	1	0	1	1	157983	Unique	Used	1	1.13043	1.45944	1.39276	0.859378	0.846673	35.49	0	39.0128	53	2	855.977	1710.95	-2.64432	31.6699	5194	5194	MS2	6/124	F10.raw
	High	vLQGDLVMNVYR	Unambiguous	1	1	FAS_HUMAN	N-Term(iTRAQ8plex)	HCD	1	0	1	1	287853	Unique	Used	1	0.969113	1.57513	1.19382	0.845661	0.793267	35.45	0	21.5933	31	2	855.975	1710.94	-4.78473	30.3048	5262	5262	MS2	6/124	itraq_10_ce35.raw
	High	vFTTVGSAEk	Unambiguous	1	1	FAS_HUMAN	N-Term(iTRAQ8plex); K10(iTRAQ8plex)	HCD	1	0	1	1	285888	Unique	Used	1	1.87145	2.48913	1.44392	1.11295	0.893978	35.4	0	18.1621	17	2	823.978	1646.95	-5.7365	20.7891	2970	2970	MS2	9/72	itraq_10_ce35.raw
	High	vLLSLEHGLWAPNLHFHSPNPEIPALLDGR	Unambiguous	1	1	FAS_HUMAN	N-Term(iTRAQ8plex)	HCD	1	0	1	1	290342	Unique	Used	1	0.960549	1.30735	1.10153	0.753557	0.78007	35.38	0	11.2074	44	4	912.499	3646.97	-2.13617	42.6326	8166	8166	MS2	27/300	itraq_10_ce35.raw
	High	eDGLAQQQTQLNLR	Unambiguous	1	1	FAS_HUMAN	N-Term(iTRAQ8plex)	HCD	1	0	1	1	219050	Unique	Used	1	0.887787	0.490304	0.498122	0.373862	0.389173	35.28	0	21.2546	7	3	640.012	1918.02	-3.73679	20.1508	2246	2246	MS2	14/136	F2.raw
	High	aLGLGVEQLPVVFEDVVLHQATILPk	Unambiguous	1	1	FAS_HUMAN	N-Term(iTRAQ8plex); K26(iTRAQ8plex)	HCD	1	0	1	1	238760	Unique	Used	1	0.967866	1.70243	1.2619	1.2426	1.24122	35.27	0	39.5786	226	3	1132	3393.99	-1.59663	51.5385	9270	9270	MS2	11/272	F3.raw
	High	yHGNVMLLR	Unambiguous	1	1	FAS_HUMAN	N-Term(iTRAQ8plex)	HCD	1	0	1	1	213270	Unique	Used	1	1.05723	1.78133	1.34145	1.29188	1.15491	35.2	0	32.5692	30	3	469.599	1406.78	-3.6322	18.8645	2067	2067	MS2	8/84	F19.raw
	High	mVVPGLDGAQIPR	Unambiguous	1	1	FAS_HUMAN	N-Term(iTRAQ8plex)	HCD	1	0	1	1	257672	Unique	Used	1	0.984901	2.2529	1.5249	1.42145	1.29277	35.2	0	32.0568	44	2	828.972	1656.94	-2.99988	29.7829	4681	4681	MS2	6/108	F6.raw
	High	fDLSQNHPLGMAIFLk	Unambiguous	1	1	FAS_HUMAN	N-Term(iTRAQ8plex); K16(iTRAQ8plex)	HCD	1	0	1	1	179559	Unique	Used	1	1.00282	2.59396	2.04261	1.66278	1.33146	35.15	0	21.4763	18	3	813.791	2439.36	-3.71059	37.543	6648	6648	MS2	13/164	F13.raw
	High	iPGLLSPHPLLQLSYTATDR	Unambiguous	1	1	FAS_HUMAN	N-Term(iTRAQ8plex)	HCD	1	0	1	1	179606	Unique	Used	1	1.04244	1.14476	1.02981	0.88259	0.869278	35.14	0	53.4546	148	3	832.808	2496.41	-1.00497	37.7992	6702	6702	MS2	7/184	F13.raw
	High	qEPLLIGSTk	Unambiguous	1	1	FAS_HUMAN	N-Term(iTRAQ8plex); K10(iTRAQ8plex)	HCD	1	0	1	1	163502	Unique	Used	1	0.976626	1.55485	1.11634	0.934129	0.846232	35.1	0	12.7154	90	2	847.516	1694.02	-4.14397	23.6578	3247	3247	MS2	9/108	F11.raw
	High	lQLnGNLQLELAQVLAQERPk	Unambiguous	1	1	FAS_HUMAN	N-Term(iTRAQ8plex); N4(Deamidated); K21(iTRAQ8plex)	HCD	0.1143	0	1	1	236235	Unique	Used	1	0.862303	1.75648	1.28161	1.1745	1.01416	35.07	0	42.3871	14	3	995.579	2984.72	-4.10412	36.4962	6325	6325	MS2	21/236	F3.raw
	High	tLLEGSGLESIISIIHSSLAEPR	Unambiguous	1	1	FAS_HUMAN	N-Term(iTRAQ8plex)	HCD	1	0	1	1	246428	Unique	Used	1	0.902984	1.12247	1.14048	0.807043	0.861773	35.06	0	49.0348	500	3	909.514	2726.53	0.743792	49.8883	8919	8919	MS2	13/176	F4.raw
	High	vSVHVIEGDHR	Unambiguous	1	1	FAS_HUMAN	N-Term(iTRAQ8plex)	HCD	1	0	1	1	162291	Unique	Used	1	1.07876	1.67068	1.5175	1.06946	0.90053	34.92	0	15.1944	56	4	388.718	1551.85	-2.99454	16.7049	1834	1834	MS2	6/80	F11.raw
	High	vTAIHIDPATHR	Unambiguous	1	1	FAS_HUMAN	N-Term(iTRAQ8plex)	HCD	1	0	1	1	189603	Unique	Used	1	0.893204	1.6553	1.42709	1.06806	0.948905	34.85	0	6.6124	69	4	409.486	1634.92	-3.97071	19.9485	2178	2178	MS2	8/88	F15.raw
	High	vyQWDDPDPR	Unambiguous	1	1	FAS_HUMAN	N-Term(iTRAQ8plex); Y2(iTRAQ8plex)	HCD	1	0	1	1	232759	Unique	Used	1	1.27105	1.62635	1.48038	1.04049	1.03973	34.76	0	0	54	2	949.989	1898.97	-8.39252	19.1352	2269	2269	MS2	6/100	F3.raw
	High	eDGLAQQQTQLnLR	Unambiguous	1	1	FAS_HUMAN	N-Term(iTRAQ8plex); N12(Deamidated)	HCD	1	0	1	1	147770	Unique	Used	1	0.961025	1.19093	0.869237	0.514081	0.393416	34.46	0	29.3342	48	2	960.01	1919.01	-0.837311	21.0568	2567	2567	MS2	20/136	F1.raw
	High	dTSFEQHVLWHTGGk	Unambiguous	1	1	FAS_HUMAN	N-Term(iTRAQ8plex); K15(iTRAQ8plex)	HCD	1	0	1	1	155991	Unique	Used	1	0.880161	1.66702	1.3361	1.24024	1.08518	34.44	0	41.8897	14	3	784.081	2350.23	-4.55192	21.134	2870	2870	MS2	13/148	F10.raw
	High	lQLNGNLqLELAQVLAQERPk	Unconsidered	1	1	FAS_HUMAN	N-Term(iTRAQ8plex); Q8(Deamidated); K21(iTRAQ8plex)	HCD		0.4426	4	4	236311	Redundant	Not Used	1	1.21142	1.14476	1.00702	0.875261	0.869063	34.13	0	34.0666	52	3	995.577	2984.72	-6.1286	36.861	6413	6413	MS2	11/236	F3.raw
	High	hFLLEEDkPEEPTAHAFVSTLTR	Unambiguous	1	1	FAS_HUMAN	N-Term(iTRAQ8plex); K8(iTRAQ8plex)	HCD	1	0	1	1	257395	Unique	Used	1	1.08335	1.97882	1.79276	1.23625	1.13067	33.74	0	41.5418	29	4	819.69	3275.74	-4.18754	28.2853	4358	4358	MS2	23/236	F6.raw
	High	eAHLPPGAMAAVGLSWEEck	Unambiguous	1	1	FAS_HUMAN	N-Term(iTRAQ8plex); C19(Methylthio); K20(iTRAQ8plex)	HCD	1	0	1	1	243553	Unique	Used	1	1.12014	1.12006	1.31467	1.00049	0.943818	33.62	0	30.1126	57	4	688.348	2750.37	-7.47294	32.6376	5565	5565	MS2	14/152	F4.raw
	High	dGLLENQTPEFFQDVckPk	Unambiguous	1	1	FAS_HUMAN	N-Term(iTRAQ8plex); C16(Methylthio); K17(iTRAQ8plex); K19(iTRAQ8plex)	HCD	1	0	1	1	221290	Unique	Used	1	0.957338	1.25781	1.0327	1.15218	0.937477	33.13	0	21.2227	22	3	1056.22	3166.65	-5.2004	31.1494	4859	4859	MS2	18/196	F2.raw
	High	sFYGSTLFLcR	Unambiguous	1	1	FAS_HUMAN	N-Term(iTRAQ8plex); C10(Methylthio)	HCD	1	0	1	1	230084	Unique	Used	1	0.922195	2.18369	1.93599	1.44077	1.22441	32.98	0	15.077	45	2	822.413	1643.82	-2.71161	40.5783	5737	5737	MS2	9/80	F20.raw
	High	tLLEGSGLESIISIIHSSLAEPR	Unambiguous	1	1	FAS_HUMAN	N-Term(iTRAQ8plex)	HCD	1	0	1	1	246712	Unique	Used	1	1.09635	0.950893	1.04556	0.870607	0.985671	32.9	0	20.7187	500	3	909.512	2726.52	-1.40524	52.6594	9251	9251	MS2	18/176	F4.raw
	High	aLGLGVEQLPVVFEDVVLHQATILPk	Unambiguous	1	1	FAS_HUMAN	N-Term(iTRAQ8plex); K26(iTRAQ8plex)	HCD	1	0	1	1	238835	Unique	Used	1	0.965413	0.990109	1.20165	0.878445	0.887402	32.81	0	32.8897	175	4	849.253	3393.99	-1.97825	52.1172	9358	9358	MS2	7/272	F3.raw
	High	hGLYLPTR	Unambiguous	1	1	FAS_HUMAN	N-Term(iTRAQ8plex)	HCD	1	0	1	1	212828	Unique	Used	1	1.13509	1.78594	1.19652	1.34944	1.02812	32.67	0	29.2768	15	3	420.915	1260.73	-4.14314	16.296	1552	1552	MS2	6/56	F19.raw
	High	dPSQQELPR	Unambiguous	1	1	FAS_HUMAN	N-Term(iTRAQ8plex)	HCD	1	0	1	1	218419	Unique	Used	1	1.03958	2.09896	1.58816	1.28095	1.1169	32.37	0	44.3373	82	3	458.58	1373.73	-4.62196	16.9866	1509	1509	MS2	6/84	F2.raw
	High	vGDPQELnGITR	Unambiguous	1	1	FAS_HUMAN	N-Term(iTRAQ8plex); N8(Deamidated)	HCD	1	0	1	1	147747	Unique	Used	1	1.08361	1.77626	1.09414	1.18388	0.866885	32.37	0	19.9452	31	2	802.429	1603.85	-4.97636	20.9389	2540	2540	MS2	9/116	F1.raw
	High	sEGVVAVLLTk	Unambiguous	1	1	FAS_HUMAN	N-Term(iTRAQ8plex); K11(iTRAQ8plex)	HCD	1	0	1	1	265206	Unique	Used	1	0.961339	1.11368	0.966494	0.908988	1.00205	32.36	0	48.3706	45	2	862.539	1724.07	-4.26266	31.0455	5260	5260	MS2	8/80	F7.raw
	High	sFYGSTLFLcR	Unambiguous	1	1	FAS_HUMAN	N-Term(iTRAQ8plex); C10(Methylthio)	HCD	1	0	1	1	210609	Unique	Used	1	0.903148	1.62352	1.4991	1.17694	1.00511	31.77	0	35.1603	485	2	822.413	1643.82	-2.26605	39.9125	5584	5584	MS2	10/80	F18.raw
	High	vLEALLPLk	Unambiguous	1	1	FAS_HUMAN	N-Term(iTRAQ8plex); K9(iTRAQ8plex)	HCD	1	0	1	1	274469	Unique	Used	1	0.957076	1.5899	1.10909	0.919983	0.76448	31.57	0	43.8158	55	2	802.532	1604.06	-2.7426	40.0661	7178	7178	MS2	8/64	F8.raw
	High	vLEALLPLk	Unambiguous	1	1	FAS_HUMAN	N-Term(iTRAQ8plex); K9(iTRAQ8plex)	HCD	1	0	1	1	289828	Unique	Used	1	1.08197	2.6084	1.34144	1.45366	0.870832	31.43	0	30.1041	8	2	802.529	1604.05	-5.71056	40.0238	7567	7567	MS2	6/64	itraq_10_ce35.raw
	High	gTHTGVWVGVSGSETSEALSR	Unambiguous	1	1	FAS_HUMAN	N-Term(iTRAQ8plex)	HCD	1	0	1	1	263229	Unique	Used	1	1.14655	0.814033	1.02342	0.777783	0.691822	31.29	0	12.1337	16	3	807.746	2421.22	-3.02747	21.1598	2954	2954	MS2	6/160	F7.raw
	High	vLQGDLVMNVYR	Unambiguous	1	1	FAS_HUMAN	N-Term(iTRAQ8plex)	HCD	1	0	1	1	165205	Unique	Used	1	1.09369	1.33749	1.35976	0.797909	0.780954	31.11	0	58.8436	143	2	855.977	1710.95	-2.35893	33.1682	5234	5234	MS2	11/124	F11.raw
	High	vLQGDLVMNVYR	Unambiguous	1	1	FAS_HUMAN	N-Term(iTRAQ8plex)	HCD	1	0	1	1	265107	Unique	Used	1	1.15646	1.61521	1.162	0.83216	0.777782	31.1	0	28.9512	16	2	855.978	1710.95	-1.78816	30.5473	5145	5145	MS2	7/124	F7.raw
	High	vTAIHIDPATHR	Unambiguous	1	1	FAS_HUMAN	N-Term(iTRAQ8plex)	HCD	1	0	1	1	189694	Unique	Used	1	1.13483	1.6291	1.3359	0.849248	1.0557	31.04	0	21.3384	10	4	409.486	1634.92	-3.22407	20.5059	2284	2284	MS2	8/88	F15.raw
	High	vGDPQELnGITR	Unambiguous	1	1	FAS_HUMAN	N-Term(iTRAQ8plex); N8(Deamidated)	HCD	1	0	1	1	147842	Unique	Used	1	1.11257	1.61223	1.39392	1.10921	0.91049	30.97	0	20.7879	50	2	802.429	1603.85	-5.66136	21.4166	2651	2651	MS2	13/116	F1.raw
	High	sEGVVAVLLTk	Unambiguous	1	1	FAS_HUMAN	N-Term(iTRAQ8plex); K11(iTRAQ8plex)	HCD	1	0	1	1	272808	Unique	Used	1	0.894489	0.917061	1.04056	0.795907	0.933137	30.86	0	39.9479	29	2	862.539	1724.07	-4.26266	31.2543	5240	5240	MS2	9/80	F8.raw
	High	vLLSLEHGLWAPNLHFHSPNPEIPALLDGR	Unambiguous	1	1	FAS_HUMAN	N-Term(iTRAQ8plex)	HCD	1	0	1	1	290266	Unique	Used	1	0.98427	1.63349	1.42505	1.10541	1.03633	30.86	0	3.7159	6	4	912.5	3646.98	-0.663415	42.2506	8078	8078	MS2	17/300	itraq_10_ce35.raw
	High	mEEVVIAGMSGk	Unambiguous	1	1	FAS_HUMAN	N-Term(iTRAQ8plex); N-Term(Acetyl); K12(iTRAQ8plex)	HCD	1	0	1	1	150317	Unique	Used	1	1.11437	2.55217	1.53521	1.27596	1.05562	30.78	0	13.301	5	2	798.915	1596.82	-190510	34.0551	5539	5539	MS2	12/88	F1.raw
	High	vLEALLPLk	Unambiguous	1	1	FAS_HUMAN	N-Term(iTRAQ8plex); K9(iTRAQ8plex)	HCD	1	0	1	1	289769	Unique	Used	1	0.868304	1.013	0.844722	0.634141	0.717015	30.78	0	28.2987	21	3	535.354	1604.05	-7.69759	39.7267	7498	7498	MS2	8/64	itraq_10_ce35.raw
	High	iPGLLSPHPLLQLSyTATDR	Unambiguous	1	1	FAS_HUMAN	N-Term(iTRAQ8plex); Y15(iTRAQ8plex)	HCD	1	0	1	1	203505	Unique	Used	1	1.19813	2.60936	1.61329	1.60181	1.07614	30.68	0	7.20243	5	4	700.909	2800.61	-1.873	32.6381	4785	4785	MS2	6/184	F17.raw
	High	sLLVNPEGPTLMR	Unambiguous	1	1	FAS_HUMAN	N-Term(iTRAQ8plex)	HCD	1	0	1	1	164571	Unique	Used	1	1.02303	1.2473	1.29014	0.771825	0.792752	30.59	0	31.0547	79	2	865.991	1730.97	-2.25238	29.5359	4494	4494	MS2	6/128	F11.raw
	High	lqLNGNLQLELAQVLAQERPk	Unambiguous	1	1	FAS_HUMAN	N-Term(iTRAQ8plex); Q2(Deamidated); K21(iTRAQ8plex)	HCD		0.1143	2	2	236235	Redundant	Not Used	1	0.862303	1.75648	1.28161	1.1745	1.01416	30.58	0	42.3871	14	3	995.579	2984.72	-4.10412	36.4962	6325	6325	MS2	22/236	F3.raw
	High	sLLVNPEGPTLMR	Unambiguous	1	1	FAS_HUMAN	N-Term(iTRAQ8plex)	HCD	1	0	1	1	279585	Unique	Used	1	1.01766	1.39622	1.43708	0.992218	1.13403	30.52	0	21.0388	23	2	865.991	1730.97	-2.11134	27.4294	4389	4389	MS2	6/128	F9.raw
	High	vLEALLPLk	Unambiguous	1	1	FAS_HUMAN	N-Term(iTRAQ8plex); K9(iTRAQ8plex)	HCD	1	0	1	1	289894	Unique	Used	1	0.848369	1.17016	0.710059	0.82219	0.807383	30.43	0	14.5827	11	3	535.356	1604.05	-5.18623	40.3487	7644	7644	MS2	8/64	itraq_10_ce35.raw
	High	fPQLDSTSFAnSR	Unambiguous	1	1	FAS_HUMAN	N-Term(iTRAQ8plex); N11(Deamidated)	HCD	1	0	1	1	148902	Unique	Used	1	1.07266	0.882404	0.989185	0.85865	0.783699	30.1	0	29.2417	14	2	887.945	1774.88	-4.79311	26.8016	3888	3888	MS2	6/136	F1.raw
	High	lGMLSPEGTck	Unambiguous	1	1	FAS_HUMAN	N-Term(iTRAQ8plex); C10(Methylthio); K11(iTRAQ8plex)	HCD	1	0	1	1	272252	Unique	Used	1	1.02174	1.18713	0.839031	1.01967	0.879948	29.97	0	39.0296	35	2	895.474	1789.94	-3.90584	28.427	4591	4591	MS2	8/80	F8.raw
	High	qAHTMDPQLR	Unambiguous	1	1	FAS_HUMAN	N-Term(iTRAQ8plex)	HCD	1	0	1	1	174971	Unique	Used	1	0.996437	2.65865	1.73886	1.40276	1.16567	29.77	0	10.3613	23	2	750.895	1500.78	-4.07021	13.3744	1295	1295	MS2	8/108	F13.raw
	High	iPGLLSPHPLLQLSYTATDR	Unambiguous	1	1	FAS_HUMAN	N-Term(iTRAQ8plex)	HCD	1	0	1	1	198572	Unique	Used	1	0.925663	1.05076	0.979909	0.977428	1.12035	29.65	0	41.5286	388	3	832.807	2496.41	-2.83867	38.0611	6032	6032	MS2	7/184	F16.raw
	High	yHGNVMLLR	Unambiguous	1	1	FAS_HUMAN	N-Term(iTRAQ8plex)	HCD	1	0	1	1	226990	Unique	Used	1	0.973435	1.90602	1.53799	1.12227	1.06776	29.62	0	13.58	21	3	469.599	1406.78	-3.89252	19.7472	2126	2126	MS2	7/84	F20.raw
	High	wLSTSIPEAQWHSSLAR	Unambiguous	1	1	FAS_HUMAN	N-Term(iTRAQ8plex)	HCD	1	0	1	1	185549	Unique	Used	1	0.940969	1.06243	0.969838	0.905822	0.936176	29.59	0	41.6485	110	3	758.401	2273.19	-4.23265	32.4488	5292	5292	MS2	9/156	F14.raw
	High	vLQGDLVMNVYR	Unambiguous	1	1	FAS_HUMAN	N-Term(iTRAQ8plex)	HCD	1	0	1	1	272690	Unique	Used	1	0.977665	1.20649	0.986875	0.614958	0.618556	29.33	0	36.39	39	2	855.978	1710.95	-1.71681	30.6539	5102	5102	MS2	11/124	F8.raw
	High	mVVPGLDGAQIPR	Unambiguous	1	1	FAS_HUMAN	N-Term(iTRAQ8plex)	HCD	1	0	1	1	164684	Unique	Used	1	0.953372	2.15549	1.28972	1.39984	1.27326	29.13	0	41.9137	68	2	828.971	1656.94	-3.29457	30.1533	4626	4626	MS2	8/108	F11.raw
	High	lQLnGNLQLELAQVLAQERPk	Unambiguous	1	1	FAS_HUMAN	N-Term(iTRAQ8plex); N4(Deamidated); K21(iTRAQ8plex)	HCD	1	0	1	1	244603	Unique	Used	1	1.13016	2.35139	1.40539	1.17925	1.12457	29.07	0	50.7589	92	3	995.579	2984.72	-4.4722	38.0415	6790	6790	MS2	10/236	F4.raw
	High	qEPLLIGSTk	Unambiguous	1	1	FAS_HUMAN	N-Term(iTRAQ8plex); K10(iTRAQ8plex)	HCD	1	0	1	1	285776	Unique	Used	1	1.01423	1.17027	0.904717	0.778346	0.608342	28.97	0	9.20693	23	2	847.513	1694.02	-7.02637	20.2469	2839	2839	MS2	8/108	itraq_10_ce35.raw
	High	aAEQYTPk	Unambiguous	1	1	FAS_HUMAN	N-Term(iTRAQ8plex); K8(iTRAQ8plex)	HCD	1	0	1	1	162130	Unique	Used	1	0.981772	1.82245	1.26026	1.18141	0.92344	28.77	0	38.8319	209	2	758.431	1515.85	-5.88047	15.7893	1646	1646	MS2	11/72	F11.raw
	High	vLEALLPLk	Unambiguous	1	1	FAS_HUMAN	N-Term(iTRAQ8plex); K9(iTRAQ8plex)	HCD	1	0	1	1	159598	Unique	Used	1	0.881711	1.65076	1.07199	0.923461	0.683897	28.74	0	51.5984	108	2	802.532	1604.06	-2.97091	40.782	7078	7078	MS2	8/64	F10.raw
	High	gYAVLGGER	Unambiguous	1	1	FAS_HUMAN	N-Term(iTRAQ8plex)	HCD	1	0	1	1	285131	Unique	Used	1	0.935354	1.14269	0.76961	0.858341	0.756625	28.67	0	48.2194	6	2	613.343	1225.68	-4.58916	17.1385	2087	2087	MS2	6/64	itraq_10_ce35.raw
	High	vGDPQELnGITR	Unambiguous	1	1	FAS_HUMAN	N-Term(iTRAQ8plex); N8(Deamidated)	HCD	1	0	1	1	147912	Unique	Used	1	1.04795	1.93962	1.10352	1.29007	1.04079	28.52	0	28.9773	14	2	802.429	1603.85	-5.05247	21.7616	2733	2733	MS2	10/116	F1.raw
	High	sEGVVAVLLTk	Unambiguous	1	1	FAS_HUMAN	N-Term(iTRAQ8plex); K11(iTRAQ8plex)	HCD	1	0	1	1	272827	Unique	Used	1	0.989279	0.869777	1.10479	0.754672	0.856103	28.51	0	19.8426	15	3	575.362	1724.07	-3.27921	31.3504	5262	5262	MS2	9/80	F8.raw
	High	vLQGDLVMNVYR	Unambiguous	1	1	FAS_HUMAN	N-Term(iTRAQ8plex)	HCD	1	0	1	1	280271	Unique	Used	1	0.967333	1.18957	1.03812	0.692724	0.640992	28.38	0	30.1915	36	2	855.977	1710.95	-2.50162	30.9149	5189	5189	MS2	11/124	F9.raw
	High	fDASFFGVHPk	Unambiguous	1	1	FAS_HUMAN	N-Term(iTRAQ8plex); K11(iTRAQ8plex)	HCD	1	0	1	1	185022	Unique	Used	1	0.959221	1.4385	1.21456	0.947289	0.967056	28.15	0	41.5615	55	3	620.678	1860.02	-4.29809	29.5253	4678	4678	MS2	8/80	F14.raw
	High	vLEALLPLk	Unambiguous	1	1	FAS_HUMAN	N-Term(iTRAQ8plex); K9(iTRAQ8plex)	HCD	1	0	1	1	282045	Unique	Used	1	0.980105	1.28792	0.884959	0.695586	0.659078	28.09	0	20.5757	15	3	535.357	1604.06	-3.24564	40.3731	7259	7259	MS2	8/64	F9.raw
	High	eLNLVLSVR	Unambiguous	1	1	FAS_HUMAN	N-Term(iTRAQ8plex)	HCD	1	0	1	1	287764	Unique	Used	1	0.890796	1.29428	1.02763	0.889641	0.794535	27.63	0	53.0272	21	2	673.916	1346.82	-5.03928	29.8896	5159	5159	MS2	5/88	itraq_10_ce35.raw
	High	gNAGQSnYGFANSAMER	Unconsidered	1	1	FAS_HUMAN	N-Term(iTRAQ8plex); N7(Deamidated)	HCD		0.6164	2	2	218795	Redundant	Not Used	1	0.935346	1.49614	1.12288	0.896923	0.957612	27.54	0	6.68805	38	2	1039.97	2078.94	-4.05743	18.9365	1948	1948	MS2	21/188	F2.raw
	High	vLEALLPLk	Unambiguous	1	1	FAS_HUMAN	N-Term(iTRAQ8plex); K9(iTRAQ8plex)	HCD	1	0	1	1	166560	Unique	Used	1	0.79939	1.07977	1.1615	0.724433	0.793482	27.36	0	39.8859	41	3	535.355	1604.05	-5.64284	42.1951	6815	6815	MS2	9/64	F11.raw
	High	qEPLLIGSTk	Unambiguous	1	1	FAS_HUMAN	N-Term(iTRAQ8plex); K10(iTRAQ8plex)	HCD	1	0	1	1	156031	Unique	Used	1	1.02962	1.86816	1.15045	1.09327	0.991374	27.22	0	14.6	40	2	847.514	1694.02	-6.44989	21.3307	2916	2916	MS2	12/108	F10.raw
	High	lQLNGNLQLELAQVLAqERPk	Unconsidered	1	1	FAS_HUMAN	N-Term(iTRAQ8plex); Q17(Deamidated); K21(iTRAQ8plex)	HCD		0.5645	5	5	244749	Redundant	Not Used	1	0.994827	1.41175	0.934271	1.21931	0.96421	27.1	0	26.9019	29	3	995.581	2984.73	-2.69312	38.8255	6961	6961	MS2	13/236	F4.raw
	High	vMGLVPAk	Unambiguous	1	1	FAS_HUMAN	N-Term(iTRAQ8plex); K8(iTRAQ8plex)	HCD	1	0	1	1	201759	Unique	Used	1	0.981255	1.81922	1.19801	0.952495	0.97861	26.37	0	28.4551	5	2	711.948	1422.89	-5.58585	22.9896	2748	2748	MS2	7/56	F17.raw
	High	qAHTMDPQLR	Unambiguous	1	1	FAS_HUMAN	N-Term(iTRAQ8plex)	HCD	1	0	1	1	174969	Unique	Used	1	0.990967	1.77861	1.33346	1.12698	1.08746	26.21	0	9.29705	4	3	500.932	1500.78	-4.60787	13.3698	1293	1293	MS2	8/108	F13.raw
	High	aLGLGVEQLPVVFEDVVLHQATILPk	Unambiguous	1	1	FAS_HUMAN	N-Term(iTRAQ8plex); K26(iTRAQ8plex)	HCD	1	0	1	1	238396	Unique	Used	1	1.00625	0.885947	1.02457	0.679176	0.806979	25.19	0	47.9325	51	4	849.254	3393.99	-0.97118	48.8777	8846	8846	MS2	9/272	F3.raw
	High	eLNLVLSVR	Unambiguous	1	1	FAS_HUMAN	N-Term(iTRAQ8plex)	HCD	1	0	1	1	157854	Unique	Used	1	1.01793	1.62728	1.23854	0.966558	0.85933	24.66	0	36.7225	48	2	673.918	1346.83	-2.3202	30.9878	5043	5043	MS2	10/88	F10.raw
	High	tPEAVQk	Unambiguous	1	1	FAS_HUMAN	N-Term(iTRAQ8plex); K7(iTRAQ8plex)	HCD	1	0	1	1	276903	Unique	Used	1	1.02557	2.04343	1.22156	1.13223	0.994003	24.38	0	16.4148	21	2	690.915	1380.82	-5.89789	14.0454	1260	1260	MS2	6/52	F9.raw
	High	vAAAVDLIIk	Unambiguous	1	1	FAS_HUMAN	N-Term(iTRAQ8plex); K10(iTRAQ8plex)	HCD	1	0	1	1	159029	Unique	Used	1	0.963607	1.68428	1.36587	1.49823	1.23332	23.15	0	55.7982	74	2	811.026	1621.05	-3.50248	37.3856	6414	6414	MS2	9/72	F10.raw
	High	vLEALLPLk	Unambiguous	1	1	FAS_HUMAN	N-Term(iTRAQ8plex); K9(iTRAQ8plex)	HCD	1	0	1	1	289915	Unique	Used	1	0.884808	1.43995	1.02583	0.858238	0.723268	21.73	0	50.8646	30	2	802.53	1604.05	-4.64514	40.4509	7668	7668	MS2	8/64	itraq_10_ce35.raw
ACTG_HUMAN	(P63261) Actin, cytoplasmic 2	7512.01	60.8	8	10	19	211	1	0	1.0163	7.99328	0.939506	19.7529	1.01366	15.6538	1.0777	1.1212	16.0225	375	41.7658	5.47803
	Confidence Level	Sequence	PSM Ambiguity	# Proteins	# Protein Groups	Protein Group Accessions	Modifications	Activation Type	ΔScore	ΔCn	Rank	Search Engine Rank	QuanResultID	Quan Info	Quan Usage	113/113	114/113	115/113	116/113	117/113	118/113	IonScore	# Missed Cleavages	Isolation Interference [%]	Ion Inject Time [ms]	Charge	m/z [Da]	MH+ [Da]	ΔM [ppm]	RT [min]	First Scan	Last Scan	MS Order	Ions Matched	Spectrum File
	High	dLYANTVLSGGTTMYPGIADR	Unambiguous	2	1	ACTG_HUMAN	N-Term(iTRAQ8plex)	HCD	1	0	1	1	221066	Unique	Used	1	1.14635	1.18977	1.42221	1.15532	1.51829	102.75	0	28.2361	11	2	1260.14	2519.26	-4.54406	30.0558	4598	4598	MS2	14/224	F2.raw
	High	dLYANTVLSGGTTMYPGIADR	Unambiguous	2	1	ACTG_HUMAN	N-Term(iTRAQ8plex)	HCD	1	0	1	1	220999	Unique	Used	1	0.940823	1.01472	1.44186	1.17228	1.17848	97.12	0	23.707	69	2	1260.13	2519.26	-5.80389	29.7092	4519	4519	MS2	19/224	F2.raw
	High	lcYVALDFEQEMATAASSSSLEk	Unambiguous	3	1	ACTG_HUMAN	N-Term(iTRAQ8plex); C2(Methylthio); K23(iTRAQ8plex)	HCD	1	0	1	1	224291	Unique	Used	1	1.02779	1.08782	1.05946	1.39553	1.35756	96.74	0	3.96272	23	2	1574.28	3147.55	-0.0296901	46.987	8360	8360	MS2	12/228	F2.raw
	High	vAPEEHPVLLTEAPLNPk	Unambiguous	2	1	ACTG_HUMAN	N-Term(iTRAQ8plex); K18(iTRAQ8plex)	HCD	0.5319	0	1	1	233872	Unique	Used	1	0.93976	0.939506	0.934746	1.19264	1.23107	94.41	0	3.01395	26	2	1281.74	2562.46	-4.31708	24.6733	3568	3568	MS2	14/144	F3.raw
	High	lcYVALDFEQEMATAASSSSLEk	Unambiguous	3	1	ACTG_HUMAN	N-Term(iTRAQ8plex); C2(Methylthio); K23(iTRAQ8plex)	HCD	1	0	1	1	152684	Unique	Used	1	1.09014	1.01369	1.0993	0.974796	1.06784	93.91	0	14.5231	55	3	1049.85	3147.54	-4.35824	46.9896	8300	8300	MS2	22/228	F1.raw
	High	kDLYANTVLSGGTTMYPGIADR	Unambiguous	2	1	ACTG_HUMAN	N-Term(iTRAQ8plex); K1(iTRAQ8plex)	HCD	1	0	1	1	157364	Unique	Used	1	0.9958	0.869874	0.915404	1.42503	1.49016	90.62	1	9.11571	69	2	1476.29	2951.57	-3.0639	28.3494	4471	4471	MS2	19/252	F10.raw
	High	kDLYANTVLSGGTTMYPGIADR	Unambiguous	2	1	ACTG_HUMAN	N-Term(iTRAQ8plex); K1(iTRAQ8plex)	HCD	1	0	1	1	164716	Unique	Used	1	0.928503	0.820324	0.85986	1.42475	1.48781	89.79	1	0	96	2	1476.29	2951.58	0.410152	30.329	4663	4663	MS2	16/252	F11.raw
	High	kDLYANTVLSGGTTMYPGIADR	Unambiguous	2	1	ACTG_HUMAN	N-Term(iTRAQ8plex); K1(iTRAQ8plex)	HCD	1	0	1	1	264498	Unique	Used	1	1.05769	0.922835	0.920027	1.6017	1.58247	89.74	1	3.14478	31	2	1476.29	2951.57	-1.07873	27.4356	4434	4434	MS2	16/252	F7.raw
	High	vAPEEHPVLLTEAPLNPk	Unambiguous	2	1	ACTG_HUMAN	N-Term(iTRAQ8plex); K18(iTRAQ8plex)	HCD	0.5506	0	1	1	233599	Unique	Used	1	2.07688	3.30662	1.7487	2.55128	0.955756	88.94	0	85.5645	14	2	1281.74	2562.47	-3.74543	23.3122	3249	3249	MS2	13/144	F3.raw
	High	vAPEEHPVLLTEAPLNPk	Unambiguous	2	1	ACTG_HUMAN	N-Term(iTRAQ8plex); K18(iTRAQ8plex)	HCD	0.573	0	1	1	241964	Unique	Used	1	0.874616	0.814644	0.657105	0.970721	0.971502	88.55	0	22.2659	51	2	1281.74	2562.46	-4.41236	24.4253	3711	3711	MS2	13/144	F4.raw
	High	lcYVALDFEQEMATAASSSSLEk	Unambiguous	3	1	ACTG_HUMAN	N-Term(iTRAQ8plex); C2(Methylthio); K23(iTRAQ8plex)	HCD	1	0	1	1	246112	Unique	Used	1	0.904181	0.765551	0.874704	0.925624	1.01377	87.97	0	12.4455	92	3	1049.85	3147.55	-1.56588	47.0411	8551	8551	MS2	22/228	F4.raw
	High	kDLYANTVLSGGTTMYPGIADR	Unambiguous	2	1	ACTG_HUMAN	N-Term(iTRAQ8plex); K1(iTRAQ8plex)	HCD	1	0	1	1	272136	Unique	Used	1	1.11507	0.964265	0.963973	1.6656	1.75992	87.67	1	2.40734	20	2	1476.29	2951.58	0.0792909	27.8505	4456	4456	MS2	16/252	F8.raw
	High	tTGIVMDSGDGVTHTVPIYEGYALPHAILR	Unambiguous	2	1	ACTG_HUMAN	N-Term(iTRAQ8plex)	HCD	1	0	1	1	265455	Unique	Used	1	1.57682	3.31151	4.67511	7.29234	7.26825	87.57	0	3.29766	0	4	872.711	3487.82	0.607491	32.3092	5551	5551	MS2	28/232	F7.raw
	High	kDLYANTVLSGGTTMYPGIADR	Unambiguous	2	1	ACTG_HUMAN	N-Term(iTRAQ8plex); K1(iTRAQ8plex)	HCD	1	0	1	1	279666	Unique	Used	1	0.977392	0.873975	0.921427	1.45182	1.48848	87.39	1	5.28165	30	2	1476.29	2951.58	0.327437	27.822	4483	4483	MS2	16/252	F9.raw
	High	dLYANTVLSGGTTmYPGIADR	Unambiguous	2	1	ACTG_HUMAN	N-Term(iTRAQ8plex); M14(Oxidation)	HCD	1	0	1	1	220511	Unique	Used	1	1.09034	1.10603	1.25666	1.22903	1.21286	87.21	0	3.41072	28	2	1268.13	2535.26	-3.56895	27.2726	3950	3950	MS2	18/224	F2.raw
	High	sYELPDGQVITIGnER	Unambiguous	10	2	ACTC_HUMAN;ACTG_HUMAN	N-Term(iTRAQ8plex); N14(Deamidated)	HCD	0.6437	0	1	1	149555	Not Unique	Not Used	1	1.03933	0.972388	1.15573	1.06467	1.19331	86.73	0	4.84079	17	2	1048.54	2096.08	-2.80536	30.1145	4650	4650	MS2	14/152	F1.raw
	High	lcYVALDFEQEMATAASSSSLEk	Unambiguous	3	1	ACTG_HUMAN	N-Term(iTRAQ8plex); C2(Methylthio); K23(iTRAQ8plex)	HCD	1	0	1	1	238136	Unique	Used	1	1.09618	1.13628	0.917395	1.05757	1.14498	86.56	0	4.9393	31	3	1049.85	3147.55	-1.79858	46.9907	8542	8542	MS2	20/228	F3.raw
	High	kDLYAnTVLSGGTTMYPGIADR	Unambiguous	2	1	ACTG_HUMAN	N-Term(iTRAQ8plex); K1(iTRAQ8plex); N6(Deamidated)	HCD	1	0	1	1	220169	Unique	Used	1	0.978076	0.830125	0.843467	1.45842	1.44007	85.98	1	6.15604	35	2	1476.78	2952.55	-4.92581	25.5879	3551	3551	MS2	16/252	F2.raw
	High	lcYVALDFEQEMATAASSSSLEk	Unambiguous	3	1	ACTG_HUMAN	N-Term(iTRAQ8plex); C2(Methylthio); K23(iTRAQ8plex)	HCD	1	0	1	1	224439	Unique	Used	1	0.924043	0.857217	0.894481	0.754195	0.999085	83.77	0	16.4018	56	3	1049.85	3147.54	-3.5438	47.7691	8533	8533	MS2	23/228	F2.raw
	High	dLYANTVLSGGTTMYPGIADR	Unambiguous	2	1	ACTG_HUMAN	N-Term(iTRAQ8plex)	HCD	1	0	1	1	221173	Unique	Used	1	1.17188	1.33781	1.60842	1.19317	1.46508	82.76	0	29.5261	36	2	1260.14	2519.26	-4.64097	30.5697	4722	4722	MS2	16/224	F2.raw
	High	vAPEEHPVLLTEAPLNPk	Unambiguous	2	1	ACTG_HUMAN	N-Term(iTRAQ8plex); K18(iTRAQ8plex)	HCD	0.4756	0	1	1	233809	Unique	Used	1	0.959952	0.986378	0.862468	1.14144	1.2093	82.01	0	2.62537	26	2	1281.74	2562.46	-4.60291	24.337	3494	3494	MS2	13/144	F3.raw
	High	dLYANTVLSGGTTMyPGIADR	Unambiguous	2	1	ACTG_HUMAN	N-Term(iTRAQ8plex); Y15(iTRAQ8plex)	HCD	1	0	1	1	272191	Unique	Used	1	0.942166	0.98643	0.936143	0.944175	1.0429	81.7	0	0	34	2	1412.24	2823.48	-0.782041	28.1261	4520	4520	MS2	16/224	F8.raw
	High	lcYVALDFEQEMATAASSSSLEk	Unambiguous	3	1	ACTG_HUMAN	N-Term(iTRAQ8plex); C2(Methylthio); K23(iTRAQ8plex)	HCD	1	0	1	1	224294	Unique	Used	1	1.29147	1.07203	1.12335	1.28071	1.47715	81.49	0	3.39067	3	3	1049.85	3147.54	-2.14762	47.0086	8364	8364	MS2	18/228	F2.raw
	High	kDLYANTVLSGGTTMYPGIADR	Unambiguous	2	1	ACTG_HUMAN	N-Term(iTRAQ8plex); K1(iTRAQ8plex)	HCD	1	0	1	1	171205	Unique	Used	1	0.938371	0.771913	0.867896	1.08218	1.16276	80.58	1	32.7286	76	3	984.528	2951.57	-2.30334	29.6576	4489	4489	MS2	15/252	F12.raw
	High	tTGIVMDSGDGVTHTVPIYEGYALPHAILR	Unambiguous	2	1	ACTG_HUMAN	N-Term(iTRAQ8plex)	HCD	1	0	1	1	258526	Unique	Used	1	1.02772	1.33988	1.59228	1.76805	2.16894	79.88	0	5.18996	4	4	872.71	3487.82	-0.302484	34.4849	5678	5678	MS2	27/232	F6.raw
	High	lcYVALDFEQEMATAASSSSLEk	Unambiguous	3	1	ACTG_HUMAN	N-Term(iTRAQ8plex); C2(Methylthio); K23(iTRAQ8plex)	HCD	1	0	1	1	224373	Unique	Used	1	1.04688	0.859616	0.921914	0.836848	1.1212	77.77	0	25.5707	38	3	1049.85	3147.54	-2.61301	47.3991	8456	8456	MS2	24/228	F2.raw
	High	lcYVALDFEQEMATAASSSSLEk	Unambiguous	3	1	ACTG_HUMAN	N-Term(iTRAQ8plex); C2(Methylthio); K23(iTRAQ8plex)	HCD	1	0	1	1	225046	Unique	Used	1	1.04356	0.915987	0.991725	1.0286	1.05887	77.12	0	22.9429	142	3	1049.85	3147.54	-4.35824	51.3444	9241	9241	MS2	22/228	F2.raw
	High	dLYANTVLSGGTTMyPGIADR	Unambiguous	2	1	ACTG_HUMAN	N-Term(iTRAQ8plex); Y15(iTRAQ8plex)	HCD	1	0	1	1	279731	Unique	Used	1	0.960065	0.971123	1.0664	1.08685	1.18172	77.09	0	16.1301	24	2	1412.25	2823.48	0.774382	28.1499	4559	4559	MS2	16/224	F9.raw
	High	tTGIVmDSGDGVTHTVPIYEGYALPHAILR	Unambiguous	2	1	ACTG_HUMAN	N-Term(iTRAQ8plex); M6(Oxidation)	HCD	1	0	1	1	265059	Unique	Used	1	1.14519	1.45193	2.07628	2.57953	2.5437	73.4	0	0	13	3	1168.61	3503.81	-0.74473	30.3094	5089	5089	MS2	25/232	F7.raw
	High	dLYAnTVLSGGTTMYPGIADR	Unambiguous	2	1	ACTG_HUMAN	N-Term(iTRAQ8plex); N5(Deamidated)	HCD	1	0	1	1	149592	Unique	Used	1	1.10209	0.887224	1.04638	0.824288	1.009	72.35	0	12.558	53	2	1260.63	2520.26	-1.00933	30.3065	4693	4693	MS2	13/224	F1.raw
	High	lcYVALDFEQEMATAASSSSLEk	Unambiguous	3	1	ACTG_HUMAN	N-Term(iTRAQ8plex); C2(Methylthio); K23(iTRAQ8plex)	HCD	1	0	1	1	224632	Unique	Used	1	1.16673	1.0711	1.16597	1.09184	1.13317	72.33	0	26.127	72	3	1049.85	3147.54	-2.84571	48.9269	8758	8758	MS2	21/228	F2.raw
	High	lcYVALDFEQEMATAASSSSLEk	Unambiguous	3	1	ACTG_HUMAN	N-Term(iTRAQ8plex); C2(Methylthio); K23(iTRAQ8plex)	HCD	1	0	1	1	225107	Unique	Used	1	1.02413	0.802544	1.02488	0.908135	0.959156	71.58	0	14.4619	243	3	1049.85	3147.54	-4.0092	51.7201	9312	9312	MS2	21/228	F2.raw
	High	vAPEEHPVLLTEAPLNPk	Unambiguous	2	1	ACTG_HUMAN	N-Term(iTRAQ8plex); K18(iTRAQ8plex)	HCD	0.5775	0	1	1	242128	Unique	Used	1	0.831152	0.78894	1.06015	0.991394	1.13883	70.95	0	3.51967	28	2	1281.74	2562.47	-3.8407	25.2538	3903	3903	MS2	13/144	F4.raw
	High	kDLYANTVLSGGTTMYPGIADR	Unambiguous	2	1	ACTG_HUMAN	N-Term(iTRAQ8plex); K1(iTRAQ8plex)	HCD	1	0	1	1	287317	Unique	Used	1	1.00904	0.900019	0.9022	1.38386	1.49637	70.65	1	5.1815	10	2	1476.29	2951.57	-2.40218	27.6857	4637	4637	MS2	18/252	itraq_10_ce35.raw
	High	lcYVALDFEQEMATAASSSSLEk	Unambiguous	3	1	ACTG_HUMAN	N-Term(iTRAQ8plex); C2(Methylthio); K23(iTRAQ8plex)	HCD	1	0	1	1	224494	Unique	Used	1	0.974891	0.904035	0.933758	0.931265	1.09225	70.23	0	13.7139	68	3	1049.85	3147.54	-4.59094	48.114	8597	8597	MS2	20/228	F2.raw
	High	lcYVALDFEQEMATAASSSSLEk	Unambiguous	3	1	ACTG_HUMAN	N-Term(iTRAQ8plex); C2(Methylthio); K23(iTRAQ8plex)	HCD	1	0	1	1	224692	Unique	Used	1	1.06402	0.850136	0.982588	0.834193	0.934589	70.11	0	26.2005	65	3	1049.85	3147.54	-3.07841	49.2698	8828	8828	MS2	20/228	F2.raw
	High	kDLYANTVLSGGTTMYPGIADR	Unambiguous	2	1	ACTG_HUMAN	N-Term(iTRAQ8plex); K1(iTRAQ8plex)	HCD	1	0	1	1	164682	Unique	Used	1	0.964036	0.831688	0.976647	1.11817	1.31159	69.65	1	10.1311	43	3	984.528	2951.57	-2.30334	30.1467	4624	4624	MS2	17/252	F11.raw
	High	tTGIVmDSGDGVTHTVPIYEGYALPHAILR	Unambiguous	2	1	ACTG_HUMAN	N-Term(iTRAQ8plex); M6(Oxidation)	HCD	1	0	1	1	265065	Unique	Used	1	1.084	1.08223	1.62215	1.49179	1.64869	69.49	0	5.91974	2	4	876.708	3503.81	-1.28858	30.3387	5096	5096	MS2	25/232	F7.raw
	High	dLyANTVLSGGTTMYPGIADR	Unambiguous	2	1	ACTG_HUMAN	N-Term(iTRAQ8plex); Y3(iTRAQ8plex)	HCD	1	0	1	1	272080	Unique	Used	1	1.01474	1.0522	1.17891	1.05211	1.12667	69.36	0	0	44	2	1412.24	2823.48	-1.12791	27.5548	4390	4390	MS2	18/224	F8.raw
	High	dLYANTVLSGGTTMyPGIADR	Unambiguous	2	1	ACTG_HUMAN	N-Term(iTRAQ8plex); Y15(iTRAQ8plex)	HCD	1	0	1	1	157438	Unique	Used	1	1.01661	1.03693	1.10894	1.00145	1.22045	69.27	0	3.77313	60	2	1412.24	2823.48	-0.695573	28.746	4558	4558	MS2	15/224	F10.raw
	High	lcYVALDFEQEMATAASSSSLEk	Unambiguous	3	1	ACTG_HUMAN	N-Term(iTRAQ8plex); C2(Methylthio); K23(iTRAQ8plex)	HCD	1	0	1	1	224300	Unique	Used	1	1.03551	0.902848	0.774647	0.765505	0.748362	68.74	0	3.96387	3	4	787.641	3147.54	-3.02451	47.0367	8371	8371	MS2	16/228	F2.raw
	High	dLYANTVLSGGTTMyPGIADR	Unambiguous	2	1	ACTG_HUMAN	N-Term(iTRAQ8plex); Y15(iTRAQ8plex)	HCD	1	0	1	1	272269	Unique	Used	1	1.03816	0.948672	1.14417	0.923235	1.03394	67.58	0	16.1898	37	3	941.83	2823.47	-2.25676	28.5201	4611	4611	MS2	19/224	F8.raw
	High	lcYVALDFEQEMATAASSSSLEk	Unambiguous	3	1	ACTG_HUMAN	N-Term(iTRAQ8plex); C2(Methylthio); K23(iTRAQ8plex)	HCD	1	0	1	1	224855	Unique	Used	1	1.15374	0.889146	1.03923	0.966808	1.14959	67.21	0	27.7603	93	3	1049.85	3147.54	-3.7765	50.2039	9018	9018	MS2	20/228	F2.raw
	High	dLYANTVLSGGTTMyPGIADR	Unambiguous	2	1	ACTG_HUMAN	N-Term(iTRAQ8plex); Y15(iTRAQ8plex)	HCD	1	0	1	1	171257	Unique	Used	1	1.00418	0.692787	0.895399	0.791889	0.901559	67.1	0	20.1165	70	3	941.828	2823.47	-3.8132	29.9421	4550	4550	MS2	15/224	F12.raw
	High	tTGIVMDSGDGVTHTVPIYEGYALPHAILR	Unambiguous	2	1	ACTG_HUMAN	N-Term(iTRAQ8plex)	HCD	1	0	1	1	273024	Unique	Used	1	1.02019	0.721857	1.04542	0.909159	0.993905	66.96	0	22.2522	16	4	872.709	3487.82	-1.14246	32.3753	5492	5492	MS2	28/232	F8.raw
	High	kDLYANTVLSGGTTMYPGIADR	Unambiguous	2	1	ACTG_HUMAN	N-Term(iTRAQ8plex); K1(iTRAQ8plex)	HCD	1	0	1	1	257694	Unique	Used	1	0.890579	0.67909	0.922716	0.920388	0.927403	66.26	1	7.18904	33	3	984.527	2951.57	-3.54407	29.9017	4707	4707	MS2	12/252	F6.raw
	High	lcYVALDFEQEMATAASSSSLEk	Unambiguous	3	1	ACTG_HUMAN	N-Term(iTRAQ8plex); C2(Methylthio); K23(iTRAQ8plex)	HCD	1	0	1	1	224557	Unique	Used	1	1.16853	1.06046	1.09628	0.958072	1.12945	65.94	0	25.2132	66	3	1049.85	3147.54	-2.38032	48.4879	8670	8670	MS2	21/228	F2.raw
	High	dLyANTVLSGGTTMYPGIADR	Unambiguous	2	1	ACTG_HUMAN	N-Term(iTRAQ8plex); Y3(iTRAQ8plex)	HCD	1	0	1	1	279620	Unique	Used	1	0.979354	0.879392	1.22436	1.07662	1.03735	65.62	0	2.90184	20	2	1412.24	2823.47	-2.68434	27.5886	4429	4429	MS2	15/224	F9.raw
	High	lcYVALDFEQEMATAASSSSLEk	Unambiguous	3	1	ACTG_HUMAN	N-Term(iTRAQ8plex); C2(Methylthio); K23(iTRAQ8plex)	HCD	1	0	1	1	225163	Unique	Used	1	0.963655	0.851186	0.9287	0.905804	0.973523	65.03	0	20.5325	144	3	1049.85	3147.54	-4.12555	52.0685	9377	9377	MS2	20/228	F2.raw
	High	tTGIVMDSGDGVTHTVPIYEGYALPHAILR	Unambiguous	2	1	ACTG_HUMAN	N-Term(iTRAQ8plex)	HCD	1	0	1	1	265527	Unique	Used	1	0.842161	1.05168	1.7348	1.68887	1.75954	64.37	0	2.80832	3	4	872.709	3487.81	-1.98244	32.6756	5635	5635	MS2	20/232	F7.raw
	High	lcYVALDFEQEMATAASSSSLEk	Unambiguous	3	1	ACTG_HUMAN	N-Term(iTRAQ8plex); C2(Methylthio); K23(iTRAQ8plex)	HCD	1	0	1	1	225226	Unique	Used	1	0.977195	0.905945	1.07858	0.924011	1.05836	63.76	0	27.9451	150	3	1049.85	3147.54	-3.19476	52.4932	9451	9451	MS2	23/228	F2.raw
	High	dLYANTVLSGGTTMyPGIADR	Unambiguous	2	1	ACTG_HUMAN	N-Term(iTRAQ8plex); Y15(iTRAQ8plex)	HCD	1	0	1	1	287446	Unique	Used	1	0.944947	0.91209	1.21441	0.993601	1.06435	63.08	0	1.20495	12	3	941.827	2823.47	-5.30478	28.3311	4788	4788	MS2	19/224	itraq_10_ce35.raw
	High	kDLYANTVLSGGTTMYPGIADR	Unambiguous	2	1	ACTG_HUMAN	N-Term(iTRAQ8plex); K1(iTRAQ8plex)	HCD	1	0	1	1	157421	Unique	Used	1	1.09192	0.952324	1.11354	1.17956	1.12753	62.54	1	33.1125	31	3	984.528	2951.57	-1.86908	28.6529	4538	4538	MS2	17/252	F10.raw
	High	dLYANTVLSGGTTMyPGIADR	Unambiguous	2	1	ACTG_HUMAN	N-Term(iTRAQ8plex); Y15(iTRAQ8plex)	HCD	1	0	1	1	287385	Unique	Used	1	1.00881	1.01636	1.13889	1.11327	1.21156	61.98	0	5.00189	31	2	1412.24	2823.47	-3.37609	28.0133	4716	4716	MS2	14/224	itraq_10_ce35.raw
	High	kDLyANTVLSGGTTMYPGIADR	Unambiguous	2	1	ACTG_HUMAN	N-Term(iTRAQ8plex); K1(iTRAQ8plex); Y4(iTRAQ8plex)	HCD	1	0	1	1	190893	Unique	Used	1	0.989855	0.898313	0.877801	1.30053	1.21279	61.82	1	8.44058	52	3	1085.93	3255.77	-3.71194	27.7958	3683	3683	MS2	17/252	F15.raw
	High	tTGIVMDSGDGVTHTVPIYEGYALPHAILR	Unambiguous	2	1	ACTG_HUMAN	N-Term(iTRAQ8plex)	HCD	1	0	1	1	258487	Unique	Used	1	1.10607	1.421	1.8796	1.89581	2.06654	61.14	0	9.77153	71	3	1163.28	3487.82	-0.141133	34.255	5632	5632	MS2	21/232	F6.raw
	High	tTGIVMDSGDGVTHTVPIYEGYALPHAILR	Unambiguous	2	1	ACTG_HUMAN	N-Term(iTRAQ8plex)	HCD	1	0	1	1	268702	Unique	Used	1	0.855658	0.74908	1.12582	1.19186	1.09175	61.02	0	51.9733	500	4	872.709	3487.82	-1.21246	55.1091	9340	9340	MS2	12/232	F7.raw
	High	lcYVALDFEQEMATAASSSSLEk	Unambiguous	3	1	ACTG_HUMAN	N-Term(iTRAQ8plex); C2(Methylthio); K23(iTRAQ8plex)	HCD	1	0	1	1	225337	Unique	Used	1	0.977459	0.807149	1.00003	0.883883	1.0215	60.8	0	35.1888	257	3	1049.85	3147.55	-1.56588	53.2325	9580	9580	MS2	24/228	F2.raw
	High	tTGIVMDSGDGVTHTVPIYEGYALPHAILR	Unambiguous	2	1	ACTG_HUMAN	N-Term(iTRAQ8plex)	HCD	1	0	1	1	258460	Unique	Used	1	0.985089	1.00736	1.42756	1.04202	1.20956	60.75	0	13.1904	19	4	872.709	3487.82	-1.35246	34.1151	5601	5601	MS2	23/232	F6.raw
	High	dLYANTVLSGGTTMyPGIADR	Unambiguous	2	1	ACTG_HUMAN	N-Term(iTRAQ8plex); Y15(iTRAQ8plex)	HCD	1	0	1	1	287370	Unique	Used	1	1.01207	0.952694	1.21702	1.00601	1.07061	60.65	0	13.1623	23	3	941.825	2823.46	-6.99093	27.9448	4699	4699	MS2	19/224	itraq_10_ce35.raw
	High	lcYVALDFEQEMATAASSSSLEk	Unambiguous	3	1	ACTG_HUMAN	N-Term(iTRAQ8plex); C2(Methylthio); K23(iTRAQ8plex)	HCD	1	0	1	1	224777	Unique	Used	1	1.07345	0.908761	0.971021	1.00255	1.08004	60.57	0	22.3052	63	3	1049.85	3147.53	-5.63808	49.7483	8927	8927	MS2	22/228	F2.raw
	High	sYELPDGQVITIGnER	Unambiguous	10	2	ACTC_HUMAN;ACTG_HUMAN	N-Term(iTRAQ8plex); N14(Deamidated)	HCD	0.4667	0	1	1	149489	Not Unique	Not Used	1	0.899189	0.895393	1.05792	0.921532	0.986017	60.11	0	6.30894	8	2	1048.54	2096.08	-2.80536	29.773	4573	4573	MS2	14/152	F1.raw
	High	tTGIVMDSGDGVTHTVPIYEGYALPHAILR	Unambiguous	2	1	ACTG_HUMAN	N-Term(iTRAQ8plex)	HCD	1	0	1	1	265426	Unique	Used	1	1.21898	1.54887	2.21488	2.43243	2.72796	59.65	0	8.48014	18	3	1163.28	3487.82	0.173859	32.1616	5517	5517	MS2	29/232	F7.raw
	High	dLyANTVLSGGTTMYPGIADR	Unambiguous	2	1	ACTG_HUMAN	N-Term(iTRAQ8plex); Y3(iTRAQ8plex)	HCD	1	0	1	1	164620	Unique	Used	1	1.03477	0.681659	0.851713	0.770553	0.907747	59.14	0	37.6066	82	3	941.83	2823.48	-1.47855	29.8051	4551	4551	MS2	12/224	F11.raw
	High	lcYVALDFEQEMATAASSSSLEk	Unambiguous	3	1	ACTG_HUMAN	N-Term(iTRAQ8plex); C2(Methylthio); K23(iTRAQ8plex)	HCD	1	0	1	1	224981	Unique	Used	1	1.21376	0.943884	1.21657	1.0777	1.1538	58.84	0	34.7923	77	3	1049.85	3147.54	-4.12555	50.9589	9165	9165	MS2	16/228	F2.raw
	High	kDLYANTVLSGGTTMYPGIADR	Unambiguous	2	1	ACTG_HUMAN	N-Term(iTRAQ8plex); K1(iTRAQ8plex)	HCD	1	0	1	1	272203	Unique	Used	1	1.05311	1.03737	0.992692	1.16038	1.21022	58.64	1	18.0376	30	3	984.528	2951.57	-2.17926	28.1862	4534	4534	MS2	19/252	F8.raw
	High	lcYVALDFEQEMATAASSSSLEk	Unambiguous	3	1	ACTG_HUMAN	N-Term(iTRAQ8plex); C2(Methylthio); K23(iTRAQ8plex)	HCD	1	0	1	1	225280	Unique	Used	1	0.977175	0.833176	0.922845	0.950017	0.98657	57.53	0	26.6351	162	3	1049.85	3147.55	-0.751441	52.8419	9514	9514	MS2	19/228	F2.raw
	High	tTGIVMDSGDGVTHTVPIYEGYALPHAILR	Unambiguous	2	1	ACTG_HUMAN	N-Term(iTRAQ8plex)	HCD	1	0	1	1	265497	Unique	Used	1	1.13966	1.14454	1.67072	1.60566	1.86927	57.06	0	11.5036	6	3	1163.28	3487.82	-0.561121	32.5279	5600	5600	MS2	18/232	F7.raw
	High	kDLYANTVLSGGTTMYPGIADR	Unambiguous	2	1	ACTG_HUMAN	N-Term(iTRAQ8plex); K1(iTRAQ8plex)	HCD	1	0	1	1	264560	Unique	Used	1	0.900284	1.20079	1.07276	1.18537	1.07384	56.92	1	8.66049	44	3	984.527	2951.57	-3.10982	27.7401	4506	4506	MS2	9/252	F7.raw
	High	dLYAnTVLSGGTTMYPGIADR	Unambiguous	2	1	ACTG_HUMAN	N-Term(iTRAQ8plex); N5(Deamidated)	HCD	1	0	1	1	149413	Unique	Used	1	0.870048	0.67126	0.63979	0.64607	0.801682	56.31	0	21.6174	52	2	1260.63	2520.25	-3.04363	29.3779	4484	4484	MS2	13/224	F1.raw
	High	dLYANTVLSGGTTMyPGIADR	Unambiguous	2	1	ACTG_HUMAN	N-Term(iTRAQ8plex); Y15(iTRAQ8plex)	HCD	1	0	1	1	264563	Unique	Used	1	1.01184	0.829174	0.99972	0.888109	0.986526	55.33	0	21.0679	39	3	941.827	2823.47	-4.59141	27.7601	4510	4510	MS2	17/224	F7.raw
	High	tTGIVMDSGDGVTHTVPIYEGYALPHAILR	Unambiguous	2	1	ACTG_HUMAN	N-Term(iTRAQ8plex)	HCD	1	0	1	1	158259	Unique	Used	1	0.985026	0.894638	1.08026	0.999333	1.09508	54.43	0	27.2751	28	4	872.71	3487.82	-0.932467	33.1362	5516	5516	MS2	18/232	F10.raw
	High	lcYVALDFEQEMATAASSSSLEk	Unambiguous	3	1	ACTG_HUMAN	N-Term(iTRAQ8plex); C2(Methylthio); K23(iTRAQ8plex)	HCD	1	0	1	1	225297	Unique	Used	1	0.963044	0.769231	0.969368	1.00755	0.956584	54.39	0	18.541	113	4	787.642	3147.55	-1.55076	52.9719	9534	9534	MS2	15/228	F2.raw
	High	sYELPDGQVITIGNER	Unambiguous	10	2	ACTC_HUMAN;ACTG_HUMAN	N-Term(iTRAQ8plex)	HCD	1	0	1	1	220592	Not Unique	Not Used	1	1.0601	1.10619	1.21167	1.10975	1.26879	53.21	0	6.39654	29	2	1048.05	2095.09	-3.91027	27.6761	4045	4045	MS2	11/152	F2.raw
	High	kDLYANTVLSGGTTmYPGIADR	Unambiguous	2	1	ACTG_HUMAN	N-Term(iTRAQ8plex); K1(iTRAQ8plex); M15(Oxidation)	HCD	1	0	1	1	279280	Unique	Used	1	0.924531	0.69763	0.812382	0.883125	1.01144	52.99	1	3.99704	16	3	989.86	2967.56	-2.20222	25.8952	4033	4033	MS2	25/252	F9.raw
	High	dLYANTVLSGGTTmyPGIADR	Unambiguous	2	1	ACTG_HUMAN	N-Term(iTRAQ8plex); M14(Oxidation); Y15(iTRAQ8plex)	HCD	1	0	1	1	279285	Unique	Used	1	1.01629	1.14937	0.9472	0.940802	0.943992	52.06	0	6.73594	25	3	947.163	2839.47	-0.926118	25.9241	4039	4039	MS2	16/224	F9.raw
	High	tTGIVMDSGDGVTHTVPIYEGYALPHAILR	Unambiguous	2	1	ACTG_HUMAN	N-Term(iTRAQ8plex)	HCD	1	0	1	1	268255	Unique	Used	1	1.00463	0.837114	1.13008	0.926639	1.00704	51.76	0	15.7182	500	4	872.71	3487.82	-0.372482	49.8962	8817	8817	MS2	27/232	F7.raw
	High	iWHHTFYNELR	Unambiguous	9	2	ACTG_HUMAN;ACTC_HUMAN	N-Term(iTRAQ8plex)	HCD	1	0	1	1	183898	Not Unique	Not Used	1	1.07296	1.40173	1.32025	1.70694	1.53429	51.69	0	12.1882	39	2	910.478	1819.95	-3.03805	23.4221	3366	3366	MS2	7/92	F14.raw
	High	lcyVALDFEQEMATAASSSSLEk	Unambiguous	3	1	ACTG_HUMAN	N-Term(iTRAQ8plex); C2(Methylthio); Y3(iTRAQ8plex); K23(iTRAQ8plex)	HCD	1	0	1	1	238048	Unique	Used	1	1.07757	1.05097	0.987586	1.1963	1.15869	50.42	0	9.58432	212	3	1151.25	3451.73	-8.15817	46.5006	8440	8440	MS2	20/228	F3.raw
	High	tTGIVMDSGDGVTHTVPIyEGYALPHAILR	Unambiguous	2	1	ACTG_HUMAN	N-Term(iTRAQ8plex); Y19(iTRAQ8plex)	HCD	1	0	1	1	157829	Unique	Used	1	1.11178	1.6776	2.25139	2.60083	3.17671	49.79	0	1.43553	24	3	1264.68	3792.02	-1.23427	30.8591	5014	5014	MS2	28/232	F10.raw
	High	tTGIVMDSGDGVTHTVPIYEGyALPHAILR	Unambiguous	2	1	ACTG_HUMAN	N-Term(iTRAQ8plex); Y22(iTRAQ8plex)	HCD	1	0	1	2	157829	Redundant	Not Used	1	1.11178	1.6776	2.25139	2.60083	3.17671	49.7	0	1.43553	24	3	1264.68	3792.02	-1.23427	30.8591	5014	5014	MS2	28/232	F10.raw
	High	lcYVALDFEQEMATAASSSSLEk	Unambiguous	3	1	ACTG_HUMAN	N-Term(iTRAQ8plex); C2(Methylthio); K23(iTRAQ8plex)	HCD	1	0	1	1	224921	Unique	Used	1	1.03101	0.750205	0.923363	0.82009	0.99952	49.68	0	27.7112	146	3	1049.85	3147.54	-2.84571	50.5958	9095	9095	MS2	18/228	F2.raw
	High	dSyVGDEAQSk	Unambiguous	6	2	ACTC_HUMAN;ACTG_HUMAN	N-Term(iTRAQ8plex); Y3(iTRAQ8plex); K11(iTRAQ8plex)	HCD	1	0	1	1	231988	Not Unique	Not Used	1	0.958371	0.920863	0.86806	1.00729	1.09325	49.45	0	13.7573	101	2	1056.06	2111.12	-9.66018	15.208	1370	1370	MS2	8/88	F3.raw
	High	vAPEEHPVLLTEAPLNPk	Unambiguous	2	1	ACTG_HUMAN	N-Term(iTRAQ8plex); K18(iTRAQ8plex)	HCD	1	0	1	1	241812	Unique	Used	1	1.52818	2.38911	1.28044	1.59518	0.594266	49.3	0	7.2512	84	2	1281.73	2562.46	-7.17538	23.5881	3534	3534	MS2	15/144	F4.raw
	High	sYELPDGQVITIGNER	Unambiguous	10	2	ACTC_HUMAN;ACTG_HUMAN	N-Term(iTRAQ8plex)	HCD	1	0	1	1	220520	Not Unique	Not Used	1	0.965406	1.08425	0.921283	1.16076	1.22074	49.1	0	4.92752	3	2	1048.05	2095.09	-4.3764	27.3235	3961	3961	MS2	14/152	F2.raw
	High	dLYAnTVLSGGTTmYPGIADR	Unambiguous	2	1	ACTG_HUMAN	N-Term(iTRAQ8plex); N5(Deamidated); M14(Oxidation)	HCD	1	0	1	1	148974	Unique	Used	1	1.25549	1.20646	0.954334	0.819097	0.76206	48.62	0	56.2442	46	2	1268.63	2536.24	-4.09985	27.1645	3972	3972	MS2	17/224	F1.raw
	High	tTGIVMDSGDGVTHTVPIYEGYALPHAILR	Unambiguous	2	1	ACTG_HUMAN	N-Term(iTRAQ8plex)	HCD	1	0	1	1	265694	Unique	Used	1	1.05762	1.08289	1.17429	1.18853	1.0103	48.6	0	13.0053	25	4	872.71	3487.82	-0.862469	33.5055	5829	5829	MS2	20/232	F7.raw
	High	hQGVMVGMGQk	Unambiguous	7	2	ACTC_HUMAN;ACTG_HUMAN	N-Term(iTRAQ8plex); K11(iTRAQ8plex)	HCD	1	0	1	1	200483	Not Unique	Not Used	1	0.921306	0.840825	0.771635	0.742427	0.940224	48.52	0	10.7062	90	2	890.491	1779.98	-3.63033	16.3162	1259	1259	MS2	10/116	F17.raw
	High	kDLYANTVLSGGTTMyPGIADR	Unambiguous	2	1	ACTG_HUMAN	N-Term(iTRAQ8plex); K1(iTRAQ8plex); Y16(iTRAQ8plex)	HCD	1	0	1	1	196859	Unique	Used	1	0.960151	0.812531	0.886316	1.201	1.84057	48.47	1	1.15496	24	3	1085.93	3255.77	-4.04938	27.0742	4034	4034	MS2	16/252	F16.raw
	High	lcyVALDFEQEmATAASSSSLEk	Unambiguous	3	1	ACTG_HUMAN	N-Term(iTRAQ8plex); C2(Methylthio); Y3(iTRAQ8plex); M12(Oxidation); K23(iTRAQ8plex)	HCD	1	0	1	1	236106	Unique	Used	1	0.929785	0.775642	0.865324	0.946401	1.00296	47.91	0	81.1233	37	3	1156.58	3467.73	-5.35167	35.8454	6174	6174	MS2	24/228	F3.raw
	High	dLYANTVLSGGTTMyPGIADR	Unambiguous	2	1	ACTG_HUMAN	N-Term(iTRAQ8plex); Y15(iTRAQ8plex)	HCD	1	0	1	1	264620	Unique	Used	1	0.887608	0.653835	0.730564	0.589181	0.727801	47.86	0	27.518	75	2	1412.24	2823.47	-4.50018	28.0495	4576	4576	MS2	13/224	F7.raw
	High	iWHHTFYnELR	Unambiguous	9	2	ACTG_HUMAN;ACTC_HUMAN	N-Term(iTRAQ8plex); N8(Deamidated)	HCD	1	0	1	1	156173	Not Unique	Not Used	1	1.02721	1.0897	0.921478	0.88747	0.975637	47.47	0	26.7621	42	3	607.65	1820.94	-1.17071	22.0297	3082	3082	MS2	8/92	F10.raw
	High	kDLYANTVLSGGTTMYPGIADR	Unambiguous	2	1	ACTG_HUMAN	N-Term(iTRAQ8plex); K1(iTRAQ8plex)	HCD	1	0	1	1	264486	Unique	Used	1	1.03619	1.48736	0.970923	1.14942	1.0125	47.24	1	0	34	3	984.526	2951.56	-4.47463	27.3762	4420	4420	MS2	19/252	F7.raw
	High	dLYANTVLSGGTTMyPGIADR	Unambiguous	2	1	ACTG_HUMAN	N-Term(iTRAQ8plex); Y15(iTRAQ8plex)	HCD	1	0	1	1	279802	Unique	Used	1	1.00967	0.847624	1.03702	0.882979	1.10343	47.12	0	11.6645	31	3	941.827	2823.47	-5.23993	28.5122	4642	4642	MS2	16/224	F9.raw
	High	kDLYANTVLSGGTTMYPGIADR	Unambiguous	2	1	ACTG_HUMAN	N-Term(iTRAQ8plex); K1(iTRAQ8plex)	HCD	1	0	1	1	287380	Unique	Used	1	0.98605	0.917943	0.929705	1.25001	1.42417	47.03	1	3.09041	12	3	984.525	2951.56	-5.21907	27.999	4711	4711	MS2	22/252	itraq_10_ce35.raw
	High	dLYANTVLSGGTTMyPGIADR	Unambiguous	2	1	ACTG_HUMAN	N-Term(iTRAQ8plex); Y15(iTRAQ8plex)	HCD	1	0	1	1	264641	Unique	Used	1	1.01715	0.809771	1.06087	0.829153	1.09217	46.84	0	19.7377	39	3	941.83	2823.48	-1.73795	28.1622	4601	4601	MS2	16/224	F7.raw
	High	vAPEEHPVLLTEAPLNPk	Unambiguous	2	1	ACTG_HUMAN	N-Term(iTRAQ8plex); K18(iTRAQ8plex)	HCD	1	0	1	1	234041	Unique	Used	1	1.00693	0.853278	0.99284	0.838631	0.972839	46.48	0	3.62897	29	2	1281.74	2562.47	-3.74543	25.4946	3765	3765	MS2	10/144	F3.raw
	High	kDLYANTVLSGGTTMYPGIADR	Unambiguous	2	1	ACTG_HUMAN	N-Term(iTRAQ8plex); K1(iTRAQ8plex)	HCD	1	0	1	1	279740	Unique	Used	1	0.999826	0.761519	0.922885	1.15507	1.24727	46.48	1	18.1861	31	2	1476.29	2951.57	-3.0639	28.1897	4569	4569	MS2	11/252	F9.raw
	High	sYELPDGQVITIGNER	Unambiguous	10	2	ACTC_HUMAN;ACTG_HUMAN	N-Term(iTRAQ8plex)	HCD	1	0	1	1	148797	Not Unique	Not Used	1	1.02981	1.16055	0.928279	1.30082	1.52302	46.31	0	15.8777	31	2	1048.05	2095.09	-3.91027	26.2525	3765	3765	MS2	13/152	F1.raw
	High	qEYDESGPSIVHR	Unambiguous	7	1	ACTG_HUMAN	N-Term(iTRAQ8plex)	HCD	1	0	1	1	232156	Unique	Used	1	1.037	1.28917	1.54917	1.86487	1.47522	46.14	0	8.71488	10	2	910.953	1820.9	-4.92935	16.1926	1566	1566	MS2	9/144	F3.raw
	High	dSYVGDEAQSk	Unambiguous	6	2	ACTC_HUMAN;ACTG_HUMAN	N-Term(iTRAQ8plex); K11(iTRAQ8plex)	HCD	1	0	1	1	218436	Not Unique	Not Used	1	0.974974	0.885571	0.775151	0.914577	1.10161	46.05	0	34.652	231	2	903.966	1806.92	-4.91522	17.0946	1529	1529	MS2	9/88	F2.raw
	High	kDLYANTVLSGGTTMYPGIADR	Unambiguous	2	1	ACTG_HUMAN	N-Term(iTRAQ8plex); K1(iTRAQ8plex)	HCD	1	0	1	1	157356	Unique	Used	1	1.03541	0.88795	1.10884	1.00012	1.1581	45.86	1	8.03719	37	3	984.529	2951.57	-1.31075	28.3095	4462	4462	MS2	16/252	F10.raw
	High	iWHHTFYNELR	Unambiguous	9	2	ACTG_HUMAN;ACTC_HUMAN	N-Term(iTRAQ8plex)	HCD	1	0	1	1	183825	Not Unique	Not Used	1	1.21204	1.66014	1.68561	2.00527	1.9562	45.62	0	0	63	2	910.478	1819.95	-2.76975	23.049	3281	3281	MS2	7/92	F14.raw
	High	hQGVMVGmGQk	Unambiguous	7	2	ACTC_HUMAN;ACTG_HUMAN	N-Term(iTRAQ8plex); M8(Oxidation); K11(iTRAQ8plex)	HCD	1	0	1	1	200379	Not Unique	Not Used	1	0.958192	0.977681	0.721579	1.09198	1.13189	45.47	0	14.9106	500	3	599.328	1795.97	-3.56088	15.3537	1138	1138	MS2	13/116	F17.raw
	High	dSYVGDEAQSk	Unambiguous	6	2	ACTC_HUMAN;ACTG_HUMAN	N-Term(iTRAQ8plex); K11(iTRAQ8plex)	HCD	1	0	1	1	232110	Not Unique	Not Used	1	0.989519	0.949035	0.863724	0.878936	1.01525	45.17	0	16.8827	99	2	903.963	1806.92	-7.61752	15.9533	1512	1512	MS2	8/88	F3.raw
	High	gYSFTTTAER	Unambiguous	2	1	ACTG_HUMAN	N-Term(iTRAQ8plex)	HCD	1	0	1	1	162708	Unique	Used	1	0.977451	1.02052	1.00166	1.23858	1.33714	45.09	0	8.95537	7	2	718.867	1436.73	-4.14508	19.1661	2321	2321	MS2	7/72	F11.raw
	High	tTGIVMDSGDGVTHTVPIYEGYALPHAILR	Unambiguous	2	1	ACTG_HUMAN	N-Term(iTRAQ8plex)	HCD	1	0	1	1	265386	Unique	Used	1	1.14179	1.4815	1.48008	1.68936	1.025	43.95	0	36.5723	42	4	872.708	3487.81	-2.26243	31.9592	5470	5470	MS2	17/232	F7.raw
	High	kDLYANTVLSGGTTMyPGIADR	Unambiguous	2	1	ACTG_HUMAN	N-Term(iTRAQ8plex); K1(iTRAQ8plex); Y16(iTRAQ8plex)	HCD	1	0	1	1	190970	Unique	Used	1	0.916122	0.755843	0.842656	1.13214	0.905494	43.63	1	42.8428	184	3	1085.93	3255.77	-3.14953	28.2368	3772	3772	MS2	14/252	F15.raw
	High	iWHHTFYNELR	Unambiguous	9	2	ACTG_HUMAN;ACTC_HUMAN	N-Term(iTRAQ8plex)	HCD	1	0	1	1	183876	Not Unique	Not Used	1	1.42063	1.87597	1.76601	2.05503	1.97413	43.55	0	4.33998	2	4	455.743	1819.95	-2.71746	23.3168	3341	3341	MS2	6/92	F14.raw
	High	kDLYANTVLSGGTTMYPGIADR	Unambiguous	2	1	ACTG_HUMAN	N-Term(iTRAQ8plex); K1(iTRAQ8plex)	HCD	1	0	1	1	279756	Unique	Used	1	0.976354	0.783292	0.941934	0.921098	0.919088	43.43	1	8.11534	21	3	984.528	2951.57	-2.55148	28.2697	4588	4588	MS2	20/252	F9.raw
	High	dLYANTVLSGGTTMyPGIADR	Unambiguous	2	1	ACTG_HUMAN	N-Term(iTRAQ8plex); Y15(iTRAQ8plex)	HCD	1	0	1	1	157477	Unique	Used	1	1.02946	0.940863	1.17301	0.96253	1.02785	42.45	0	10.915	32	3	941.83	2823.47	-2.32161	28.9418	4603	4603	MS2	16/224	F10.raw
	High	dSYVGDEAQSk	Unambiguous	6	2	ACTC_HUMAN;ACTG_HUMAN	N-Term(iTRAQ8plex); K11(iTRAQ8plex)	HCD	1	0	1	1	218430	Not Unique	Not Used	1	0.907318	0.938009	0.828455	0.948675	1.11305	42.14	0	23.6846	47	3	602.979	1806.92	-5.63202	17.0576	1522	1522	MS2	7/88	F2.raw
	High	lcYVALDFEQEMATAASSSSLEk	Unambiguous	3	1	ACTG_HUMAN	N-Term(iTRAQ8plex); C2(Methylthio); K23(iTRAQ8plex)	HCD	1	0	1	1	225481	Unique	Used	1	0.958384	0.765345	0.976031	0.781677	0.981172	41.91	0	30.7445	164	4	787.642	3147.54	-1.93859	54.1593	9748	9748	MS2	19/228	F2.raw
	High	eITALAPSTMk	Unambiguous	6	2	ACTC_HUMAN;ACTG_HUMAN	N-Term(iTRAQ8plex); K11(iTRAQ8plex)	HCD	1	0	1	1	278841	Not Unique	Not Used	1	0.956727	0.889621	0.818007	1.07149	1.30958	41.76	0	6.58346	1	2	885.514	1770.02	-4.66078	23.7202	3521	3521	MS2	9/80	F9.raw
	High	vAPEEHPVLLTEAPLNPk	Unambiguous	2	1	ACTG_HUMAN	N-Term(iTRAQ8plex); K18(iTRAQ8plex)	HCD	1	0	1	1	242115	Unique	Used	1	0.99021	0.906938	0.804804	1.00412	1.0626	41.1	0	8.50571	5	3	854.826	2562.46	-4.75107	25.1945	3888	3888	MS2	15/144	F4.raw
	High	tTGIVMDSGDGVTHTVPIYEGYALPHAILR	Unambiguous	2	1	ACTG_HUMAN	N-Term(iTRAQ8plex)	HCD	1	0	1	1	265777	Unique	Used	1	1.00724	0.993629	0.952193	0.850026	0.965104	40.82	0	12.067	28	4	872.71	3487.82	-0.372482	33.9196	5926	5926	MS2	19/232	F7.raw
	High	dLTDYLMk	Unambiguous	7	2	ACTC_HUMAN;ACTG_HUMAN	N-Term(iTRAQ8plex); K8(iTRAQ8plex)	HCD	1	0	1	1	220238	Not Unique	Not Used	1	0.883034	0.983572	0.87936	1.25421	1.35359	40.4	0	8.60415	3	2	803.947	1606.89	-6.03315	25.9426	3632	3632	MS2	7/56	F2.raw
	High	dLTDYLMk	Unambiguous	7	2	ACTC_HUMAN;ACTG_HUMAN	N-Term(iTRAQ8plex); K8(iTRAQ8plex)	HCD	1	0	1	1	220316	Not Unique	Not Used	1	0.954182	1.06154	1.00002	1.43769	1.59224	40.32	0	11.9438	11	2	803.947	1606.89	-6.03315	26.3271	3723	3723	MS2	7/56	F2.raw
	High	hQGVMVGMGQkDSYVGDEAQSkR	Unambiguous	6	2	ACTC_HUMAN;ACTG_HUMAN	N-Term(iTRAQ8plex); K11(iTRAQ8plex); K22(iTRAQ8plex)	HCD	1	0	1	1	169256	Not Unique	Not Used	1	0.795995	0.232861	0.194328	0.159583	0.263299	40.11	2	11.4948	48	3	1140.6	3419.79	-1.94906	19.0119	2215	2215	MS2	22/260	F12.raw
	High	vAPEEHPVLLTEAPLNPkANR	Unambiguous	2	1	ACTG_HUMAN	N-Term(iTRAQ8plex); K18(iTRAQ8plex)	HCD	1	0	1	1	271141	Unique	Used	1	0.897208	0.529539	0.76604	0.477956	0.583217	39.87	1	27.2096	33	3	968.56	2903.67	3.30528	22.7878	3295	3295	MS2	7/180	F8.raw
	High	syELPDGQVITIGNER	Unambiguous	10	2	ACTC_HUMAN;ACTG_HUMAN	N-Term(iTRAQ8plex); Y2(iTRAQ8plex)	HCD	1	0	1	1	233756	Not Unique	Not Used	1	0.968428	0.742973	0.955986	0.880882	0.802693	39.62	0	13.5391	25	2	1200.15	2399.29	-5.16007	24.0789	3432	3432	MS2	9/152	F3.raw
	High	eITALAPSTMk	Unambiguous	6	2	ACTC_HUMAN;ACTG_HUMAN	N-Term(iTRAQ8plex); K11(iTRAQ8plex)	HCD	1	0	1	1	286342	Not Unique	Not Used	1	1.00879	0.892163	1.07062	0.976495	1.28929	39.16	0	2.71292	21	2	885.513	1770.02	-5.8332	22.9907	3500	3500	MS2	8/80	itraq_10_ce35.raw
	High	kDLYANTVLSGGTTMYPGIADR	Unambiguous	2	1	ACTG_HUMAN	N-Term(iTRAQ8plex); K1(iTRAQ8plex)	HCD	1	0	1	1	272172	Unique	Used	1	1.01497	1.0379	0.922351	0.76644	0.712289	39.12	1	11.0242	8	4	738.648	2951.57	-1.54277	28.0329	4498	4498	MS2	22/252	F8.raw
	High	syELPDGQVITIGNER	Unambiguous	10	2	ACTC_HUMAN;ACTG_HUMAN	N-Term(iTRAQ8plex); Y2(iTRAQ8plex)	HCD	1	0	1	1	242177	Not Unique	Not Used	1	1.044	1.01564	1.15518	0.985107	1.06423	39.08	0	8.52021	31	2	1200.15	2399.29	-5.16007	25.4952	3960	3960	MS2	7/152	F4.raw
	High	gYSFTTTAER	Unambiguous	2	1	ACTG_HUMAN	N-Term(iTRAQ8plex)	HCD	1	0	1	1	155265	Unique	Used	1	1.1312	1.14482	1.07117	1.36547	1.50015	39.06	0	4.21014	2	2	718.867	1436.73	-3.29543	17.4429	2023	2023	MS2	7/72	F10.raw
	High	tTGIVMDSGDGVTHTVPIyEGYALPHAILR	Unambiguous	2	1	ACTG_HUMAN	N-Term(iTRAQ8plex); Y19(iTRAQ8plex)	HCD	0.0769	0	1	1	157681	Unique	Used	1	1.18102	1.35304	1.5593	1.56222	1.07955	38.81	0	38.8016	62	4	948.76	3792.02	-1.76897	30.0658	4841	4841	MS2	8/232	F10.raw
	High	eITALAPSTMk	Unambiguous	6	2	ACTC_HUMAN;ACTG_HUMAN	N-Term(iTRAQ8plex); K11(iTRAQ8plex)	HCD	1	0	1	1	249621	Not Unique	Not Used	1	0.853187	0.805764	0.939674	0.950662	1.05069	38.8	0	24.7297	29	2	885.514	1770.02	-5.00561	25.3519	3583	3583	MS2	10/80	F5.raw
	High	iWHHTFYNELR	Unambiguous	9	2	ACTG_HUMAN;ACTC_HUMAN	N-Term(iTRAQ8plex)	HCD	1	0	1	1	183822	Not Unique	Not Used	1	1.03709	1.44568	1.40049	1.49689	1.48908	38.73	0	26.6106	29	3	607.321	1819.95	-4.08508	23.0396	3278	3278	MS2	6/92	F14.raw
	High	dLyANTVLSGGTTMYPGIADR	Unambiguous	2	1	ACTG_HUMAN	N-Term(iTRAQ8plex); Y3(iTRAQ8plex)	HCD	1	0	1	1	157303	Unique	Used	1	1.0163	0.765416	1.42152	1.12065	1.11348	38.64	0	20.6467	89	2	1412.24	2823.47	-3.20315	28.0419	4400	4400	MS2	15/224	F10.raw
	High	dLyANTVLSGGTTMYPGIADR	Unambiguous	2	1	ACTG_HUMAN	N-Term(iTRAQ8plex); Y3(iTRAQ8plex)	HCD	1	0	1	1	287257	Unique	Used	1	1.04904	0.80232	1.4039	1.04569	1.17025	38.62	0	77.9846	20	2	1412.24	2823.46	-6.31603	27.4007	4567	4567	MS2	15/224	itraq_10_ce35.raw
	High	lcyVALDFEQEMATAASSSSLEk	Unambiguous	3	1	ACTG_HUMAN	N-Term(iTRAQ8plex); C2(Methylthio); Y3(iTRAQ8plex); K23(iTRAQ8plex)	HCD	1	0	1	1	238683	Unique	Used	1	0.908763	0.923493	1.07946	1.09424	1.14733	38.43	0	13.5285	107	3	1151.25	3451.75	-3.06559	50.9902	9181	9181	MS2	17/228	F3.raw
	High	eITALAPSTMk	Unambiguous	6	2	ACTC_HUMAN;ACTG_HUMAN	N-Term(iTRAQ8plex); K11(iTRAQ8plex)	HCD	1	0	1	1	271231	Not Unique	Not Used	1	0.960823	0.857566	0.837015	1.03008	1.13198	38.42	0	20.846	23	2	885.514	1770.02	-4.72975	23.2374	3400	3400	MS2	8/80	F8.raw
	High	qEYDESGPSIVHR	Unambiguous	7	1	ACTG_HUMAN	N-Term(iTRAQ8plex)	HCD	1	0	1	1	232149	Unique	Used	1	0.989454	1.23901	1.17703	2.20638	1.66512	38.38	0	27.9284	9	3	607.638	1820.9	-5.03729	16.1618	1558	1558	MS2	10/144	F3.raw
	High	syELPDGQVITIGNER	Unambiguous	10	2	ACTC_HUMAN;ACTG_HUMAN	N-Term(iTRAQ8plex); Y2(iTRAQ8plex)	HCD	1	0	1	1	233803	Not Unique	Not Used	1	1.10772	1.0646	1.15698	0.952203	0.929302	37.96	0	18.6773	45	3	800.438	2399.3	-1.07001	24.3079	3487	3487	MS2	7/152	F3.raw
	High	kDLYANTVLSGGTTMYPGIADR	Unambiguous	2	1	ACTG_HUMAN	N-Term(iTRAQ8plex); K1(iTRAQ8plex)	HCD	1	0	1	1	164758	Unique	Used	1	1.09768	0.958084	1.13543	1.11319	1.22773	37.89	1	32.4501	166	3	984.531	2951.58	1.23275	30.5681	4712	4712	MS2	23/252	F11.raw
	High	dLYANTVLSGGTTmyPGIADR	Unambiguous	2	1	ACTG_HUMAN	N-Term(iTRAQ8plex); M14(Oxidation); Y15(iTRAQ8plex)	HCD	1	0	1	1	286898	Unique	Used	1	1.03603	1.10742	1.23659	1.02629	1.03884	37.76	0	19.2201	39	3	947.16	2839.47	-3.50556	25.6668	4148	4148	MS2	17/224	itraq_10_ce35.raw
	High	eITALAPSTMk	Unambiguous	6	2	ACTC_HUMAN;ACTG_HUMAN	N-Term(iTRAQ8plex); K11(iTRAQ8plex)	HCD	1	0	1	1	286501	Not Unique	Not Used	1	0.966533	0.789358	0.787406	0.999814	0.88548	37.41	0	9.15919	28	2	885.515	1770.02	-3.76423	23.7374	3685	3685	MS2	8/80	itraq_10_ce35.raw
	High	sYELPDGQVITIGnER	Unambiguous	10	2	ACTC_HUMAN;ACTG_HUMAN	N-Term(iTRAQ8plex); N14(Deamidated)	HCD	1	0	1	1	149342	Not Unique	Not Used	1	1.05841	0.874488	1.12778	0.866162	0.896826	37.35	0	24.7722	41	2	1048.54	2096.08	-2.33946	29.0191	4401	4401	MS2	14/152	F1.raw
	High	lcYVALDFEQEMATAASSSSLEk	Unambiguous	3	1	ACTG_HUMAN	N-Term(iTRAQ8plex); C2(Methylthio); K23(iTRAQ8plex)	HCD	1	0	1	1	224451	Unique	Used	1	0.896975	0.604163	0.630008	0.398038	0.5025	37.25	0	18.9384	56	4	787.64	3147.54	-3.87773	47.8502	8547	8547	MS2	15/228	F2.raw
	High	lcyVALDFEQEMATAASSSSLEk	Unambiguous	3	1	ACTG_HUMAN	N-Term(iTRAQ8plex); C2(Methylthio); Y3(iTRAQ8plex); K23(iTRAQ8plex)	HCD	1	0	1	1	238281	Unique	Used	1	0.962403	0.848847	1.0047	1.10653	1.18321	36.9	0	27.2506	32	4	863.693	3451.75	-1.99086	48.0075	8712	8712	MS2	16/228	F3.raw
	High	kDLYANTVLSGGTTMYPGIADR	Unambiguous	2	1	ACTG_HUMAN	N-Term(iTRAQ8plex); K1(iTRAQ8plex)	HCD	1	0	1	1	257693	Unique	Used	1	1.06641	0.869741	0.967547	0.768023	0.78943	36.58	1	18.0694	20	4	738.647	2951.57	-2.70079	29.8987	4706	4706	MS2	20/252	F6.raw
	High	lcyVALDFEQEMATAASSSSLEk	Unambiguous	3	1	ACTG_HUMAN	N-Term(iTRAQ8plex); C2(Methylthio); Y3(iTRAQ8plex); K23(iTRAQ8plex)	HCD	1	0	1	1	238085	Unique	Used	1	1.06309	1.03976	1.01366	1.25141	1.24666	36.56	0	2.25713	41	2	1726.38	3451.75	-2.44281	46.7419	8483	8483	MS2	20/228	F3.raw
	High	kDLYANTVLSGGTTMYPGIADR	Unambiguous	2	1	ACTG_HUMAN	N-Term(iTRAQ8plex); K1(iTRAQ8plex)	HCD	1	0	1	1	287294	Unique	Used	1	1.02262	0.81015	0.965979	0.885308	1.02855	36.41	1	30.462	22	3	984.526	2951.56	-3.73018	27.5752	4610	4610	MS2	15/252	itraq_10_ce35.raw
	High	syELPDGQVITIGNER	Unambiguous	10	2	ACTC_HUMAN;ACTG_HUMAN	N-Term(iTRAQ8plex); Y2(iTRAQ8plex)	HCD	1	0	1	1	233912	Not Unique	Not Used	1	0.951711	1.00512	1.0813	1.07451	1.07404	36.16	0	2.42634	24	2	1200.15	2399.29	-3.53198	24.8705	3614	3614	MS2	11/152	F3.raw
	High	syELPDGQVITIGNER	Unambiguous	10	2	ACTC_HUMAN;ACTG_HUMAN	N-Term(iTRAQ8plex); Y2(iTRAQ8plex)	HCD	1	0	1	1	233835	Not Unique	Not Used	1	0.974236	0.999561	0.964836	1.16563	1.15345	36	0	4.42698	14	2	1200.15	2399.29	-5.16007	24.4806	3525	3525	MS2	17/152	F3.raw
	High	sYELPDGQVITIGnER	Unambiguous	10	2	ACTC_HUMAN;ACTG_HUMAN	N-Term(iTRAQ8plex); N14(Deamidated)	HCD	1	0	1	1	149412	Not Unique	Not Used	1	1.07382	0.786053	2.3848	0.928513	0.826113	35.96	0	24.1116	54	2	1048.54	2096.08	-1.64061	29.3743	4483	4483	MS2	14/152	F1.raw
	High	tTGIVMDSGDGVTHTVPIYEGyALPHAILR	Unambiguous	2	1	ACTG_HUMAN	N-Term(iTRAQ8plex); Y22(iTRAQ8plex)	HCD		0.0769	2	2	157681	Redundant	Not Used	1	1.18102	1.35304	1.5593	1.56222	1.07955	35.85	0	38.8016	62	4	948.76	3792.02	-1.76897	30.0658	4841	4841	MS2	8/232	F10.raw
	High	kDLYAnTVLSGGTTMYPGIADR	Unambiguous	2	1	ACTG_HUMAN	N-Term(iTRAQ8plex); K1(iTRAQ8plex); N6(Deamidated)	HCD	1	0	1	1	220186	Unique	Used	1	1.91727	1.6457	1.46038	1.23198	1.32745	35.45	1	17.5935	13	3	984.853	2952.54	-5.40583	25.6771	3571	3571	MS2	13/252	F2.raw
	High	qEYDESGPSIVHR	Unambiguous	7	1	ACTG_HUMAN	N-Term(iTRAQ8plex)	HCD	1	0	1	1	240381	Unique	Used	1	1.14352	1.15565	1.42892	1.36715	1.16963	35.35	0	14.5351	24	2	910.953	1820.9	-5.19751	16.3149	1865	1865	MS2	10/144	F4.raw
	High	tTGIVmDSGDGVTHTVPIyEGYALPHAILR	Unambiguous	2	1	ACTG_HUMAN	N-Term(iTRAQ8plex); M6(Oxidation); Y19(iTRAQ8plex)	HCD	0.0571	0	1	1	157399	Unique	Used	1	1.29332	1.92341	2.77489	3.22042	3.35529	35.29	0	6.50487	50	3	1270.01	3808.02	-0.727202	28.5348	4512	4512	MS2	25/232	F10.raw
	High	eITALAPSTMk	Unambiguous	6	2	ACTC_HUMAN;ACTG_HUMAN	N-Term(iTRAQ8plex); K11(iTRAQ8plex)	HCD	1	0	1	1	233505	Not Unique	Not Used	1	1.09074	1.14986	1.1442	1.27125	1.2903	34.53	0	11.2856	13	2	885.514	1770.02	-5.07457	22.8726	3140	3140	MS2	9/80	F3.raw
	High	dLTDYLmk	Unambiguous	7	2	ACTC_HUMAN;ACTG_HUMAN	N-Term(iTRAQ8plex); M7(Oxidation); K8(iTRAQ8plex)	HCD	1	0	1	1	219812	Not Unique	Not Used	1	1.08347	0.936797	0.95802	1.39011	1.38378	34.34	0	27.2416	11	2	811.945	1622.88	-5.99954	23.8422	3135	3135	MS2	7/56	F2.raw
	High	eITALAPSTMk	Unambiguous	6	2	ACTC_HUMAN;ACTG_HUMAN	N-Term(iTRAQ8plex); K11(iTRAQ8plex)	HCD	1	0	1	1	170361	Not Unique	Not Used	1	0.756103	0.717695	0.712918	0.684066	0.90657	33.93	0	13.3212	5	3	590.679	1770.02	-3.25458	24.9959	3505	3505	MS2	12/80	F12.raw
	High	lcyVALDFEQEMATAASSSSLEk	Unambiguous	3	1	ACTG_HUMAN	N-Term(iTRAQ8plex); C2(Methylthio); Y3(iTRAQ8plex); K23(iTRAQ8plex)	HCD	1	0	1	1	238719	Unique	Used	1	0.89914	0.859592	0.892405	0.964496	1.08668	33.7	0	42.9158	65	4	863.691	3451.74	-3.82983	51.2508	9223	9223	MS2	16/228	F3.raw
	High	lcyVALDFEQEMATAASSSSLEk	Unambiguous	3	1	ACTG_HUMAN	N-Term(iTRAQ8plex); C2(Methylthio); Y3(iTRAQ8plex); K23(iTRAQ8plex)	HCD	1	0	1	1	238366	Unique	Used	1	0.955853	0.954329	0.899838	1.09275	1.12094	33.69	0	28.7369	31	4	863.692	3451.75	-2.91035	48.6542	8811	8811	MS2	16/228	F3.raw
	High	eITALAPSTMk	Unambiguous	6	2	ACTC_HUMAN;ACTG_HUMAN	N-Term(iTRAQ8plex); K11(iTRAQ8plex)	HCD	1	0	1	1	184183	Not Unique	Not Used	1	0.880511	0.846661	0.832561	0.959143	1.20009	33.65	0	6.85223	30	2	885.514	1770.02	-5.14354	24.9233	3699	3699	MS2	10/80	F14.raw
	High	dLTDYLMk	Unambiguous	7	2	ACTC_HUMAN;ACTG_HUMAN	N-Term(iTRAQ8plex); K8(iTRAQ8plex)	HCD	1	0	1	1	220082	Not Unique	Not Used	1	2.32882	3.35518	1.41381	3.05142	0.828385	33.49	0	8.0857	8	2	803.948	1606.89	-5.19751	25.1512	3450	3450	MS2	7/56	F2.raw
	High	tTGIVmDSGDGVTHTVPIYEGyALPHAILR	Unambiguous	2	1	ACTG_HUMAN	N-Term(iTRAQ8plex); M6(Oxidation); Y22(iTRAQ8plex)	HCD		0.0571	2	2	157399	Redundant	Not Used	1	1.29332	1.92341	2.77489	3.22042	3.35529	33.48	0	6.50487	50	3	1270.01	3808.02	-0.727202	28.5348	4512	4512	MS2	22/232	F10.raw
	High	tTGIVMDSGDGVTHTVPIYEGYALPHAILR	Unambiguous	2	1	ACTG_HUMAN	N-Term(iTRAQ8plex)	HCD	1	0	1	1	265599	Unique	Used	1	1.06736	1.18099	1.06481	1.14428	0.966569	33.36	0	20.003	11	4	872.709	3487.81	-1.98244	33.0388	5719	5719	MS2	18/232	F7.raw
	High	sYELPDGQVITIGNER	Unambiguous	10	2	ACTC_HUMAN;ACTG_HUMAN	N-Term(iTRAQ8plex)	HCD	1	0	1	1	220453	Not Unique	Not Used	1	0.926598	1.13775	0.891052	1.11766	0.785138	33.34	0	5.7067	40	2	1048.05	2095.09	-4.3764	26.9836	3882	3882	MS2	15/152	F2.raw
	High	eITALAPSTMk	Unambiguous	6	2	ACTC_HUMAN;ACTG_HUMAN	N-Term(iTRAQ8plex); K11(iTRAQ8plex)	HCD	1	0	1	1	156417	Not Unique	Not Used	1	0.917873	0.90983	0.856058	1.1213	1.40347	32.98	0	6.35477	1	2	885.515	1770.02	-3.90216	23.2954	3367	3367	MS2	10/80	F10.raw
	High	gYSFTTTAER	Unambiguous	2	1	ACTG_HUMAN	N-Term(iTRAQ8plex)	HCD	1	0	1	1	169215	Unique	Used	1	0.994897	1.08957	1.10173	1.18657	1.30409	32.97	0	13.5872	23	2	718.867	1436.73	-3.89018	18.8028	2168	2168	MS2	8/72	F12.raw
	High	sYELPDGQVITIGNER	Unambiguous	10	2	ACTC_HUMAN;ACTG_HUMAN	N-Term(iTRAQ8plex)	HCD	1	0	1	1	220509	Not Unique	Not Used	1	0.972394	0.795133	0.942571	0.914546	1.05349	32.93	0	77.4167	15	2	1048.05	2095.09	-4.0268	27.2664	3948	3948	MS2	14/152	F2.raw
	High	tTGIVMDSGDGVTHTVPIyEGYALPHAILR	Unambiguous	2	1	ACTG_HUMAN	N-Term(iTRAQ8plex); Y19(iTRAQ8plex)	HCD	1	0	1	1	157857	Unique	Used	1	1.09551	1.16708	1.61544	1.90021	2.22958	32.79	0	4.44394	6	4	948.76	3792.02	-1.31829	31.01	5047	5047	MS2	17/232	F10.raw
	High	gYSFTTTAER	Unambiguous	2	1	ACTG_HUMAN	N-Term(iTRAQ8plex)	HCD	1	0	1	1	175804	Unique	Used	1	0.969978	0.971988	0.885527	1.06519	1.19866	32.57	0	13.8297	15	2	718.867	1436.73	-3.89018	17.8552	2267	2267	MS2	9/72	F13.raw
	High	gYSFTTTAER	Unambiguous	2	1	ACTG_HUMAN	N-Term(iTRAQ8plex)	HCD	1	0	1	1	269903	Unique	Used	1	1.03733	1.09998	1.04707	1.2763	1.3756	32.52	0	9.33144	2	2	718.867	1436.73	-3.63529	16.5066	1851	1851	MS2	8/72	F8.raw
	High	lcyVALDFEQEMATAASSSSLEk	Unambiguous	3	1	ACTG_HUMAN	N-Term(iTRAQ8plex); C2(Methylthio); Y3(iTRAQ8plex); K23(iTRAQ8plex)	HCD	1	0	1	1	238624	Unique	Used	1	1.0273	0.874948	0.980027	1.03978	1.17239	32.46	0	31.3369	153	4	863.692	3451.75	-2.91035	50.5335	9112	9112	MS2	16/228	F3.raw
	High	lcyVALDFEQEMATAASSSSLEk	Unambiguous	3	1	ACTG_HUMAN	N-Term(iTRAQ8plex); C2(Methylthio); Y3(iTRAQ8plex); K23(iTRAQ8plex)	HCD	1	0	1	1	238426	Unique	Used	1	1.05278	0.917923	1.00039	1.1603	1.25522	32.32	0	36.2917	29	4	863.691	3451.74	-3.7591	49.0791	8881	8881	MS2	16/228	F3.raw
	High	eITALAPSTMk	Unambiguous	6	2	ACTC_HUMAN;ACTG_HUMAN	N-Term(iTRAQ8plex); K11(iTRAQ8plex)	HCD	1	0	1	1	170337	Not Unique	Not Used	1	0.955085	0.841014	0.831604	1.0588	1.19045	32.23	0	13.7174	37	2	885.515	1770.02	-3.35043	24.8707	3477	3477	MS2	10/80	F12.raw
	High	sYELPDGqVITIGNER	Unconsidered	10	2	ACTC_HUMAN;ACTG_HUMAN	N-Term(iTRAQ8plex); Q8(Deamidated)	HCD		0.4667	2	2	149489	Redundant	Not Used	1	0.899189	0.895393	1.05792	0.921532	0.986017	32.15	0	6.30894	8	2	1048.54	2096.08	-2.80536	29.773	4573	4573	MS2	11/152	F1.raw
	High	syELPDGQVITIGNER	Unambiguous	10	2	ACTC_HUMAN;ACTG_HUMAN	N-Term(iTRAQ8plex); Y2(iTRAQ8plex)	HCD	1	0	1	1	242105	Not Unique	Not Used	1	1.10608	1.19554	1.22617	1.28035	1.14333	32.04	0	0	39	2	1200.15	2399.29	-3.43022	25.1403	3876	3876	MS2	7/152	F4.raw
	High	eITALAPSTMk	Unambiguous	6	2	ACTC_HUMAN;ACTG_HUMAN	N-Term(iTRAQ8plex); K11(iTRAQ8plex)	HCD	1	0	1	1	286427	Not Unique	Not Used	1	0.847089	0.846786	0.820344	1.06989	1.00168	31.85	0	5.76306	2	3	590.678	1770.02	-5.94425	23.3941	3599	3599	MS2	10/80	itraq_10_ce35.raw
	High	lcyVALDFEQEMATAASSSSLEk	Unambiguous	3	1	ACTG_HUMAN	N-Term(iTRAQ8plex); C2(Methylthio); Y3(iTRAQ8plex); K23(iTRAQ8plex)	HCD	1	0	1	1	238368	Unique	Used	1	1.07239	0.892189	0.980718	1.01829	1.18899	31.66	0	83.0519	100	3	1151.25	3451.74	-4.12654	48.6608	8813	8813	MS2	23/228	F3.raw
	High	iWHHTFyNELR	Unambiguous	9	2	ACTG_HUMAN;ACTC_HUMAN	N-Term(iTRAQ8plex); Y7(iTRAQ8plex)	HCD	1	0	1	1	200674	Not Unique	Not Used	1	1.026	1.25741	1.43294	1.66105	1.62883	31.59	0	6.10576	63	2	1062.58	2124.15	-5.03438	17.3098	1482	1482	MS2	6/92	F17.raw
	High	eITALAPSTMk	Unambiguous	6	2	ACTC_HUMAN;ACTG_HUMAN	N-Term(iTRAQ8plex); K11(iTRAQ8plex)	HCD	1	0	1	1	263691	Not Unique	Not Used	1	0.899687	0.864864	0.857516	1.15685	1.29904	31.54	0	8.25481	6	2	885.514	1770.02	-4.72975	23.447	3493	3493	MS2	7/80	F7.raw
	High	eITALAPSTMk	Unambiguous	6	2	ACTC_HUMAN;ACTG_HUMAN	N-Term(iTRAQ8plex); K11(iTRAQ8plex)	HCD	1	0	1	1	278770	Not Unique	Not Used	1	0.89963	0.866912	0.900316	1.07194	1.22333	31.38	0	5.6188	7	2	885.513	1770.02	-5.4194	23.3627	3438	3438	MS2	10/80	F9.raw
	High	sYELPDGqVITIGNER	Unconsidered	10	2	ACTC_HUMAN;ACTG_HUMAN	N-Term(iTRAQ8plex); Q8(Deamidated)	HCD		0.6437	2	2	149555	Redundant	Not Used	1	1.03933	0.972388	1.15573	1.06467	1.19331	31.32	0	4.84079	17	2	1048.54	2096.08	-2.80536	30.1145	4650	4650	MS2	12/152	F1.raw
	High	eITALAPSTMk	Unambiguous	6	2	ACTC_HUMAN;ACTG_HUMAN	N-Term(iTRAQ8plex); K11(iTRAQ8plex)	HCD	1	0	1	1	286414	Not Unique	Not Used	1	0.913468	0.841703	0.799518	1.06768	1.34952	31.21	0	5.84309	1	2	885.513	1770.02	-6.0401	23.3353	3584	3584	MS2	9/80	itraq_10_ce35.raw
	High	lcyVALDFEQEMATAASSSSLEk	Unambiguous	3	1	ACTG_HUMAN	N-Term(iTRAQ8plex); C2(Methylthio); Y3(iTRAQ8plex); K23(iTRAQ8plex)	HCD	1	0	1	1	238863	Unique	Used	1	0.958303	0.902187	0.930116	1.00923	1.1204	31.17	0	40.9887	130	4	863.691	3451.74	-3.61764	52.3661	9391	9391	MS2	21/228	F3.raw
	High	lcYVALDFEQEMATAASSSSLEk	Unambiguous	3	1	ACTG_HUMAN	N-Term(iTRAQ8plex); C2(Methylthio); K23(iTRAQ8plex)	HCD	1	0	1	1	224933	Unique	Used	1	1.0646	0.684447	0.879692	0.796736	0.808432	31.09	0	16.1472	71	4	787.641	3147.54	-2.94694	50.6736	9109	9109	MS2	14/228	F2.raw
	High	dSYVGDEAQSk	Unambiguous	6	2	ACTC_HUMAN;ACTG_HUMAN	N-Term(iTRAQ8plex); K11(iTRAQ8plex)	HCD	1	0	1	1	146805	Not Unique	Not Used	1	1.10398	1.19087	0.946435	1.09568	1.31773	31.07	0	47.1173	343	2	903.963	1806.92	-8.2931	15.99	1441	1441	MS2	17/88	F1.raw
	High	eITALAPSTMk	Unambiguous	6	2	ACTC_HUMAN;ACTG_HUMAN	N-Term(iTRAQ8plex); K11(iTRAQ8plex)	HCD	1	0	1	1	271394	Not Unique	Not Used	1	1.04242	0.885327	0.905412	0.796856	0.928025	30.96	0	12.505	55	2	885.515	1770.02	-3.28147	24.0347	3590	3590	MS2	10/80	F8.raw
	High	iWHHTFYnELR	Unambiguous	9	2	ACTG_HUMAN;ACTC_HUMAN	N-Term(iTRAQ8plex); N8(Deamidated)	HCD	1	0	1	1	156377	Not Unique	Not Used	1	1.3193	1.49578	1.32211	1.23043	1.0943	30.94	0	16.7625	32	3	607.65	1820.93	-2.37738	23.0952	3320	3320	MS2	6/92	F10.raw
	High	eITALAPSTMk	Unambiguous	6	2	ACTC_HUMAN;ACTG_HUMAN	N-Term(iTRAQ8plex); K11(iTRAQ8plex)	HCD	1	0	1	1	278915	Not Unique	Not Used	1	0.966715	0.89199	0.845505	0.823213	0.800466	30.87	0	9.7226	20	2	885.515	1770.02	-4.04009	24.0703	3607	3607	MS2	10/80	F9.raw
	High	eITALAPSTMk	Unambiguous	6	2	ACTC_HUMAN;ACTG_HUMAN	N-Term(iTRAQ8plex); K11(iTRAQ8plex)	HCD	1	0	1	1	278628	Not Unique	Not Used	1	1.19272	1.28707	0.845368	1.42568	1.03964	30.62	0	29.1985	27	2	885.514	1770.02	-4.59181	22.6504	3272	3272	MS2	6/80	F9.raw
	High	tTGIVMDSGDGVTHTVPIyEGYALPHAILR	Unambiguous	2	1	ACTG_HUMAN	N-Term(iTRAQ8plex); Y19(iTRAQ8plex)	HCD	1	0	1	1	157987	Unique	Used	1	0.943925	0.884987	1.3844	0.924823	1.15214	30.56	0	30.2186	86	4	948.757	3792.01	-5.24566	31.6834	5198	5198	MS2	24/232	F10.raw
	High	aGFAGDDAPR	Unambiguous	10	2	ACTC_HUMAN;ACTG_HUMAN	N-Term(iTRAQ8plex)	HCD	1	0	1	1	218444	Not Unique	Not Used	1	1.05598	0.831964	0.673577	1.04731	1.04224	30.52	0	24.0215	45	2	640.827	1280.65	-5.32006	17.1547	1539	1539	MS2	8/72	F2.raw
	High	eITALAPSTMk	Unambiguous	6	2	ACTC_HUMAN;ACTG_HUMAN	N-Term(iTRAQ8plex); K11(iTRAQ8plex)	HCD	1	0	1	1	163889	Not Unique	Not Used	1	0.960982	0.919627	0.879094	1.13376	1.42405	30.49	0	10.1497	19	2	885.515	1770.02	-3.55733	25.8172	3699	3699	MS2	15/80	F11.raw
	High	gYSFTTTAER	Unambiguous	2	1	ACTG_HUMAN	N-Term(iTRAQ8plex)	HCD	1	0	1	1	189592	Unique	Used	1	0.913069	0.833672	0.712065	0.982191	1.05546	30.44	0	37.1233	66	2	718.867	1436.73	-4.31501	19.8728	2165	2165	MS2	9/72	F15.raw
	High	dLyANTVLSGGTTMyPGIADR	Unambiguous	2	1	ACTG_HUMAN	N-Term(iTRAQ8plex); Y3(iTRAQ8plex); Y15(iTRAQ8plex)	HCD	1	0	1	1	196777	Unique	Used	1	0.980943	0.910252	1.01386	0.87003	0.920555	30.19	0	22.285	39	4	782.673	3127.67	-4.59053	26.5991	3938	3938	MS2	7/224	F16.raw
	High	eITALAPSTMk	Unambiguous	6	2	ACTC_HUMAN;ACTG_HUMAN	N-Term(iTRAQ8plex); K11(iTRAQ8plex)	HCD	1	0	1	1	263559	Not Unique	Not Used	1	1.24997	1.4059	0.866367	1.3171	0.821596	29.95	0	22.0221	52	2	885.514	1770.02	-5.21251	22.7889	3339	3339	MS2	7/80	F7.raw
	High	eITALAPSTMk	Unambiguous	6	2	ACTC_HUMAN;ACTG_HUMAN	N-Term(iTRAQ8plex); K11(iTRAQ8plex)	HCD	1	0	1	1	286183	Not Unique	Not Used	1	1.47247	1.65539	1.10176	1.8284	1.29046	29.89	0	23.0322	19	2	885.515	1770.02	-3.76423	22.2063	3314	3314	MS2	7/80	itraq_10_ce35.raw
	High	dLyANTVLSGGTTMYPGIADR	Unambiguous	2	1	ACTG_HUMAN	N-Term(iTRAQ8plex); Y3(iTRAQ8plex)	HCD	1	0	1	1	279602	Unique	Used	1	1.30926	0.774078	1.02975	0.878736	0.832751	29.79	0	9.201	18	3	941.827	2823.47	-5.49934	27.5018	4408	4408	MS2	12/224	F9.raw
	High	gYSFTTTAER	Unambiguous	2	1	ACTG_HUMAN	N-Term(iTRAQ8plex)	HCD	1	0	1	1	284966	Unique	Used	1	1.11415	1.17058	1.05447	1.30554	1.28688	29.48	0	42.7925	10	2	718.866	1436.73	-4.65486	16.3446	1894	1894	MS2	7/72	itraq_10_ce35.raw
	High	eITALAPSTMk	Unambiguous	6	2	ACTC_HUMAN;ACTG_HUMAN	N-Term(iTRAQ8plex); K11(iTRAQ8plex)	HCD	1	0	1	1	263763	Not Unique	Not Used	1	0.841816	0.987936	0.753967	0.811617	0.953167	29.39	0	16.4684	37	2	885.514	1770.02	-4.31595	23.7947	3577	3577	MS2	9/80	F7.raw
	High	iIAPPER	Unambiguous	7	2	ACTC_HUMAN;ACTG_HUMAN	N-Term(iTRAQ8plex)	HCD	1	0	1	1	155337	Not Unique	Not Used	1	1.05685	0.997709	1.1247	1.2766	1.35675	29.33	0	6.97373	1	2	550.341	1099.67	-3.275	17.8257	2107	2107	MS2	5/48	F10.raw
	High	eITALAPSTMk	Unambiguous	6	2	ACTC_HUMAN;ACTG_HUMAN	N-Term(iTRAQ8plex); K11(iTRAQ8plex)	HCD	1	0	1	1	184181	Not Unique	Not Used	1	0.983683	0.893224	1.05965	0.761665	0.824875	28.96	0	32.8138	34	3	590.678	1770.02	-5.427	24.907	3696	3696	MS2	12/80	F14.raw
	High	gYSFTTTAER	Unambiguous	2	1	ACTG_HUMAN	N-Term(iTRAQ8plex)	HCD	1	0	1	1	277379	Unique	Used	1	1.03447	1.08387	0.939462	1.18335	1.11563	28.76	0	28.4473	20	2	718.868	1436.73	-2.70068	16.377	1815	1815	MS2	7/72	F9.raw
	High	gYSFTTTAER	Unambiguous	2	1	ACTG_HUMAN	N-Term(iTRAQ8plex)	HCD	1	0	1	1	155199	Unique	Used	1	0.864375	1.38808	1.15655	1.20983	1.33628	28.63	0	12.2068	23	2	718.867	1436.73	-3.46536	17.0921	1946	1946	MS2	8/72	F10.raw
	High	eITALAPSTMk	Unambiguous	6	2	ACTC_HUMAN;ACTG_HUMAN	N-Term(iTRAQ8plex); K11(iTRAQ8plex)	HCD	1	0	1	1	156318	Not Unique	Not Used	1	1.27581	1.26435	0.885825	1.3661	1.03299	28.1	0	27.6759	75	2	885.515	1770.02	-3.4194	22.7914	3251	3251	MS2	8/80	F10.raw
	High	gYSFTTTAER	Unambiguous	2	1	ACTG_HUMAN	N-Term(iTRAQ8plex)	HCD	1	0	1	1	262380	Unique	Used	1	0.969177	1.05265	0.906935	1.08059	1.06913	28.07	0	13.7896	34	2	718.867	1436.73	-4.23004	16.8782	1963	1963	MS2	9/72	F7.raw
	High	iWHHTFYNELR	Unambiguous	9	2	ACTG_HUMAN;ACTC_HUMAN	N-Term(iTRAQ8plex)	HCD	1	0	1	1	183895	Not Unique	Not Used	1	1.17922	1.1887	1.27817	1.29087	1.19362	27.96	0	31.485	17	3	607.321	1819.95	-3.78325	23.413	3363	3363	MS2	6/92	F14.raw
	High	eITALAPSTMk	Unambiguous	6	2	ACTC_HUMAN;ACTG_HUMAN	N-Term(iTRAQ8plex); K11(iTRAQ8plex)	HCD	1	0	1	1	163956	Not Unique	Not Used	1	0.955131	1.33058	0.829343	0.823126	0.928861	27.33	0	16.3723	37	2	885.514	1770.02	-4.31595	26.173	3777	3777	MS2	9/80	F11.raw
	High	iWHHTFYnELR	Unambiguous	9	2	ACTG_HUMAN;ACTC_HUMAN	N-Term(iTRAQ8plex); N8(Deamidated)	HCD	1	0	1	1	156386	Not Unique	Not Used	1	1.17827	1.31131	1.18594	1.17109	1.283	27.29	0	22.4537	55	2	910.971	1820.93	-2.5711	23.1346	3330	3330	MS2	7/92	F10.raw
	High	eITALAPSTMk	Unambiguous	6	2	ACTC_HUMAN;ACTG_HUMAN	N-Term(iTRAQ8plex); K11(iTRAQ8plex)	HCD	1	0	1	1	241723	Not Unique	Not Used	1	0.91179	0.754153	0.904859	0.867216	0.951554	27.26	0	12.508	32	2	885.513	1770.02	-5.6263	23.1163	3430	3430	MS2	5/80	F4.raw
	High	gYSFTTTAER	Unambiguous	2	1	ACTG_HUMAN	N-Term(iTRAQ8plex)	HCD	1	0	1	1	240694	Unique	Used	1	1.04702	1.01266	0.9095	1.01743	1.11581	26.91	0	33.8065	18	2	718.866	1436.72	-5.75941	17.9178	2230	2230	MS2	7/72	F4.raw
	High	cDVDIR	Unambiguous	3	1	ACTG_HUMAN	N-Term(iTRAQ8plex); C1(Methylthio)	HCD	1	0	1	1	219020	Unique	Used	1	0.924653	1.07723	1.05675	1.13118	1.17089	26.35	0	9.77245	7	2	535.765	1070.52	-5.233	20.0068	2211	2211	MS2	8/40	F2.raw
	High	eEEIAALVIDnGSGMck	Unambiguous	1	1	ACTG_HUMAN	N-Term(Acetyl); N-Term(iTRAQ8plex); N11(Deamidated); C16(Methylthio); K17(iTRAQ8plex)	HCD	1	0	1	1	152271	Unique	Used	1	1.16983	0.962754	1.07125	0.961968	1.06287	26.08	0	35.7579	121	2	1086.51	2172.01	-140063	44.3623	7818	7818	MS2	17/152	F1.raw
	High	gYSFTTTAER	Unambiguous	2	1	ACTG_HUMAN	N-Term(iTRAQ8plex)	HCD	1	0	1	1	248559	Unique	Used	1	1.18724	1.5252	1.35199	1.28514	1.54592	26.01	0	16.4909	40	2	718.866	1436.72	-5.16465	19.6152	2344	2344	MS2	8/72	F5.raw
	High	gYSFTTTAER	Unambiguous	2	1	ACTG_HUMAN	N-Term(iTRAQ8plex)	HCD	1	0	1	1	162768	Unique	Used	1	0.976088	1.07958	0.984105	1.22749	1.34013	25.5	0	23.8368	37	2	718.867	1436.73	-3.21047	19.5153	2391	2391	MS2	9/72	F11.raw
	High	gYSFTTTAER	Unambiguous	2	1	ACTG_HUMAN	N-Term(iTRAQ8plex)	HCD	1	0	1	1	155007	Unique	Used	1	1.03595	1.08087	0.910788	1.15746	1.1951	25.3	0	21.0214	32	2	718.868	1436.73	-2.36082	16.0728	1722	1722	MS2	7/72	F10.raw
TBA1B_HUMAN	(P68363) Tubulin alpha-1B chain	6510.21	58.54	3	1	18	182	1		0.966463		1.30267		0.845923		1.13255	0.960052		451	50.1196	5.05908
	Confidence Level	Sequence	PSM Ambiguity	# Proteins	# Protein Groups	Protein Group Accessions	Modifications	Activation Type	ΔScore	ΔCn	Rank	Search Engine Rank	QuanResultID	Quan Info	Quan Usage	113/113	114/113	115/113	116/113	117/113	118/113	IonScore	# Missed Cleavages	Isolation Interference [%]	Ion Inject Time [ms]	Charge	m/z [Da]	MH+ [Da]	ΔM [ppm]	RT [min]	First Scan	Last Scan	MS Order	Ions Matched	Spectrum File
	High	tIGGGDDSFNTFFSETGAGk	Unambiguous	5	2	TBA1B_HUMAN;TBA1C_HUMAN	N-Term(iTRAQ8plex); K20(iTRAQ8plex)	HCD	1	0	1	1	149600	Not Unique	Not Used	1	0.950532	1.52756	1.12478	1.8758	1.86167	93.39	0	7.18173	21	2	1308.65	2616.29	-4.51842	30.3456	4702	4702	MS2	24/192	F1.raw
	High	aVcMLSNTTAIAEAWAR	Unambiguous	6	2	TBA1B_HUMAN;TBA4A_HUMAN	N-Term(iTRAQ8plex); C3(Methylthio)	HCD	1	0	1	1	160114	Not Unique	Not Used	1	0.800093	1.02505	1.06944	1.01291	1.06181	92.07	0	11.0143	41	3	720.028	2158.07	-3.33143	44.3959	7680	7680	MS2	11/168	F10.raw
	High	fDGALNVDLTEFQTNLVPYPR	Unambiguous	7	3	TBA1B_HUMAN;TBA1C_HUMAN;TBA4A_HUMAN	N-Term(iTRAQ8plex)	HCD	1	0	1	1	152194	Not Unique	Not Used	1	0.944353	1.5645	1.30975	1.61653	1.59135	89.59	0	20.897	78	2	1357.21	2713.41	-2.82438	43.9404	7728	7728	MS2	21/220	F1.raw
	High	tIGGGDDSFNTFFSETGAGk	Unambiguous	5	2	TBA1B_HUMAN;TBA1C_HUMAN	N-Term(iTRAQ8plex); K20(iTRAQ8plex)	HCD	1	0	1	1	220897	Not Unique	Not Used	1	0.944129	1.60838	1.28884	1.93736	1.97885	88.35	0	11.4824	38	2	1308.65	2616.29	-6.66469	29.202	4400	4400	MS2	13/192	F2.raw
	High	dYEEVGVDSVEGEGEEEGEEy	Unambiguous	2	1	TBA1B_HUMAN	N-Term(iTRAQ8plex); Y21(iTRAQ8plex)	HCD	1	0	1	1	148444	Unique	Used	1	0.966463	1.30267	0.845923	1.13255	0.960052	85.75	0	0	48	2	1479.16	2957.31	-2.4597	24.4757	3353	3353	MS2	20/204	F1.raw
	High	fDGALNVDLTEFQTNLVPYPR	Unambiguous	7	3	TBA1B_HUMAN;TBA1C_HUMAN;TBA4A_HUMAN	N-Term(iTRAQ8plex)	HCD	1	0	1	1	152048	Not Unique	Not Used	1	0.992406	1.61936	1.47347	1.7289	1.73899	85.05	0	8.24015	52	2	1357.21	2713.41	-2.28453	43.1702	7558	7558	MS2	13/220	F1.raw
	High	aVcMLSNTTAIAEAWAR	Unambiguous	6	2	TBA1B_HUMAN;TBA4A_HUMAN	N-Term(iTRAQ8plex); C3(Methylthio)	HCD	1	0	1	1	290644	Not Unique	Not Used	1	0.903156	0.884349	1.01631	1.051	1.01717	84.87	0	4.30084	6	3	720.027	2158.07	-4.85868	44.2081	8519	8519	MS2	16/168	itraq_10_ce35.raw
	High	aVcMLSNTTAIAEAWAR	Unambiguous	6	2	TBA1B_HUMAN;TBA4A_HUMAN	N-Term(iTRAQ8plex); C3(Methylthio)	HCD	1	0	1	1	173500	Not Unique	Not Used	1	1.02903	1.36971	1.48288	1.49123	1.70878	84.45	0	15.7485	500	2	1079.54	2158.06	-5.16356	45.4613	7167	7167	MS2	16/168	F12.raw
	High	aVcMLSNTTAIAEAWAR	Unambiguous	6	2	TBA1B_HUMAN;TBA4A_HUMAN	N-Term(iTRAQ8plex); C3(Methylthio)	HCD	1	0	1	1	166919	Not Unique	Not Used	1	0.999134	1.35681	1.65876	1.4477	1.59979	83.16	0	31.9925	234	3	720.026	2158.06	-6.38594	45.4542	7234	7234	MS2	13/168	F11.raw
	High	aVcMLSNTTAIAEAWAR	Unambiguous	6	2	TBA1B_HUMAN;TBA4A_HUMAN	N-Term(iTRAQ8plex); C3(Methylthio)	HCD	1	0	1	1	166914	Not Unique	Not Used	1	1.05137	1.50355	1.48323	1.71168	1.79979	80.58	0	5.22717	438	2	1079.54	2158.07	-4.03226	45.3905	7228	7228	MS2	16/168	F11.raw
	High	fDGALNVDLTEFQTNLVPYPR	Unambiguous	7	3	TBA1B_HUMAN;TBA1C_HUMAN;TBA4A_HUMAN	N-Term(iTRAQ8plex)	HCD	1	0	1	1	151520	Not Unique	Not Used	1	1.08035	1.45018	1.32301	1.60397	1.52721	79.2	0	15.2298	48	2	1357.21	2713.41	-2.55446	40.4024	6942	6942	MS2	23/220	F1.raw
	High	aVcMLSNTTAIAEAWAR	Unambiguous	6	2	TBA1B_HUMAN;TBA4A_HUMAN	N-Term(iTRAQ8plex); C3(Methylthio)	HCD	1	0	1	1	290578	Not Unique	Not Used	1	1.07618	1.04306	1.29393	1.33253	1.10643	78.87	0	3.12238	3	3	720.029	2158.07	-2.39811	43.8605	8442	8442	MS2	16/168	itraq_10_ce35.raw
	High	fDGALNVDLTEFQTNLVPYPR	Unambiguous	7	3	TBA1B_HUMAN;TBA1C_HUMAN;TBA4A_HUMAN	N-Term(iTRAQ8plex)	HCD	1	0	1	1	152123	Not Unique	Not Used	1	1.07634	1.35131	1.25362	1.55034	1.46997	78.72	0	16.5023	48	2	1357.21	2713.41	-0.305064	43.5714	7646	7646	MS2	20/220	F1.raw
	High	fDGALNVDLTEFQTNLVPYPR	Unambiguous	7	3	TBA1B_HUMAN;TBA1C_HUMAN;TBA4A_HUMAN	N-Term(iTRAQ8plex)	HCD	1	0	1	1	151979	Not Unique	Not Used	1	1.04853	1.56103	1.38209	1.73105	1.80719	78.62	0	27.2086	51	2	1357.21	2713.41	-2.19455	42.815	7478	7478	MS2	22/220	F1.raw
	High	fDGALNVDLTEFQTNLVPYPR	Unambiguous	7	3	TBA1B_HUMAN;TBA1C_HUMAN;TBA4A_HUMAN	N-Term(iTRAQ8plex)	HCD	1	0	1	1	151583	Not Unique	Not Used	1	1.03295	1.8926	1.49599	2.46818	2.33957	75.3	0	3.75458	6	2	1357.21	2713.41	-2.64443	40.7371	7016	7016	MS2	23/220	F1.raw
	High	fDGALNVDLTEFQTNLVPYPR	Unambiguous	7	3	TBA1B_HUMAN;TBA1C_HUMAN;TBA4A_HUMAN	N-Term(iTRAQ8plex)	HCD	1	0	1	1	151710	Not Unique	Not Used	1	1.06065	1.86037	1.58392	2.06877	2.07342	73.64	0	32.0807	22	2	1357.21	2713.4	-4.08405	41.3896	7164	7164	MS2	23/220	F1.raw
	High	iHFPLATYAPVISAEk	Unambiguous	6	3	TBA1B_HUMAN;TBA1C_HUMAN;TBA4A_HUMAN	N-Term(iTRAQ8plex); K16(iTRAQ8plex)	HCD	1	0	1	1	178961	Not Unique	Not Used	1	1.04269	1.13985	1.02913	1.59739	1.73926	72.45	0	3.99456	68	2	1183.19	2365.37	-1.32076	34.1634	5950	5950	MS2	16/120	F13.raw
	High	aYHEQLSVAEITNAcFEPANQMVk	Unambiguous	5	2	TBA1B_HUMAN;TBA4A_HUMAN	N-Term(iTRAQ8plex); C15(Methylthio); K24(iTRAQ8plex)	HCD	1	0	1	1	244231	Not Unique	Not Used	1	1.00983	1.22623	1.07631	1.68806	1.73039	71.84	0	5.83598	33	2	1674.34	3347.66	-1.55893	36.1111	6356	6356	MS2	11/260	F4.raw
	High	fDGALNVDLTEFQTNLVPyPR	Unambiguous	7	3	TBA1B_HUMAN;TBA1C_HUMAN;TBA4A_HUMAN	N-Term(iTRAQ8plex); Y19(iTRAQ8plex)	HCD	1	0	1	1	236141	Not Unique	Not Used	1	0.884367	1.56995	1.34043	1.68284	1.57224	71.6	0	0	24	2	1509.31	3017.61	-2.06673	36.0191	6215	6215	MS2	23/220	F3.raw
	High	fDGALNVDLTEFQTNLVPYPR	Unambiguous	7	3	TBA1B_HUMAN;TBA1C_HUMAN;TBA4A_HUMAN	N-Term(iTRAQ8plex)	HCD	1	0	1	1	153814	Not Unique	Not Used	1	1.15044	1.09102	1.41904	1.03779	0.991788	71.32	0	48.7798	306	3	905.141	2713.41	-1.83961	54.7802	9618	9618	MS2	22/220	F1.raw
	High	aVcMLSNTTAIAEAWAR	Unambiguous	6	2	TBA1B_HUMAN;TBA4A_HUMAN	N-Term(iTRAQ8plex); C3(Methylthio)	HCD	1	0	1	1	290638	Not Unique	Not Used	1	0.886085	1.19792	1.31099	1.41611	1.47155	71.12	0	6.51908	6	2	1079.54	2158.07	-4.03226	44.1771	8512	8512	MS2	16/168	itraq_10_ce35.raw
	High	aYHEQLSVAEITNAcFEPANQMVk	Unambiguous	5	2	TBA1B_HUMAN;TBA4A_HUMAN	N-Term(iTRAQ8plex); C15(Methylthio); K24(iTRAQ8plex)	HCD	1	0	1	1	244328	Not Unique	Not Used	1	1.09872	1.48533	1.38859	1.9727	1.80377	70.71	0	0	48	2	1674.34	3347.66	-1.34014	36.6136	6469	6469	MS2	14/260	F4.raw
	High	iHFPLATYAPVISAEk	Unambiguous	6	3	TBA1B_HUMAN;TBA1C_HUMAN;TBA4A_HUMAN	N-Term(iTRAQ8plex); K16(iTRAQ8plex)	HCD	1	0	1	1	171841	Not Unique	Not Used	1	1.69868	3.17665	1.48376	3.10427	1.02387	69.82	0	5.97066	82	2	1183.19	2365.37	-1.32076	33.2626	5231	5231	MS2	9/120	F12.raw
	High	aVcMLSNTTAIAEAWAR	Unambiguous	6	2	TBA1B_HUMAN;TBA4A_HUMAN	N-Term(iTRAQ8plex); C3(Methylthio)	HCD	1	0	1	1	290572	Not Unique	Not Used	1	1.14319	1.52467	1.60783	1.77717	1.70978	69.26	0	8.10139	5	2	1079.54	2158.07	-2.10906	43.8308	8435	8435	MS2	15/168	itraq_10_ce35.raw
	High	aVcMLSNTTAIAEAWAR	Unambiguous	6	2	TBA1B_HUMAN;TBA4A_HUMAN	N-Term(iTRAQ8plex); C3(Methylthio)	HCD	1	0	1	1	160113	Not Unique	Not Used	1	0.963037	1.33674	1.42609	1.59164	1.668	69.19	0	5.2048	45	2	1079.54	2158.07	-3.12722	44.3935	7679	7679	MS2	16/168	F10.raw
	High	aVcMLSNTTAIAEAWAR	Unambiguous	6	2	TBA1B_HUMAN;TBA4A_HUMAN	N-Term(iTRAQ8plex); C3(Methylthio)	HCD	1	0	1	1	282669	Not Unique	Not Used	1	0.96794	1.30521	1.38656	1.48785	1.46463	69.03	0	18.6716	63	2	1079.54	2158.07	-4.03226	44.1295	7987	7987	MS2	14/168	F9.raw
	High	aYHEQLSVAEITNAcFEPANQMVk	Unambiguous	5	2	TBA1B_HUMAN;TBA4A_HUMAN	N-Term(iTRAQ8plex); C15(Methylthio); K24(iTRAQ8plex)	HCD	1	0	1	1	244311	Not Unique	Not Used	1	0.994488	0.981781	1.03952	1.24967	1.21609	68.82	0	8.65047	11	3	1116.56	3347.66	-3.76904	36.533	6450	6450	MS2	22/260	F4.raw
	High	aVFVDLEPTVIDEVR	Unambiguous	3	2	TBA1B_HUMAN;TBA1C_HUMAN	N-Term(iTRAQ8plex)	HCD	1	0	1	1	150365	Not Unique	Not Used	1	0.961289	1.53625	1.08903	1.78151	1.81209	68.57	0	7.22159	17	2	1003.56	2006.1	-3.15303	34.3	5595	5595	MS2	11/112	F1.raw
	High	aVcMLSNTTAIAEAWAR	Unambiguous	6	2	TBA1B_HUMAN;TBA4A_HUMAN	N-Term(iTRAQ8plex); C3(Methylthio)	HCD	1	0	1	1	160067	Not Unique	Not Used	1	1.01	1.33437	1.43457	1.48643	1.56256	66.71	0	32.9976	311	2	1079.54	2158.07	-1.20402	44.0114	7625	7625	MS2	15/168	F10.raw
	High	aFVHWyVGEGMEEGEFSEAR	Unambiguous	6	3	TBA1B_HUMAN;TBA1C_HUMAN;TBA4A_HUMAN	N-Term(iTRAQ8plex); Y6(iTRAQ8plex)	HCD	1	0	1	1	242391	Not Unique	Not Used	1	1.05049	1.01998	0.763539	1.18328	1.00674	65.41	0	3.79011	7	4	735.361	2938.42	-1.99182	26.5859	4210	4210	MS2	9/152	F4.raw
	High	aFVHWYVGEGMEEGEFSEAR	Unambiguous	6	3	TBA1B_HUMAN;TBA1C_HUMAN;TBA4A_HUMAN	N-Term(iTRAQ8plex)	HCD	1	0	1	1	220811	Not Unique	Not Used	1	1.11497	1.14011	1.02632	1.07158	0.805799	65.1	0	7.48281	18	3	878.743	2634.22	-3.26824	28.7788	4300	4300	MS2	9/152	F2.raw
	High	fDGALNVDLTEFQTNLVPYPR	Unambiguous	7	3	TBA1B_HUMAN;TBA1C_HUMAN;TBA4A_HUMAN	N-Term(iTRAQ8plex)	HCD	1	0	1	1	151412	Not Unique	Not Used	1	1.21763	1.48951	1.11001	1.55972	1.52153	64.82	0	6.08453	46	2	1357.21	2713.41	-3.09431	39.8308	6816	6816	MS2	14/220	F1.raw
	High	aVcMLSNTTAIAEAWAR	Unambiguous	6	2	TBA1B_HUMAN;TBA4A_HUMAN	N-Term(iTRAQ8plex); C3(Methylthio)	HCD	1	0	1	1	282664	Not Unique	Not Used	1	0.932836	0.867522	1.06067	0.922713	0.95613	63.52	0	12.741	62	3	720.03	2158.07	-0.955715	44.0969	7981	7981	MS2	15/168	F9.raw
	High	aVcMLSNTTAIAEAWAR	Unambiguous	6	2	TBA1B_HUMAN;TBA4A_HUMAN	N-Term(iTRAQ8plex); C3(Methylthio)	HCD	1	0	1	1	290704	Not Unique	Not Used	1	0.958157	1.01567	1.17068	1.14865	1.20487	62.98	0	20.4016	39	2	1079.54	2158.07	-4.59791	44.5271	8589	8589	MS2	11/168	itraq_10_ce35.raw
	High	fDGALNVDLTEFQTNLVPYPR	Unambiguous	7	3	TBA1B_HUMAN;TBA1C_HUMAN;TBA4A_HUMAN	N-Term(iTRAQ8plex)	HCD	1	0	1	1	152884	Not Unique	Not Used	1	1.11402	1.00901	1.46219	0.899435	0.894068	62.75	0	36.7141	253	3	905.144	2713.42	1.60196	48.1548	8533	8533	MS2	21/220	F1.raw
	High	aVcMLSNTTAIAEAWAR	Unambiguous	6	2	TBA1B_HUMAN;TBA4A_HUMAN	N-Term(iTRAQ8plex); C3(Methylthio)	HCD	1	0	1	1	290822	Not Unique	Not Used	1	1.15784	0.866413	1.19644	0.921833	0.963724	62.61	0	56.7498	216	3	720.025	2158.06	-6.64048	45.2142	8726	8726	MS2	17/168	itraq_10_ce35.raw
	High	iHFPLATYAPVISAEk	Unambiguous	6	3	TBA1B_HUMAN;TBA1C_HUMAN;TBA4A_HUMAN	N-Term(iTRAQ8plex); K16(iTRAQ8plex)	HCD	1	0	1	1	185843	Not Unique	Not Used	1	0.910915	1.18692	1.00962	1.67086	1.79171	62.08	0	5.27244	80	2	1183.19	2365.37	-1.52719	34.1932	5635	5635	MS2	14/120	F14.raw
	High	aVFVDLEPTVIDEVR	Unambiguous	3	2	TBA1B_HUMAN;TBA1C_HUMAN	N-Term(iTRAQ8plex)	HCD	1	0	1	1	150431	Not Unique	Not Used	1	1.02357	1.93105	1.16708	2.22654	2.28996	61.7	0	3.42374	2	2	1003.56	2006.1	-3.39643	34.643	5672	5672	MS2	13/112	F1.raw
	High	tIGGGDDSFnTFFSETGAGk	Unambiguous	5	2	TBA1B_HUMAN;TBA1C_HUMAN	N-Term(iTRAQ8plex); N10(Deamidated); K20(iTRAQ8plex)	HCD	1	0	1	1	149176	Not Unique	Not Used	1	0.848793	1.22972	0.90034	1.34321	1.56445	61.7	0	7.641	48	2	1309.14	2617.27	-6.89815	28.1765	4207	4207	MS2	21/192	F1.raw
	High	fDGALNVDLTEFQTNLVPYPR	Unambiguous	7	3	TBA1B_HUMAN;TBA1C_HUMAN;TBA4A_HUMAN	N-Term(iTRAQ8plex)	HCD	1	0	1	1	151909	Not Unique	Not Used	1	0.871801	1.20688	1.13541	1.22667	1.34344	61.55	0	26.6768	44	2	1357.21	2713.41	-3.27426	42.4345	7396	7396	MS2	18/220	F1.raw
	High	iHFPLATYAPVISAEk	Unambiguous	6	3	TBA1B_HUMAN;TBA1C_HUMAN;TBA4A_HUMAN	N-Term(iTRAQ8plex); K16(iTRAQ8plex)	HCD	1	0	1	1	172023	Not Unique	Not Used	1	1.02754	1.25424	1.06614	1.69903	1.86172	61.12	0	5.97399	29	2	1183.19	2365.37	-2.45612	34.3669	5444	5444	MS2	15/120	F12.raw
	High	aFVHWyVGEGMEEGEFSEAR	Unambiguous	6	3	TBA1B_HUMAN;TBA1C_HUMAN;TBA4A_HUMAN	N-Term(iTRAQ8plex); Y6(iTRAQ8plex)	HCD	1	0	1	1	242349	Not Unique	Not Used	1	0.857404	1.16273	0.895834	1.40154	1.39295	61.02	0	51.0018	41	2	1469.72	2938.43	-1.35953	26.357	4161	4161	MS2	13/152	F4.raw
	High	aVcMLSNTTAIAEAWAR	Unambiguous	6	2	TBA1B_HUMAN;TBA4A_HUMAN	N-Term(iTRAQ8plex); C3(Methylthio)	HCD	1	0	1	1	282718	Not Unique	Not Used	1	0.885384	0.741823	0.962392	0.839699	0.978774	60.52	0	31.7557	44	2	1079.54	2158.07	-3.01409	44.4734	8044	8044	MS2	11/168	F9.raw
	High	aVFVDLEPTVIDEVR	Unambiguous	3	2	TBA1B_HUMAN;TBA1C_HUMAN	N-Term(iTRAQ8plex)	HCD	1	0	1	1	150828	Not Unique	Not Used	1	0.915507	1.07463	0.939936	1.24295	1.18529	60.39	0	50.2691	100	2	1003.56	2006.1	-3.45728	36.7231	6135	6135	MS2	13/112	F1.raw
	High	aFVHWYVGEGMEEGEFSEAR	Unambiguous	6	3	TBA1B_HUMAN;TBA1C_HUMAN;TBA4A_HUMAN	N-Term(iTRAQ8plex)	HCD	1	0	1	1	220764	Not Unique	Not Used	1	1.1118	1.30639	1.27141	1.5937	1.52665	59.47	0	7.99703	40	2	1317.61	2634.21	-5.02408	28.5336	4245	4245	MS2	15/152	F2.raw
	High	sIQFVDWcPTGFk	Unambiguous	2	2	TBA1B_HUMAN;TBA4A_HUMAN	N-Term(iTRAQ8plex); C8(Methylthio); K13(iTRAQ8plex)	HCD	1	0	1	1	266879	Not Unique	Not Used	1	0.965668	1.19166	0.9075	1.30625	1.16519	58.84	0	3.9729	12	2	1091.56	2182.12	-2.95785	39.7554	7212	7212	MS2	17/136	F7.raw
	High	fDGALNVDLTEFQTNLVPYPR	Unambiguous	7	3	TBA1B_HUMAN;TBA1C_HUMAN;TBA4A_HUMAN	N-Term(iTRAQ8plex)	HCD	1	0	1	1	151775	Not Unique	Not Used	1	1.00437	1.02711	1.20758	1.18544	1.33174	57.41	0	36.7001	31	2	1357.21	2713.41	0.324764	41.7305	7240	7240	MS2	18/220	F1.raw
	High	aVcMLSNTTAIAEAWAR	Unambiguous	6	2	TBA1B_HUMAN;TBA4A_HUMAN	N-Term(iTRAQ8plex); C3(Methylthio)	HCD	1	0	1	1	290721	Not Unique	Not Used	1	0.898756	0.924648	1.0179	0.748158	0.890076	57.21	0	21.4871	48	3	720.025	2158.06	-6.64048	44.6052	8608	8608	MS2	16/168	itraq_10_ce35.raw
	High	aVcMLSNTTAIAEAWAR	Unambiguous	6	2	TBA1B_HUMAN;TBA4A_HUMAN	N-Term(iTRAQ8plex); C3(Methylthio)	HCD	1	0	1	1	267638	Not Unique	Not Used	1	0.9864	1.05723	1.20211	0.903975	0.940258	56.38	0	24.9613	198	3	720.028	2158.07	-3.67082	44.2816	8097	8097	MS2	17/168	F7.raw
	High	iHFPLATYAPVISAEk	Unambiguous	6	3	TBA1B_HUMAN;TBA1C_HUMAN;TBA4A_HUMAN	N-Term(iTRAQ8plex); K16(iTRAQ8plex)	HCD	1	0	1	1	172086	Not Unique	Not Used	1	0.947407	0.981867	0.857137	1.21333	1.24288	56.3	0	31.7635	118	2	1183.19	2365.37	-1.94005	34.7203	5517	5517	MS2	10/120	F12.raw
	High	sIQFVDWcPTGFk	Unambiguous	2	2	TBA1B_HUMAN;TBA4A_HUMAN	N-Term(iTRAQ8plex); C8(Methylthio); K13(iTRAQ8plex)	HCD	1	0	1	1	159501	Not Unique	Not Used	1	0.831422	1.0237	0.979101	1.36385	1.43377	56.11	0	5.78356	24	2	1091.57	2182.13	-1.61526	40.1852	6965	6965	MS2	8/136	F10.raw
	High	fDGALNVDLTEFQTNLVPYPR	Unambiguous	7	3	TBA1B_HUMAN;TBA1C_HUMAN;TBA4A_HUMAN	N-Term(iTRAQ8plex)	HCD	1	0	1	1	153544	Not Unique	Not Used	1	1.12333	1.10037	1.45412	1.07817	0.967998	55.47	0	32.8669	279	3	905.139	2713.4	-4.06651	52.8369	9303	9303	MS2	20/220	F1.raw
	High	aVcmLSNTTAIAEAWAR	Unambiguous	6	2	TBA1B_HUMAN;TBA4A_HUMAN	N-Term(iTRAQ8plex); C3(Methylthio); M4(Oxidation)	HCD	1	0	1	1	289087	Not Unique	Not Used	1	0.99737	1.08581	1.12834	0.953619	0.913064	54.45	0	11.1535	42	2	1087.54	2174.07	-2.33743	36.3362	6702	6702	MS2	11/168	itraq_10_ce35.raw
	High	vGINyQPPTVVPGGDLAk	Unambiguous	7	3	TBA1B_HUMAN;TBA1C_HUMAN;TBA4A_HUMAN	N-Term(iTRAQ8plex); Y5(iTRAQ8plex); K18(iTRAQ8plex)	HCD	1	0	1	1	190752	Not Unique	Not Used	1	0.860725	0.837865	0.638987	1.49612	1.15266	54.36	0	17.9028	172	2	1369.3	2737.6	-2.13347	26.9891	3518	3518	MS2	13/192	F15.raw
	High	vGINYQPPTVVPGGDLAk	Unambiguous	7	3	TBA1B_HUMAN;TBA1C_HUMAN;TBA4A_HUMAN	N-Term(iTRAQ8plex); K18(iTRAQ8plex)	HCD	1	0	1	1	157273	Not Unique	Not Used	1	0.930102	0.847189	0.74306	1.61594	1.74807	53.98	0	11.8527	34	2	1217.2	2433.39	-1.68237	27.8898	4365	4365	MS2	20/192	F10.raw
	High	aVcMLSNTTAIAEAWAR	Unambiguous	6	2	TBA1B_HUMAN;TBA4A_HUMAN	N-Term(iTRAQ8plex); C3(Methylthio)	HCD	1	0	1	1	275069	Not Unique	Not Used	1	0.952497	0.717214	1.13941	0.756434	0.813755	53.79	0	5.94759	14	3	720.03	2158.08	-0.446634	43.8716	7878	7878	MS2	19/168	F8.raw
	High	fDGALNVDLTEFQTNLVPYPR	Unambiguous	7	3	TBA1B_HUMAN;TBA1C_HUMAN;TBA4A_HUMAN	N-Term(iTRAQ8plex)	HCD	1	0	1	1	153280	Not Unique	Not Used	1	0.995934	1.07966	1.56344	0.960707	1.00412	53.74	0	23.0198	185	3	905.141	2713.41	-1.83961	50.8372	8995	8995	MS2	22/220	F1.raw
	High	sIQFVDWcPTGFk	Unambiguous	2	2	TBA1B_HUMAN;TBA4A_HUMAN	N-Term(iTRAQ8plex); C8(Methylthio); K13(iTRAQ8plex)	HCD	1	0	1	1	274391	Not Unique	Not Used	1	0.861232	0.887283	0.907717	1.07747	1.14749	53.71	0	8.19318	4	3	728.046	2182.12	-1.73331	39.6166	7087	7087	MS2	13/136	F8.raw
	High	lISQIVSSITASLR	Unambiguous	5	3	TBA1B_HUMAN;TBA1C_HUMAN;TBA4A_HUMAN	N-Term(iTRAQ8plex)	HCD	1	0	1	1	217205	Not Unique	Not Used	1	1.08544	1.52084	1.6808	2.00509	1.48255	53.39	0	10.2308	500	2	896.543	1792.08	-3.10489	47.2812	6673	6673	MS2	12/144	F19.raw
	High	aVFVDLEPTVIDEVR	Unambiguous	3	2	TBA1B_HUMAN;TBA1C_HUMAN	N-Term(iTRAQ8plex)	HCD	1	0	1	1	150563	Not Unique	Not Used	1	0.87547	0.905095	0.83987	1.10672	1.0106	53.39	0	24.7134	45	2	1003.56	2006.1	-3.82237	35.3305	5826	5826	MS2	10/112	F1.raw
	High	sIQFVDWcPTGFk	Unambiguous	2	2	TBA1B_HUMAN;TBA4A_HUMAN	N-Term(iTRAQ8plex); C8(Methylthio); K13(iTRAQ8plex)	HCD	1	0	1	1	289640	Not Unique	Not Used	1	0.985928	1.05696	1.02515	1.34379	1.29646	53.23	0	5.27182	25	2	1091.56	2182.12	-5.30739	39.062	7347	7347	MS2	17/136	itraq_10_ce35.raw
	High	fDGALNVDLTEFQTNLVPYPR	Unambiguous	7	3	TBA1B_HUMAN;TBA1C_HUMAN;TBA4A_HUMAN	N-Term(iTRAQ8plex)	HCD	1	0	1	1	153387	Not Unique	Not Used	1	1.08639	1.06815	1.33519	1.0049	0.97074	52.91	0	43.9032	214	3	905.141	2713.41	-2.10953	51.6116	9120	9120	MS2	19/220	F1.raw
	High	aVcmLSNTTAIAEAWAR	Unambiguous	6	2	TBA1B_HUMAN;TBA4A_HUMAN	N-Term(iTRAQ8plex); C3(Methylthio); M4(Oxidation)	HCD	1	0	1	1	158993	Not Unique	Not Used	1	0.947617	1.08617	1.06947	1.07907	1.02263	52.85	0	3.17804	70	2	1087.54	2174.07	-0.31609	37.1891	6372	6372	MS2	14/168	F10.raw
	High	iHFPLATYAPVISAEk	Unambiguous	6	3	TBA1B_HUMAN;TBA1C_HUMAN;TBA4A_HUMAN	N-Term(iTRAQ8plex); K16(iTRAQ8plex)	HCD	1	0	1	1	172147	Not Unique	Not Used	1	0.87442	0.934956	1.19705	1.11371	1.29603	52.84	0	13.7212	102	2	1183.18	2365.36	-4.83007	35.0691	5588	5588	MS2	14/120	F12.raw
	High	vGINyQPPTVVPGGDLAk	Unambiguous	7	3	TBA1B_HUMAN;TBA1C_HUMAN;TBA4A_HUMAN	N-Term(iTRAQ8plex); Y5(iTRAQ8plex); K18(iTRAQ8plex)	HCD	1	0	1	1	196588	Not Unique	Not Used	1	0.94455	0.778816	0.697755	1.44033	1.90859	52.54	0	0	85	2	1369.3	2737.59	-3.91709	25.5247	3717	3717	MS2	8/192	F16.raw
	High	aFVHWyVGEGMEEGEFSEAR	Unambiguous	6	3	TBA1B_HUMAN;TBA1C_HUMAN;TBA4A_HUMAN	N-Term(iTRAQ8plex); Y6(iTRAQ8plex)	HCD	1	0	1	1	242457	Not Unique	Not Used	1	1.13868	1.31463	1.51525	1.3032	1.47455	52.47	0	3.59788	7	4	735.361	2938.42	-2.57342	26.9477	4287	4287	MS2	13/152	F4.raw
	High	fDGALNVDLTEFQTNLVPYPR	Unambiguous	7	3	TBA1B_HUMAN;TBA1C_HUMAN;TBA4A_HUMAN	N-Term(iTRAQ8plex)	HCD	1	0	1	1	153501	Not Unique	Not Used	1	1.13434	1.11208	1.4423	1.00212	0.939977	52.37	0	26.5172	276	3	905.141	2713.41	-2.51442	52.491	9253	9253	MS2	17/220	F1.raw
	High	dVNAAIATIk	Unambiguous	5	2	TBA1B_HUMAN;TBA1C_HUMAN	N-Term(iTRAQ8plex); K10(iTRAQ8plex)	HCD	1	0	1	1	256882	Not Unique	Not Used	1	0.863784	1.07868	0.760907	1.16472	1.24554	52.23	0	17.1244	22	2	812.493	1623.98	-5.75712	25.507	3760	3760	MS2	9/100	F6.raw
	High	vGINYQPPTVVPGGDLAk	Unambiguous	7	3	TBA1B_HUMAN;TBA1C_HUMAN;TBA4A_HUMAN	N-Term(iTRAQ8plex); K18(iTRAQ8plex)	HCD	1	0	1	1	279497	Not Unique	Not Used	1	1.03466	1.01308	0.779225	1.71013	1.73618	52.01	0	0	33	2	1217.2	2433.39	-1.68237	26.9801	4286	4286	MS2	21/192	F9.raw
	High	sIQFVDWcPTGFk	Unambiguous	2	2	TBA1B_HUMAN;TBA4A_HUMAN	N-Term(iTRAQ8plex); C8(Methylthio); K13(iTRAQ8plex)	HCD	1	0	1	1	173027	Not Unique	Not Used	1	0.98661	1.00691	1.00644	1.10604	1.17904	51.66	0	39.1828	66	3	728.046	2182.12	-2.15286	40.9899	6615	6615	MS2	13/136	F12.raw
	High	fDGALNVDLTEFQTNLVPYPR	Unambiguous	7	3	TBA1B_HUMAN;TBA1C_HUMAN;TBA4A_HUMAN	N-Term(iTRAQ8plex)	HCD	1	0	1	1	151843	Not Unique	Not Used	1	1.04856	1.0466	1.25043	1.22999	1.31623	51.63	0	35.6854	41	2	1357.21	2713.42	1.13454	42.0832	7319	7319	MS2	21/220	F1.raw
	High	aVFVDLEPTVIDEVR	Unambiguous	3	2	TBA1B_HUMAN;TBA1C_HUMAN	N-Term(iTRAQ8plex)	HCD	1	0	1	1	150217	Not Unique	Not Used	1	1.36114	2.84001	1.26769	2.29103	0.885824	51.52	0	49.0386	50	2	1003.55	2006.1	-4.61342	33.5193	5422	5422	MS2	8/112	F1.raw
	High	lISQIVSSITASLR	Unambiguous	5	3	TBA1B_HUMAN;TBA1C_HUMAN;TBA4A_HUMAN	N-Term(iTRAQ8plex)	HCD	1	0	1	1	230732	Not Unique	Not Used	1	1.05887	1.42152	1.56055	1.91677	1.43162	50.94	0	25.2845	500	2	896.546	1792.08	0.164705	47.2657	6495	6495	MS2	12/144	F20.raw
	High	aVFVDLEPTVIDEVR	Unambiguous	3	2	TBA1B_HUMAN;TBA1C_HUMAN	N-Term(iTRAQ8plex)	HCD	1	0	1	1	150760	Not Unique	Not Used	1	0.915811	1.11818	0.88567	1.12905	1.0185	50.81	0	41.9911	84	2	1003.56	2006.11	-2.60538	36.3553	6055	6055	MS2	10/112	F1.raw
	High	aFVHWyVGEGMEEGEFSEAR	Unambiguous	6	3	TBA1B_HUMAN;TBA1C_HUMAN;TBA4A_HUMAN	N-Term(iTRAQ8plex); Y6(iTRAQ8plex)	HCD	1	0	1	1	242416	Not Unique	Not Used	1	1.03558	1.27455	1.22064	1.61545	1.5961	50.81	0	4.93012	29	2	1469.71	2938.42	-3.18742	26.7235	4239	4239	MS2	12/152	F4.raw
	High	aFVHWYVGEGMEEGEFSEAR	Unambiguous	6	3	TBA1B_HUMAN;TBA1C_HUMAN;TBA4A_HUMAN	N-Term(iTRAQ8plex)	HCD	1	0	1	1	220743	Not Unique	Not Used	1	0.943105	0.86222	0.98605	0.643898	0.616512	50.02	0	22.4207	48	3	878.743	2634.21	-4.03286	28.4302	4221	4221	MS2	8/152	F2.raw
	High	qLFHPEQLITGk	Unambiguous	8	3	TBA1B_HUMAN;TBA1C_HUMAN;TBA4A_HUMAN	N-Term(iTRAQ8plex); K12(iTRAQ8plex)	HCD	1	0	1	2	177603	Redundant	Not Used	1	0.942658	1.40505	0.99313	1.64725	1.98156	49.68	0	5.53638	1	3	673.73	2019.18	-4.00233	26.9217	4366	4366	MS2	17/132	F13.raw
	High	qLFHPEQLITGk	Unambiguous	8	3	TBA1B_HUMAN;TBA1C_HUMAN;TBA4A_HUMAN	N-Term(iTRAQ8plex); K12(iTRAQ8plex)	HCD	1	0	1	2	177526	Redundant	Not Used	1	1.33077	1.23392	0.838511	1.00482	0.593538	49.52	0	7.49922	53	2	1010.09	2019.18	-3.20974	26.5391	4276	4276	MS2	10/132	F13.raw
	High	vGINYQPPTVVPGGDLAk	Unambiguous	7	3	TBA1B_HUMAN;TBA1C_HUMAN;TBA4A_HUMAN	N-Term(iTRAQ8plex); K18(iTRAQ8plex)	HCD	1	0	1	1	287171	Not Unique	Not Used	1	0.949526	0.990673	0.917464	1.29077	1.35608	49.3	0	6.9496	4	3	811.8	2433.38	-4.97369	26.9942	4467	4467	MS2	13/192	itraq_10_ce35.raw
	High	sIQFVDWcPTGFk	Unambiguous	2	2	TBA1B_HUMAN;TBA4A_HUMAN	N-Term(iTRAQ8plex); C8(Methylthio); K13(iTRAQ8plex)	HCD	1	0	1	1	282037	Not Unique	Not Used	1	0.975057	1.00417	1.02086	1.24772	1.25638	49.25	0	11.3832	431	2	1091.57	2182.13	-1.61526	40.3105	7249	7249	MS2	15/136	F9.raw
	High	vGINYQPPTVVPGGDLAk	Unambiguous	7	3	TBA1B_HUMAN;TBA1C_HUMAN;TBA4A_HUMAN	N-Term(iTRAQ8plex); K18(iTRAQ8plex)	HCD	1	0	1	1	170983	Not Unique	Not Used	1	0.941672	0.979959	1.06355	1.5933	1.76673	48.28	0	0	166	2	1217.2	2433.4	1.12685	28.3735	4230	4230	MS2	19/192	F12.raw
	High	qLFHPEQLITGk	Unambiguous	8	3	TBA1B_HUMAN;TBA1C_HUMAN;TBA4A_HUMAN	N-Term(iTRAQ8plex); K12(iTRAQ8plex)	HCD	1	0	1	2	177609	Redundant	Not Used	1	0.976906	1.29306	0.985873	1.67575	1.99279	47.85	0	4.11305	2	2	1010.09	2019.18	-3.57248	26.9522	4373	4373	MS2	7/132	F13.raw
	High	qLFHPEQLITGk	Unambiguous	8	3	TBA1B_HUMAN;TBA1C_HUMAN;TBA4A_HUMAN	N-Term(iTRAQ8plex); K12(iTRAQ8plex)	HCD	1	0	1	2	177675	Redundant	Not Used	1	0.91537	1.26054	0.937744	1.66908	1.86289	47.8	0	4.28358	7	2	1010.09	2019.18	-3.08883	27.2996	4450	4450	MS2	7/132	F13.raw
	High	vGINYQPPTVVPGGDLAk	Unambiguous	7	3	TBA1B_HUMAN;TBA1C_HUMAN;TBA4A_HUMAN	N-Term(iTRAQ8plex); K18(iTRAQ8plex)	HCD	1	0	1	1	164469	Not Unique	Not Used	1	0.967663	0.859662	0.800346	1.70032	1.70656	47.71	0	30.4771	46	2	1217.2	2433.39	-1.7827	28.9955	4375	4375	MS2	17/192	F11.raw
	High	iHFPLATYAPVISAEk	Unambiguous	6	3	TBA1B_HUMAN;TBA1C_HUMAN;TBA4A_HUMAN	N-Term(iTRAQ8plex); K16(iTRAQ8plex)	HCD	1	0	1	1	171832	Not Unique	Not Used	1	1.30751	1.43064	1.041	1.34753	0.893582	47.55	0	29.4629	35	3	789.128	2365.37	-2.33279	33.2226	5221	5221	MS2	16/120	F12.raw
	High	sIQFVDWcPTGFk	Unambiguous	2	2	TBA1B_HUMAN;TBA4A_HUMAN	N-Term(iTRAQ8plex); C8(Methylthio); K13(iTRAQ8plex)	HCD	1	0	1	1	281973	Not Unique	Not Used	1	0.950711	1.06729	0.955617	1.43895	1.4832	47.21	0	4.08797	4	2	1091.57	2182.12	-2.6222	39.9299	7175	7175	MS2	15/136	F9.raw
	High	qLFHPEQLITGk	Unambiguous	8	3	TBA1B_HUMAN;TBA1C_HUMAN;TBA4A_HUMAN	N-Term(iTRAQ8plex); K12(iTRAQ8plex)	HCD	1	0	1	2	196919	Redundant	Not Used	1	0.960982	0.90319	0.821553	0.987336	1.10564	46.67	0	38.8844	50	3	673.73	2019.18	-4.00233	27.4048	4104	4104	MS2	13/132	F16.raw
	High	iHFPLATYAPVISAEk	Unambiguous	6	3	TBA1B_HUMAN;TBA1C_HUMAN;TBA4A_HUMAN	N-Term(iTRAQ8plex); K16(iTRAQ8plex)	HCD	1	0	1	1	172048	Not Unique	Not Used	1	1.02353	0.97679	1.07566	1.14986	1.2453	45.99	0	15.7412	15	3	789.127	2365.37	-3.33914	34.5095	5473	5473	MS2	17/120	F12.raw
	High	sIQFVDWcPTGFk	Unambiguous	2	2	TBA1B_HUMAN;TBA4A_HUMAN	N-Term(iTRAQ8plex); C8(Methylthio); K13(iTRAQ8plex)	HCD	1	0	1	1	266948	Not Unique	Not Used	1	0.958505	1.27344	0.954988	1.14584	1.15076	45.97	0	17.762	133	2	1091.57	2182.13	-1.16773	40.1383	7292	7292	MS2	15/136	F7.raw
	High	ayHEQLSVAEITNAcFEPANQMVk	Unambiguous	5	2	TBA1B_HUMAN;TBA4A_HUMAN	N-Term(iTRAQ8plex); Y2(iTRAQ8plex); C15(Methylthio); K24(iTRAQ8plex)	HCD	1	0	1	1	273304	Not Unique	Not Used	1	1.03027	1.00385	0.936109	1.11575	1.41994	45.76	0	9.36827	38	3	1217.96	3651.87	-2.09491	33.8078	5818	5818	MS2	22/260	F8.raw
	High	iHFPLATYAPVISAEk	Unambiguous	6	3	TBA1B_HUMAN;TBA1C_HUMAN;TBA4A_HUMAN	N-Term(iTRAQ8plex); K16(iTRAQ8plex)	HCD	1	0	1	1	172352	Not Unique	Not Used	1	0.981652	0.972983	0.985574	1.2063	1.26315	45.71	0	38.5993	163	2	1183.19	2365.37	-0.391831	36.2715	5827	5827	MS2	14/120	F12.raw
	High	sIQFVDWcPTGFk	Unambiguous	2	2	TBA1B_HUMAN;TBA4A_HUMAN	N-Term(iTRAQ8plex); C8(Methylthio); K13(iTRAQ8plex)	HCD	1	0	1	1	173054	Not Unique	Not Used	1	1.04372	1.06443	1.07451	1.40907	1.43873	45.68	0	8.38724	73	2	1091.57	2182.12	-2.39844	41.1746	6646	6646	MS2	14/136	F12.raw
	High	iHFPLATYAPVISAEk	Unambiguous	6	3	TBA1B_HUMAN;TBA1C_HUMAN;TBA4A_HUMAN	N-Term(iTRAQ8plex); K16(iTRAQ8plex)	HCD	1	0	1	1	178877	Not Unique	Not Used	1	0.923431	1.2154	1.03284	1.78433	1.75439	45.56	0	46.0253	72	2	1183.2	2365.39	5.90421	33.6964	5852	5852	MS2	17/120	F13.raw
	High	sIQFVDWcPTGFk	Unambiguous	2	2	TBA1B_HUMAN;TBA4A_HUMAN	N-Term(iTRAQ8plex); C8(Methylthio); K13(iTRAQ8plex)	HCD	1	0	1	1	266883	Not Unique	Not Used	1	1.0362	1.04229	1.01194	1.13983	1.21955	45.47	0	25.6588	9	3	728.046	2182.12	-2.15286	39.7815	7217	7217	MS2	13/136	F7.raw
	High	iHFPLATYAPVISAEk	Unambiguous	6	3	TBA1B_HUMAN;TBA1C_HUMAN;TBA4A_HUMAN	N-Term(iTRAQ8plex); K16(iTRAQ8plex)	HCD	1	0	1	1	171903	Not Unique	Not Used	1	0.984882	1.38845	1.09857	1.95652	2.05534	45.44	0	4.84621	2	3	789.127	2365.37	-3.1069	33.6133	5304	5304	MS2	19/120	F12.raw
	High	eDAAnNYAR	Unambiguous	7	3	TBA1B_HUMAN;TBA1C_HUMAN;TBA4A_HUMAN	N-Term(iTRAQ8plex); N5(Deamidated)	HCD	0.0667	0	1	1	146553	Not Unique	Not Used	1	0.930562	1.27252	0.967818	1.52299	1.56425	45.35	0	23.2685	500	2	664.821	1328.63	-3.36328	13.3637	1147	1147	MS2	8/80	F1.raw
	High	aVcmLSNTTAIAEAWAR	Unambiguous	6	2	TBA1B_HUMAN;TBA4A_HUMAN	N-Term(iTRAQ8plex); C3(Methylthio); M4(Oxidation)	HCD	1	0	1	1	166058	Not Unique	Not Used	1	1.01469	1.00645	1.23771	1.12446	1.2593	45.29	0	38.4979	286	2	1087.54	2174.07	-0.540683	38.5682	6229	6229	MS2	15/168	F11.raw
	High	qLFHPEQLITGk	Unambiguous	8	3	TBA1B_HUMAN;TBA1C_HUMAN;TBA4A_HUMAN	N-Term(iTRAQ8plex); K12(iTRAQ8plex)	HCD	1	0	1	2	184764	Redundant	Not Used	1	0.914192	1.23426	0.956088	1.61088	1.87376	45.24	0	28.8908	25	2	1010.09	2019.18	-3.69339	28.0831	4377	4377	MS2	11/132	F14.raw
	High	sIQFVDWcPTGFk	Unambiguous	2	2	TBA1B_HUMAN;TBA4A_HUMAN	N-Term(iTRAQ8plex); C8(Methylthio); K13(iTRAQ8plex)	HCD	1	0	1	1	252227	Not Unique	Not Used	1	0.944554	1.01508	1.02065	1.21062	1.30473	44.57	0	24.6489	73	2	1091.57	2182.13	-1.50338	39.696	6623	6623	MS2	7/136	F5.raw
	High	dVNAAIATIk	Unambiguous	5	2	TBA1B_HUMAN;TBA1C_HUMAN	N-Term(iTRAQ8plex); K10(iTRAQ8plex)	HCD	1	0	1	1	163872	Not Unique	Not Used	1	0.833411	0.919377	0.775202	1.11397	1.11108	44.37	0	18.9927	45	2	812.494	1623.98	-4.77994	25.7241	3679	3679	MS2	8/100	F11.raw
	High	vGINYQPPTVVPGGDLAk	Unambiguous	7	3	TBA1B_HUMAN;TBA1C_HUMAN;TBA4A_HUMAN	N-Term(iTRAQ8plex); K18(iTRAQ8plex)	HCD	1	0	1	1	264367	Not Unique	Not Used	1	0.937931	0.67428	0.659992	1.12493	1.26665	44.21	0	36.756	34	2	1217.2	2433.39	-1.48171	26.7839	4281	4281	MS2	15/192	F7.raw
	High	eDAANNYAR	Unambiguous	7	3	TBA1B_HUMAN;TBA1C_HUMAN;TBA4A_HUMAN	N-Term(iTRAQ8plex)	HCD	1	0	1	1	218192	Not Unique	Not Used	1	0.990825	1.49906	1.17783	2.02218	2.00886	44.04	0	24.9575	500	2	664.328	1327.65	-3.72812	14.6152	1245	1245	MS2	8/80	F2.raw
	High	iHFPLATYAPVISAEk	Unambiguous	6	3	TBA1B_HUMAN;TBA1C_HUMAN;TBA4A_HUMAN	N-Term(iTRAQ8plex); K16(iTRAQ8plex)	HCD	1	0	1	1	172176	Not Unique	Not Used	1	1.05187	1.04168	1.03668	1.17733	1.19564	43.93	0	28.3513	44	3	789.127	2365.37	-3.57137	35.2457	5622	5622	MS2	17/120	F12.raw
	High	aVFVDLEPTVIDEVR	Unambiguous	3	2	TBA1B_HUMAN;TBA1C_HUMAN	N-Term(iTRAQ8plex)	HCD	1	0	1	1	150648	Not Unique	Not Used	1	0.998778	1.09874	0.859749	1.23065	1.12197	43.87	0	48.6635	41	2	1003.56	2006.11	-2.90963	35.7839	5925	5925	MS2	9/112	F1.raw
	High	sIQFVDWcPTGFk	Unambiguous	2	2	TBA1B_HUMAN;TBA4A_HUMAN	N-Term(iTRAQ8plex); C8(Methylthio); K13(iTRAQ8plex)	HCD	1	0	1	1	259610	Not Unique	Not Used	1	0.900125	1.0215	0.931964	1.24622	1.19209	43.87	0	28.8489	61	2	1091.57	2182.13	-1.61526	40.9794	6942	6942	MS2	14/136	F6.raw
	High	aVcMLSNTTAIAEAWAR	Unambiguous	6	2	TBA1B_HUMAN;TBA4A_HUMAN	N-Term(iTRAQ8plex); C3(Methylthio)	HCD	1	0	1	1	267575	Not Unique	Not Used	1	1.02412	0.992221	1.13663	0.926592	0.995856	43.81	0	18.7305	49	3	720.029	2158.07	-1.80418	43.8402	8024	8024	MS2	14/168	F7.raw
	High	lISQIVSSITASLR	Unambiguous	5	3	TBA1B_HUMAN;TBA1C_HUMAN;TBA4A_HUMAN	N-Term(iTRAQ8plex)	HCD	1	0	1	1	217300	Not Unique	Not Used	1	0.944223	1.06448	1.39813	1.40879	1.18146	43.52	0	11.0691	500	2	896.544	1792.08	-1.67444	48.4846	6787	6787	MS2	12/144	F19.raw
	High	vGINYQPPTVVPGGDLAk	Unambiguous	7	3	TBA1B_HUMAN;TBA1C_HUMAN;TBA4A_HUMAN	N-Term(iTRAQ8plex); K18(iTRAQ8plex)	HCD	1	0	1	1	287220	Not Unique	Not Used	1	0.861404	0.785621	0.714683	1.38798	1.51384	43.44	0	19.3769	13	2	1217.2	2433.39	-3.88962	27.2255	4524	4524	MS2	19/192	itraq_10_ce35.raw
	High	vGINYQPPTVVPGGDLAk	Unambiguous	7	3	TBA1B_HUMAN;TBA1C_HUMAN;TBA4A_HUMAN	N-Term(iTRAQ8plex); K18(iTRAQ8plex)	HCD	1	0	1	1	171043	Not Unique	Not Used	1	0.915123	0.850331	0.776745	1.29355	1.45116	43.19	0	0	201	2	1217.2	2433.39	-1.28105	28.7416	4300	4300	MS2	18/192	F12.raw
	High	vGINYQPPTVVPGGDLAk	Unambiguous	7	3	TBA1B_HUMAN;TBA1C_HUMAN;TBA4A_HUMAN	N-Term(iTRAQ8plex); K18(iTRAQ8plex)	HCD	1	0	1	1	257559	Not Unique	Not Used	1	1.02854	0.82798	0.856848	1.28766	1.24442	43.08	0	5.70447	84	2	1217.2	2433.39	-1.08039	29.1571	4549	4549	MS2	17/192	F6.raw
	High	fDGALNVDLTEFQTNLVPYPR	Unambiguous	7	3	TBA1B_HUMAN;TBA1C_HUMAN;TBA4A_HUMAN	N-Term(iTRAQ8plex)	HCD	1	0	1	1	153028	Not Unique	Not Used	1	1.08139	0.97424	1.37076	0.940434	0.841074	42.96	0	28.5404	207	3	905.138	2713.4	-5.01126	49.1117	8701	8701	MS2	18/220	F1.raw
	High	sIQFVDWcPTGFk	Unambiguous	2	2	TBA1B_HUMAN;TBA4A_HUMAN	N-Term(iTRAQ8plex); C8(Methylthio); K13(iTRAQ8plex)	HCD	1	0	1	1	289710	Not Unique	Not Used	1	0.965573	1.0901	0.957283	1.45641	1.51346	42.83	0	4.43746	7	2	1091.56	2182.12	-4.63609	39.4146	7429	7429	MS2	17/136	itraq_10_ce35.raw
	High	sIQFVDWcPTGFk	Unambiguous	2	2	TBA1B_HUMAN;TBA4A_HUMAN	N-Term(iTRAQ8plex); C8(Methylthio); K13(iTRAQ8plex)	HCD	1	0	1	1	274392	Not Unique	Not Used	1	0.948633	1.08142	1.00561	1.38538	1.51693	42.7	0	4.99011	14	2	1091.57	2182.12	-2.17467	39.6184	7088	7088	MS2	14/136	F8.raw
	High	eDAANNYAR	Unambiguous	7	3	TBA1B_HUMAN;TBA1C_HUMAN;TBA4A_HUMAN	N-Term(iTRAQ8plex)	HCD	1	0	1	1	218223	Not Unique	Not Used	1	0.981621	1.4407	1.01755	1.72532	1.81085	42.08	0	10.8668	477	2	664.328	1327.65	-3.91201	14.9848	1281	1281	MS2	8/80	F2.raw
	High	sIQFVDWcPTGFk	Unambiguous	2	2	TBA1B_HUMAN;TBA4A_HUMAN	N-Term(iTRAQ8plex); C8(Methylthio); K13(iTRAQ8plex)	HCD	1	0	1	1	282126	Not Unique	Not Used	1	1.11241	1.21041	0.970267	1.30459	1.22745	41.89	0	14.9622	123	2	1091.56	2182.12	-3.2935	40.8014	7353	7353	MS2	14/136	F9.raw
	High	eDAANnYAR	Unambiguous	7	3	TBA1B_HUMAN;TBA1C_HUMAN;TBA4A_HUMAN	N-Term(iTRAQ8plex); N6(Deamidated)	HCD		0.0667	2	2	146553	Redundant	Not Used	1	0.930562	1.27252	0.967818	1.52299	1.56425	41.69	0	23.2685	500	2	664.821	1328.63	-3.36328	13.3637	1147	1147	MS2	8/80	F1.raw
	High	ayHEQLSVAEITnAcFEPANQMVk	Unambiguous	5	2	TBA1B_HUMAN;TBA4A_HUMAN	N-Term(iTRAQ8plex); Y2(iTRAQ8plex); N13(Deamidated); C15(Methylthio); K24(iTRAQ8plex)	HCD	1	0	1	1	242581	Not Unique	Not Used	1	0.910843	0.840775	0.879242	1.03206	1.24962	41.33	0	4.85632	89	3	1218.28	3652.84	-5.30444	27.5822	4431	4431	MS2	21/260	F4.raw
	High	qLFHPEQLITGk	Unambiguous	8	3	TBA1B_HUMAN;TBA1C_HUMAN;TBA4A_HUMAN	N-Term(iTRAQ8plex); K12(iTRAQ8plex)	HCD	1	0	1	2	177754	Redundant	Not Used	1	1.01344	0.992309	0.957769	1.17152	1.10846	41.26	0	27.37	42	2	1010.09	2019.18	-3.69339	27.7079	4542	4542	MS2	7/132	F13.raw
	High	eDAAnNYAR	Unambiguous	7	3	TBA1B_HUMAN;TBA1C_HUMAN;TBA4A_HUMAN	N-Term(iTRAQ8plex); N5(Deamidated)	HCD	1	0	1	1	146621	Not Unique	Not Used	1	0.92661	1.21188	0.878961	1.35582	1.4157	41.24	0	30.6672	498	2	664.82	1328.63	-3.63891	14.2244	1227	1227	MS2	8/80	F1.raw
	High	eDAANnYAR	Unambiguous	7	3	TBA1B_HUMAN;TBA1C_HUMAN;TBA4A_HUMAN	N-Term(iTRAQ8plex); N6(Deamidated)	HCD	1	0	1	2	146621	Redundant	Not Used	1	0.92661	1.21188	0.878961	1.35582	1.4157	41.11	0	30.6672	498	2	664.82	1328.63	-3.63891	14.2244	1227	1227	MS2	8/80	F1.raw
	High	qLFHPEQLITGk	Unambiguous	8	3	TBA1B_HUMAN;TBA1C_HUMAN;TBA4A_HUMAN	N-Term(iTRAQ8plex); K12(iTRAQ8plex)	HCD	1	0	1	2	170797	Redundant	Not Used	1	1.0706	1.12337	1.13977	1.32188	1.46973	40.81	0	16.0022	66	2	1010.09	2019.18	-2.90747	27.3226	4013	4013	MS2	17/132	F12.raw
	High	sIQFVDWcPTGFk	Unambiguous	2	2	TBA1B_HUMAN;TBA4A_HUMAN	N-Term(iTRAQ8plex); C8(Methylthio); K13(iTRAQ8plex)	HCD	1	0	1	1	159444	Not Unique	Not Used	1	1.01503	1.22149	1.15784	1.39063	1.49836	40.8	0	8.90944	59	2	1091.57	2182.13	-1.61526	39.8456	6898	6898	MS2	14/136	F10.raw
	High	fDGALNVDLTEFQTNLVPYPR	Unambiguous	7	3	TBA1B_HUMAN;TBA1C_HUMAN;TBA4A_HUMAN	N-Term(iTRAQ8plex)	HCD	1	0	1	1	151589	Not Unique	Not Used	1	0.716103	1.44562	1.13058	0.688259	0.801647	40.66	0	7.72043	8	3	905.141	2713.41	-2.04205	40.7658	7023	7023	MS2	16/220	F1.raw
	High	sIQFVDWcPTGFk	Unambiguous	2	2	TBA1B_HUMAN;TBA4A_HUMAN	N-Term(iTRAQ8plex); C8(Methylthio); K13(iTRAQ8plex)	HCD	1	0	1	1	274326	Not Unique	Not Used	1	1.00374	1.15727	1.05273	1.39845	1.4595	40.39	0	3.8873	29	2	1091.57	2182.13	-1.61526	39.2469	7011	7011	MS2	13/136	F8.raw
	High	dVNAAIATIk	Unambiguous	5	2	TBA1B_HUMAN;TBA1C_HUMAN	N-Term(iTRAQ8plex); K10(iTRAQ8plex)	HCD	1	0	1	1	170341	Not Unique	Not Used	1	0.857852	0.884106	0.781374	1.05829	1.10144	40.3	0	48.2072	84	2	812.495	1623.98	-4.32893	24.884	3481	3481	MS2	8/100	F12.raw
	High	aFVHWyVGEGMEEGEFSEAR	Unambiguous	6	3	TBA1B_HUMAN;TBA1C_HUMAN;TBA4A_HUMAN	N-Term(iTRAQ8plex); Y6(iTRAQ8plex)	HCD	1	0	1	1	242403	Not Unique	Not Used	1	0.880229	1.22793	1.17639	1.51644	1.40245	39.73	0	5.19273	11	3	980.144	2938.42	-4.04362	26.6518	4224	4224	MS2	10/152	F4.raw
	High	lDHkFDLMYAk	Unambiguous	7	3	TBA1B_HUMAN;TBA1C_HUMAN;TBA4A_HUMAN	N-Term(iTRAQ8plex); K4(iTRAQ8plex); K11(iTRAQ8plex)	HCD	1	0	1	1	177132	Not Unique	Not Used	1	0.99679	1.48788	2.11471	2.69663	4.0757	39.64	1	9.45199	44	2	1147.16	2293.31	-3.36947	24.5262	3816	3816	MS2	9/108	F13.raw
	High	sIQFVDWcPTGFk	Unambiguous	2	2	TBA1B_HUMAN;TBA4A_HUMAN	N-Term(iTRAQ8plex); C8(Methylthio); K13(iTRAQ8plex)	HCD	1	0	1	1	281980	Not Unique	Not Used	1	1.00809	1.13473	1.01406	1.48346	1.481	39.56	0	5.48677	4	3	728.047	2182.13	-1.06201	39.9648	7183	7183	MS2	12/136	F9.raw
	High	sIQFVDWcPTGFk	Unambiguous	2	2	TBA1B_HUMAN;TBA4A_HUMAN	N-Term(iTRAQ8plex); C8(Methylthio); K13(iTRAQ8plex)	HCD	1	0	1	1	289715	Not Unique	Not Used	1	0.878275	0.790256	0.866543	1.02261	1.19118	39.48	0	7.92299	5	3	728.044	2182.12	-4.41849	39.4402	7435	7435	MS2	11/136	itraq_10_ce35.raw
	High	iHFPLATYAPVISAEk	Unambiguous	6	3	TBA1B_HUMAN;TBA1C_HUMAN;TBA4A_HUMAN	N-Term(iTRAQ8plex); K16(iTRAQ8plex)	HCD	1	0	1	1	172107	Not Unique	Not Used	1	1.01795	0.907582	0.888615	1.10078	1.10429	39.09	0	27.7535	28	3	789.128	2365.37	-2.10056	34.8554	5542	5542	MS2	14/120	F12.raw
	High	lISQIVSSITASLR	Unambiguous	5	3	TBA1B_HUMAN;TBA1C_HUMAN;TBA4A_HUMAN	N-Term(iTRAQ8plex)	HCD	1	0	1	1	217405	Not Unique	Not Used	1	0.905239	1.13716	1.35144	1.42779	1.12122	38.82	0	21.7317	500	2	896.545	1792.08	-0.720808	49.8145	6915	6915	MS2	13/144	F19.raw
	High	sIQFVDWcPTGFk	Unambiguous	2	2	TBA1B_HUMAN;TBA4A_HUMAN	N-Term(iTRAQ8plex); C8(Methylthio); K13(iTRAQ8plex)	HCD	1	0	1	1	274321	Not Unique	Not Used	1	0.833444	0.875128	0.967178	0.961947	0.940988	38.7	0	36.3652	24	3	728.045	2182.12	-3.15981	39.2208	7005	7005	MS2	11/136	F8.raw
	High	iHFPLATYAPVISAEk	Unambiguous	6	3	TBA1B_HUMAN;TBA1C_HUMAN;TBA4A_HUMAN	N-Term(iTRAQ8plex); K16(iTRAQ8plex)	HCD	1	0	1	1	172245	Not Unique	Not Used	1	1.06039	0.972065	0.895008	1.07162	0.993469	38.19	0	37.6408	68	3	789.127	2365.37	-3.33914	35.6342	5703	5703	MS2	15/120	F12.raw
	High	aVcMLSNTTAIAEAWAR	Unambiguous	6	2	TBA1B_HUMAN;TBA4A_HUMAN	N-Term(iTRAQ8plex); C3(Methylthio)	HCD	1	0	1	1	282719	Not Unique	Not Used	1	0.7853	0.722676	0.870986	0.777172	0.724271	37.93	0	9.69709	47	3	720.028	2158.07	-3.41628	44.4768	8045	8045	MS2	14/168	F9.raw
	High	qLFHPEQLITGk	Unambiguous	8	3	TBA1B_HUMAN;TBA1C_HUMAN;TBA4A_HUMAN	N-Term(iTRAQ8plex); K12(iTRAQ8plex)	HCD	1	0	1	2	184814	Redundant	Not Used	1	1.44157	1.05369	1.18178	1.2434	1.29881	37.55	0	52.3419	55	3	673.73	2019.18	-4.36506	28.3666	4435	4435	MS2	14/132	F14.raw
	High	aFVHWyVGEGmEEGEFSEAR	Unambiguous	6	3	TBA1B_HUMAN;TBA1C_HUMAN;TBA4A_HUMAN	N-Term(iTRAQ8plex); Y6(iTRAQ8plex); M11(Oxidation)	HCD	1	0	1	1	242074	Not Unique	Not Used	1	1.05877	0.986042	1.42246	1.18397	1.01856	36.47	0	16.0508	22	3	985.475	2954.41	-4.42845	24.989	3840	3840	MS2	18/152	F4.raw
	High	fDLMYAk	Unambiguous	8	3	TBA1B_HUMAN;TBA1C_HUMAN;TBA4A_HUMAN	N-Term(iTRAQ8plex); K7(iTRAQ8plex)	HCD	1	0	1	1	279537	Not Unique	Not Used	1	0.921815	1.19727	0.952047	1.6935	1.58525	36.22	0	7.53937	4	2	748.422	1495.84	-4.64599	27.1878	4333	4333	MS2	6/48	F9.raw
	High	qLFHPEQLITGk	Unambiguous	8	3	TBA1B_HUMAN;TBA1C_HUMAN;TBA4A_HUMAN	N-Term(iTRAQ8plex); K12(iTRAQ8plex)	HCD	1	0	1	2	177741	Redundant	Not Used	1	1.01659	0.963194	1.01268	1.17427	1.13554	35.97	0	35.7423	13	3	673.731	2019.18	-3.63959	27.6458	4527	4527	MS2	14/132	F13.raw
	High	sIQFVDWcPTGFk	Unambiguous	2	2	TBA1B_HUMAN;TBA4A_HUMAN	N-Term(iTRAQ8plex); C8(Methylthio); K13(iTRAQ8plex)	HCD	1	0	1	1	281910	Not Unique	Not Used	1	1.00195	1.14992	1.11987	1.51111	1.45502	35.96	0	3.79952	39	2	1091.56	2182.12	-5.53115	39.569	7101	7101	MS2	13/136	F9.raw
	High	vGINYQPPTVVPGGDLAk	Unambiguous	7	3	TBA1B_HUMAN;TBA1C_HUMAN;TBA4A_HUMAN	N-Term(iTRAQ8plex); K18(iTRAQ8plex)	HCD	1	0	1	1	157194	Not Unique	Not Used	1	0.919825	0.849646	0.86751	1.36497	1.46671	35.12	0	8.41906	66	2	1217.2	2433.39	-1.7827	27.4769	4273	4273	MS2	18/192	F10.raw
	High	iHFPLATYAPVISAEk	Unambiguous	6	3	TBA1B_HUMAN;TBA1C_HUMAN;TBA4A_HUMAN	N-Term(iTRAQ8plex); K16(iTRAQ8plex)	HCD	1	0	1	1	173964	Not Unique	Not Used	1	0.944291	0.762588	0.980409	1.00513	0.954436	35.03	0	50.0666	500	3	789.126	2365.36	-4.4229	51.0344	7709	7709	MS2	13/120	F12.raw
	High	qLFHPEQLITGk	Unambiguous	8	3	TBA1B_HUMAN;TBA1C_HUMAN;TBA4A_HUMAN	N-Term(iTRAQ8plex); K12(iTRAQ8plex)	HCD	1	0	1	2	177534	Redundant	Not Used	1	1.34248	1.95368	1.2089	1.7672	0.980513	35	0	45.6638	24	3	673.731	2019.18	-3.45823	26.5753	4285	4285	MS2	14/132	F13.raw
	High	vGINYQPPTVVPGGDLAk	Unambiguous	7	3	TBA1B_HUMAN;TBA1C_HUMAN;TBA4A_HUMAN	N-Term(iTRAQ8plex); K18(iTRAQ8plex)	HCD	1	0	1	1	287149	Not Unique	Not Used	1	0.958953	0.91489	0.733316	1.56287	1.59087	34.71	0	3.15426	24	2	1217.2	2433.39	-3.58863	26.8852	4441	4441	MS2	20/192	itraq_10_ce35.raw
	High	vGINYQPPTVVPGGDLAk	Unambiguous	7	3	TBA1B_HUMAN;TBA1C_HUMAN;TBA4A_HUMAN	N-Term(iTRAQ8plex); K18(iTRAQ8plex)	HCD	1	0	1	1	250152	Not Unique	Not Used	1	0.957684	0.885294	0.854622	1.39208	1.87495	34.56	0	0	121	2	1217.2	2433.39	-4.29094	28.1978	4202	4202	MS2	21/192	F5.raw
	High	lISQIVSSITASLR	Unambiguous	5	3	TBA1B_HUMAN;TBA1C_HUMAN;TBA4A_HUMAN	N-Term(iTRAQ8plex)	HCD	1	0	1	1	217255	Not Unique	Not Used	1	0.867767	0.927186	1.22482	1.18104	1.04236	34.28	0	33.3356	500	2	896.544	1792.08	-2.69619	47.9051	6732	6732	MS2	12/144	F19.raw
	High	lISQIVSSITASLR	Unambiguous	5	3	TBA1B_HUMAN;TBA1C_HUMAN;TBA4A_HUMAN	N-Term(iTRAQ8plex)	HCD	1	0	1	1	217497	Not Unique	Not Used	1	1.21882	1.27247	1.32261	1.66276	1.26545	34.15	0	20.6602	500	2	896.545	1792.08	-0.993274	50.9469	7024	7024	MS2	12/144	F19.raw
	High	vGINYQPPTVVPGGDLAk	Unambiguous	7	3	TBA1B_HUMAN;TBA1C_HUMAN;TBA4A_HUMAN	N-Term(iTRAQ8plex); K18(iTRAQ8plex)	HCD	1	0	1	1	279600	Not Unique	Not Used	1	1.05163	0.940961	0.898657	1.56096	1.75725	33.97	0	18.9636	18	2	1217.2	2433.39	-1.7827	27.4956	4406	4406	MS2	17/192	F9.raw
	High	vGINYQPPTVVPGGDLAk	Unambiguous	7	3	TBA1B_HUMAN;TBA1C_HUMAN;TBA4A_HUMAN	N-Term(iTRAQ8plex); K18(iTRAQ8plex)	HCD	1	0	1	1	271960	Not Unique	Not Used	1	0.994101	0.889177	1.06857	1.58996	1.11318	33.7	0	6.49247	37	2	1217.2	2433.39	-1.48171	26.951	4250	4250	MS2	12/192	F8.raw
	High	aVcMLSNTTAIAEAWAR	Unambiguous	6	2	TBA1B_HUMAN;TBA4A_HUMAN	N-Term(iTRAQ8plex); C3(Methylthio)	HCD	1	0	1	1	275019	Not Unique	Not Used	1	1.06517	0.799556	1.06631	0.73452	0.873891	33.65	0	29.9432	70	3	720.03	2158.07	-0.870868	43.5422	7819	7819	MS2	16/168	F8.raw
	High	sIQFVDWcPTGFk	Unambiguous	2	2	TBA1B_HUMAN;TBA4A_HUMAN	N-Term(iTRAQ8plex); C8(Methylthio); K13(iTRAQ8plex)	HCD	1	0	1	1	266946	Not Unique	Not Used	1	1.01577	1.17979	1.23029	1.14956	1.13575	33.52	0	39.6099	43	3	728.046	2182.12	-1.73331	40.1312	7290	7290	MS2	12/136	F7.raw
	High	aFVHWyVGEGMEEGEFSEAR	Unambiguous	6	3	TBA1B_HUMAN;TBA1C_HUMAN;TBA4A_HUMAN	N-Term(iTRAQ8plex); Y6(iTRAQ8plex)	HCD	1	0	1	1	242322	Not Unique	Not Used	1	0.867722	1.39361	1.32137	1.1975	1.22994	33.49	0	12.5053	60	3	980.143	2938.42	-4.47983	26.204	4129	4129	MS2	11/152	F4.raw
	High	sIQFVDWcPTGFk	Unambiguous	2	2	TBA1B_HUMAN;TBA4A_HUMAN	N-Term(iTRAQ8plex); C8(Methylthio); K13(iTRAQ8plex)	HCD	1	0	1	1	266814	Not Unique	Not Used	1	0.974707	1.27424	1.01905	1.24482	1.23888	33.46	0	15.9286	40	2	1091.57	2182.12	-2.39844	39.3847	7136	7136	MS2	14/136	F7.raw
	High	dVNAAIATIk	Unambiguous	5	2	TBA1B_HUMAN;TBA1C_HUMAN	N-Term(iTRAQ8plex); K10(iTRAQ8plex)	HCD	1	0	1	1	271289	Not Unique	Not Used	1	0.932315	0.932044	0.878164	1.35048	1.37992	33.32	0	44.8362	7	2	812.495	1623.98	-4.47927	23.5233	3468	3468	MS2	8/100	F8.raw
	High	dVNAAIATIk	Unambiguous	5	2	TBA1B_HUMAN;TBA1C_HUMAN	N-Term(iTRAQ8plex); K10(iTRAQ8plex)	HCD	1	0	1	1	263704	Not Unique	Not Used	1	0.960332	1.14779	1.57491	1.36122	1.43232	33.23	0	23.2721	11	2	812.493	1623.98	-5.90745	23.5047	3508	3508	MS2	8/100	F7.raw
	High	ayHEQLSVAEITNAcFEPANQMVk	Unambiguous	5	2	TBA1B_HUMAN;TBA4A_HUMAN	N-Term(iTRAQ8plex); Y2(iTRAQ8plex); C15(Methylthio); K24(iTRAQ8plex)	HCD	1	0	1	1	273212	Not Unique	Not Used	1	0.985499	0.803397	0.850033	0.948964	1.18224	32.31	0	40.0944	31	3	1217.96	3651.87	-1.89434	33.339	5711	5711	MS2	19/260	F8.raw
	High	iHFPLATYAPVISAEk	Unambiguous	6	3	TBA1B_HUMAN;TBA1C_HUMAN;TBA4A_HUMAN	N-Term(iTRAQ8plex); K16(iTRAQ8plex)	HCD	1	0	1	1	173992	Not Unique	Not Used	1	0.811536	0.810261	0.962792	0.955974	0.972365	32.15	0	31.6127	500	3	789.128	2365.37	-1.40386	51.3816	7742	7742	MS2	13/120	F12.raw
	High	iHFPLATYAPVISAEk	Unambiguous	6	3	TBA1B_HUMAN;TBA1C_HUMAN;TBA4A_HUMAN	N-Term(iTRAQ8plex); K16(iTRAQ8plex)	HCD	1	0	1	1	172260	Not Unique	Not Used	1	1.00808	1.16001	1.20927	1.46244	1.51789	32.01	0	23.947	75	2	1183.19	2365.37	-0.907903	35.7219	5720	5720	MS2	17/120	F12.raw
	High	iHFPLATYAPVISAEk	Unambiguous	6	3	TBA1B_HUMAN;TBA1C_HUMAN;TBA4A_HUMAN	N-Term(iTRAQ8plex); K16(iTRAQ8plex)	HCD	1	0	1	1	174077	Not Unique	Not Used	1	1.00122	0.976823	1.07333	1.13779	1.27839	31.81	0	25.0985	500	3	789.129	2365.37	-0.78457	52.4464	7843	7843	MS2	11/120	F12.raw
	High	tIGGGDDSFNTFFSETGAGk	Unambiguous	5	2	TBA1B_HUMAN;TBA1C_HUMAN	N-Term(iTRAQ8plex); K20(iTRAQ8plex)	HCD	1	0	1	1	149497	Not Unique	Not Used	1	0.779342	0.999108	0.961762	1.72863	1.35152	31.63	0	13.3616	26	3	872.768	2616.29	-5.50338	29.8087	4582	4582	MS2	15/192	F1.raw
	High	nLDIERPTYTNLNR	Unambiguous	7	3	TBA1B_HUMAN;TBA1C_HUMAN;TBA4A_HUMAN	N-Term(iTRAQ8plex)	HCD	1	0	1	1	169729	Not Unique	Not Used	1	0.961586	1.32848	1.11292	1.73913	1.63318	31.62	0	10.2612	30	2	1012.05	2023.08	-2.2886	21.5682	2767	2767	MS2	13/156	F12.raw
	High	iHFPLATYAPVISAEk	Unambiguous	6	3	TBA1B_HUMAN;TBA1C_HUMAN;TBA4A_HUMAN	N-Term(iTRAQ8plex); K16(iTRAQ8plex)	HCD	1	0	1	1	173364	Not Unique	Not Used	1	1.01467	0.79268	0.945544	0.965442	1.03927	31.39	0	44.9129	500	3	789.127	2365.37	-2.79726	43.9979	7008	7008	MS2	16/120	F12.raw
	High	qLFHPEQLITGk	Unambiguous	8	3	TBA1B_HUMAN;TBA1C_HUMAN;TBA4A_HUMAN	N-Term(iTRAQ8plex); K12(iTRAQ8plex)	HCD	1	0	1	2	177824	Redundant	Not Used	1	0.917022	0.827564	0.799098	0.863179	0.9171	31.25	0	61.3744	48	3	673.731	2019.18	-3.54891	28.059	4623	4623	MS2	13/132	F13.raw
	High	iHFPLATYAPVISAEk	Unambiguous	6	3	TBA1B_HUMAN;TBA1C_HUMAN;TBA4A_HUMAN	N-Term(iTRAQ8plex); K16(iTRAQ8plex)	HCD	1	0	1	1	173927	Not Unique	Not Used	1	1.0919	0.994825	1.01393	1.15083	1.2352	31.13	0	39.6272	481	3	789.127	2365.37	-3.8036	50.5755	7666	7666	MS2	15/120	F12.raw
	High	vGINYQPPTVVPGGDLAk	Unambiguous	7	3	TBA1B_HUMAN;TBA1C_HUMAN;TBA4A_HUMAN	N-Term(iTRAQ8plex); K18(iTRAQ8plex)	HCD	1	0	1	1	272048	Not Unique	Not Used	1	1.02646	0.818123	0.81717	1.35962	1.37472	31.12	0	23.4725	37	2	1217.2	2433.39	-1.88303	27.3906	4353	4353	MS2	15/192	F8.raw
	High	nLDIERPTYTNLNR	Unambiguous	7	3	TBA1B_HUMAN;TBA1C_HUMAN;TBA4A_HUMAN	N-Term(iTRAQ8plex)	HCD	1	0	1	1	163296	Not Unique	Not Used	1	0.970841	1.56094	1.39392	1.83376	1.78824	30.74	0	2.28005	45	2	1012.05	2023.08	-1.92657	22.5171	3007	3007	MS2	13/156	F11.raw
	High	eDAAnNYAR	Unambiguous	7	3	TBA1B_HUMAN;TBA1C_HUMAN;TBA4A_HUMAN	N-Term(iTRAQ8plex); N5(Deamidated)	HCD	0.0968	0	1	1	146591	Not Unique	Not Used	1	0.958149	1.01926	0.916211	1.11803	1.27411	30.71	0	72.0831	500	2	664.82	1328.63	-4.28205	13.8528	1192	1192	MS2	12/80	F1.raw
	High	qLFHPEQLITGk	Unambiguous	8	3	TBA1B_HUMAN;TBA1C_HUMAN;TBA4A_HUMAN	N-Term(iTRAQ8plex); K12(iTRAQ8plex)	HCD	1	0	1	2	184737	Redundant	Not Used	1	1.03196	0.855471	0.944408	1.05806	1.07827	30.7	0	43.4281	63	3	673.729	2019.17	-5.36258	27.9209	4345	4345	MS2	13/132	F14.raw
	High	aVFVDLEPTVIDEVR	Unambiguous	3	2	TBA1B_HUMAN;TBA1C_HUMAN	N-Term(iTRAQ8plex)	HCD	1	0	1	1	150376	Not Unique	Not Used	1	0.995955	0.984366	1.45828	1.58561	1.07872	30.62	0	3.08929	34	3	669.373	2006.1	-3.31185	34.3446	5607	5607	MS2	14/112	F1.raw
	High	nLDIERPTYTNLNR	Unambiguous	7	3	TBA1B_HUMAN;TBA1C_HUMAN;TBA4A_HUMAN	N-Term(iTRAQ8plex)	HCD	1	0	1	1	163239	Not Unique	Not Used	1	1.22774	1.67616	1.36575	1.96089	1.78133	30.45	0	18.0116	125	2	1012.04	2023.08	-3.6764	22.1681	2940	2940	MS2	15/156	F11.raw
	High	sIQFVDWcPTGFk	Unambiguous	2	2	TBA1B_HUMAN;TBA4A_HUMAN	N-Term(iTRAQ8plex); C8(Methylthio); K13(iTRAQ8plex)	HCD	1	0	1	1	166422	Not Unique	Not Used	1	0.999383	0.953381	1.02415	0.939066	0.945918	29.95	0	24.4471	228	4	546.287	2182.12	-1.68353	41.1601	6654	6654	MS2	14/136	F11.raw
	High	iHFPLATYAPVISAEk	Unambiguous	6	3	TBA1B_HUMAN;TBA1C_HUMAN;TBA4A_HUMAN	N-Term(iTRAQ8plex); K16(iTRAQ8plex)	HCD	1	0	1	1	178941	Not Unique	Not Used	1	0.890364	0.862499	0.856895	1.01395	1.21955	29.93	0	22.6885	14	4	592.098	2365.37	-2.31267	34.0553	5927	5927	MS2	19/120	F13.raw
	High	sIQFVDWcPTGFk	Unambiguous	2	2	TBA1B_HUMAN;TBA4A_HUMAN	N-Term(iTRAQ8plex); C8(Methylthio); K13(iTRAQ8plex)	HCD	1	0	1	1	166426	Not Unique	Not Used	1	0.96433	1.05945	0.99183	1.33833	1.43359	29.9	0	36.4925	405	2	1091.56	2182.12	-3.2935	41.1871	6658	6658	MS2	13/136	F11.raw
	High	dVNAAIATIk	Unambiguous	5	2	TBA1B_HUMAN;TBA1C_HUMAN	N-Term(iTRAQ8plex); K10(iTRAQ8plex)	HCD	1	0	1	1	286426	Not Unique	Not Used	1	0.956628	1.04784	1.00018	1.49779	1.4848	29.72	0	22.6814	2	2	812.492	1623.98	-7.03497	23.3923	3598	3598	MS2	6/100	itraq_10_ce35.raw
	High	qLFHPEQLITGk	Unambiguous	8	3	TBA1B_HUMAN;TBA1C_HUMAN;TBA4A_HUMAN	N-Term(iTRAQ8plex); K12(iTRAQ8plex)	HCD	1	0	1	2	170795	Redundant	Not Used	1	0.928574	0.956881	0.918556	1.47553	1.53076	29.35	0	25.2398	30	3	673.731	2019.18	-3.36754	27.3162	4011	4011	MS2	12/132	F12.raw
	High	fDLMYAk	Unambiguous	8	3	TBA1B_HUMAN;TBA1C_HUMAN;TBA4A_HUMAN	N-Term(iTRAQ8plex); K7(iTRAQ8plex)	HCD	1	0	1	1	271926	Not Unique	Not Used	1	0.904982	0.964203	0.84312	1.21283	1.12165	29.32	0	16.7386	22	2	748.422	1495.84	-4.23795	26.7908	4211	4211	MS2	6/48	F8.raw
	High	yMAccLLYR	Unambiguous	5	3	TBA1B_HUMAN;TBA1C_HUMAN;TBA4A_HUMAN	N-Term(iTRAQ8plex); C4(Methylthio); C5(Methylthio)	HCD	1	0	1	1	216878	Not Unique	Not Used	1	1.10118	1.21111	1.11728	1.65097	1.95841	28.68	0	7.5781	500	2	766.346	1531.68	-4.42642	43.3382	6280	6280	MS2	13/64	F19.raw
	High	fDLMYAk	Unambiguous	8	3	TBA1B_HUMAN;TBA1C_HUMAN;TBA4A_HUMAN	N-Term(iTRAQ8plex); K7(iTRAQ8plex)	HCD	1	0	1	1	157222	Not Unique	Not Used	1	0.95113	1.08174	1.15881	1.27867	1.22062	27.74	0	18.8094	21	2	748.424	1495.84	-2.19778	27.6301	4306	4306	MS2	12/48	F10.raw
	High	eDAANnYAR	Unambiguous	7	3	TBA1B_HUMAN;TBA1C_HUMAN;TBA4A_HUMAN	N-Term(iTRAQ8plex); N6(Deamidated)	HCD		0.0968	2	2	146591	Redundant	Not Used	1	0.958149	1.01926	0.916211	1.11803	1.27411	27.58	0	72.0831	500	2	664.82	1328.63	-4.28205	13.8528	1192	1192	MS2	7/80	F1.raw
	High	fDLMYAk	Unambiguous	8	3	TBA1B_HUMAN;TBA1C_HUMAN;TBA4A_HUMAN	N-Term(iTRAQ8plex); K7(iTRAQ8plex)	HCD	1	0	1	1	287146	Not Unique	Not Used	1	0.93263	1.12369	0.939981	1.31564	1.22075	27.23	0	15.31	12	2	748.421	1495.84	-5.54367	26.8774	4438	4438	MS2	6/48	itraq_10_ce35.raw
	High	dVNAAIATIk	Unambiguous	5	2	TBA1B_HUMAN;TBA1C_HUMAN	N-Term(iTRAQ8plex); K10(iTRAQ8plex)	HCD	1	0	1	1	278806	Not Unique	Not Used	1	1.09007	0.820293	0.965437	1.01882	1.20329	26.94	0	23.4685	16	2	812.494	1623.98	-5.53162	23.5385	3480	3480	MS2	6/100	F9.raw
	High	yMAccLLYR	Unambiguous	5	3	TBA1B_HUMAN;TBA1C_HUMAN;TBA4A_HUMAN	N-Term(iTRAQ8plex); C4(Methylthio); C5(Methylthio)	HCD	1	0	1	1	216856	Not Unique	Not Used	1	0.890243	0.883905	0.904431	1.00873	1.26247	25.71	0	25.9183	500	3	511.234	1531.69	-2.90103	43.0718	6253	6253	MS2	8/64	F19.raw
	High	yMAccLLYR	Unambiguous	5	3	TBA1B_HUMAN;TBA1C_HUMAN;TBA4A_HUMAN	N-Term(iTRAQ8plex); C4(Methylthio); C5(Methylthio)	HCD	1	0	1	1	216840	Not Unique	Not Used	1	1.07393	1.40846	1.18552	1.68972	1.92654	20.42	0	12.081	159	2	766.346	1531.69	-3.23097	42.9335	6235	6235	MS2	8/64	F19.raw
G3P_HUMAN	(P04406) Glyceraldehyde-3-phosphate dehydrogenase	6249.03	55.82	1	16	16	186	1	0	1.00037	8.6362	1.56025	45.4026	1.1484	22.4071	1.49976	1.33759	35.9676	335	36.0304	8.45557
	Confidence Level	Sequence	PSM Ambiguity	# Proteins	# Protein Groups	Protein Group Accessions	Modifications	Activation Type	ΔScore	ΔCn	Rank	Search Engine Rank	QuanResultID	Quan Info	Quan Usage	113/113	114/113	115/113	116/113	117/113	118/113	IonScore	# Missed Cleavages	Isolation Interference [%]	Ion Inject Time [ms]	Charge	m/z [Da]	MH+ [Da]	ΔM [ppm]	RT [min]	First Scan	Last Scan	MS Order	Ions Matched	Spectrum File
	High	vIHDNFGIVEGLmTTVHAITATQk	Unambiguous	1	1	G3P_HUMAN	N-Term(iTRAQ8plex); M13(Oxidation); K24(iTRAQ8plex)	HCD	1	0	1	1	159252	Unique	Used	1	0.845415	2.23337	1.02779	2.02371	2.31569	87.66	0	2.44078	44	2	1610.39	3219.77	1.28478	38.6742	6674	6674	MS2	18/260	F10.raw
	High	iISNAScTTNcLAPLAk	Unambiguous	1	1	G3P_HUMAN	N-Term(iTRAQ8plex); C7(Methylthio); C11(Methylthio); K17(iTRAQ8plex)	HCD	1	0	1	1	203987	Unique	Used	1	1.20827	2.56073	1.55436	4.87913	4.5764	85.59	0	2.14167	120	2	1210.63	2420.25	-3.85645	35.3325	5347	5347	MS2	13/180	F17.raw
	High	vIHDNFGIVEGLMTTVHAITATQk	Unambiguous	1	1	G3P_HUMAN	N-Term(iTRAQ8plex); K24(iTRAQ8plex)	HCD	1	0	1	1	160323	Unique	Used	1	0.972086	2.97963	1.41126	2.90815	2.71038	85.31	0	3.15389	61	4	801.693	3203.75	-6.51507	46.2949	7924	7924	MS2	11/260	F10.raw
	High	vIHDNFGIVEGLMTTVHAITATQk	Unambiguous	1	1	G3P_HUMAN	N-Term(iTRAQ8plex); K24(iTRAQ8plex)	HCD	1	0	1	1	166915	Unique	Used	1	0.938582	2.78637	1.57743	2.87361	2.77437	84.97	0	14.4019	388	3	1068.59	3203.76	-4.47239	45.4005	7229	7229	MS2	28/260	F11.raw
	High	vIHDNFGIVEGLMTTVHAITATQk	Unambiguous	1	1	G3P_HUMAN	N-Term(iTRAQ8plex); K24(iTRAQ8plex)	HCD	1	0	1	1	160197	Unique	Used	1	1.03517	3.35834	1.67111	3.48564	3.0769	83.58	0	2.86188	40	3	1068.59	3203.76	-4.24378	45.085	7777	7777	MS2	25/260	F10.raw
	High	vIHDNFGIVEGLMTTVHAITATQk	Unambiguous	1	1	G3P_HUMAN	N-Term(iTRAQ8plex); K24(iTRAQ8plex)	HCD	1	0	1	1	160509	Unique	Used	1	1.00943	2.3373	1.47184	2.36554	2.26192	80.66	0	4.48705	102	4	801.697	3203.77	-1.02833	48.202	8141	8141	MS2	24/260	F10.raw
	High	vIHDNFGIVEGLMTTVHAITATQk	Unambiguous	1	1	G3P_HUMAN	N-Term(iTRAQ8plex); K24(iTRAQ8plex)	HCD	1	0	1	1	160617	Unique	Used	1	1.02584	2.4235	1.48851	2.44006	2.18692	78.67	0	7.3007	165	4	801.697	3203.77	-1.79038	49.5011	8267	8267	MS2	25/260	F10.raw
	High	vIHDNFGIVEGLMTTVHAITATQk	Unambiguous	1	1	G3P_HUMAN	N-Term(iTRAQ8plex); K24(iTRAQ8plex)	HCD	1	0	1	1	160293	Unique	Used	1	1.00811	3.26548	1.56595	3.34755	3.16307	76.24	0	1.98514	101	3	1068.59	3203.75	-6.41562	46.0016	7889	7889	MS2	26/260	F10.raw
	High	vIHDNFGIVEGLMTTVHAITATQk	Unambiguous	1	1	G3P_HUMAN	N-Term(iTRAQ8plex); K24(iTRAQ8plex)	HCD	1	0	1	1	161044	Unique	Used	1	0.975201	1.79865	1.09379	1.83012	1.67035	75.18	0	22.1121	500	4	801.698	3203.77	0.11473	54.7206	8768	8768	MS2	20/260	F10.raw
	High	vIHDNFGIVEGLMTTVHAITATQk	Unambiguous	1	1	G3P_HUMAN	N-Term(iTRAQ8plex); K24(iTRAQ8plex)	HCD	1	0	1	1	161018	Unique	Used	1	0.981762	1.86306	1.1014	1.71303	1.76026	75.03	0	22.0509	500	4	801.697	3203.77	-1.25695	54.369	8736	8736	MS2	24/260	F10.raw
	High	vIHDNFGIVEGLMTTVHAITATQk	Unambiguous	1	1	G3P_HUMAN	N-Term(iTRAQ8plex); K24(iTRAQ8plex)	HCD	1	0	1	1	166913	Unique	Used	1	1.141	2.51584	1.418	2.75133	2.57231	73.4	0	4.7489	140	4	801.692	3203.75	-7.42954	45.3865	7227	7227	MS2	20/260	F11.raw
	High	vIHDNFGIVEGLMTTVHAITATQk	Unambiguous	1	1	G3P_HUMAN	N-Term(iTRAQ8plex); K24(iTRAQ8plex)	HCD	1	0	1	1	160916	Unique	Used	1	1.08191	2.32247	1.34751	2.17717	2.03409	72.61	0	6.51754	303	4	801.696	3203.76	-2.70483	53.1033	8616	8616	MS2	24/260	F10.raw
	High	vIHDNFGIVEGLMTTVHAITATQk	Unambiguous	1	1	G3P_HUMAN	N-Term(iTRAQ8plex); K24(iTRAQ8plex)	HCD	1	0	1	1	160787	Unique	Used	1	0.876523	2.47318	1.41722	2.33343	2.24709	72.45	0	9.33421	500	3	1068.59	3203.76	-1.84333	51.5711	8465	8465	MS2	26/260	F10.raw
	High	vIHDNFGIVEGLMTTVHAITATQk	Unambiguous	1	1	G3P_HUMAN	N-Term(iTRAQ8plex); K24(iTRAQ8plex)	HCD	1	0	1	1	160843	Unique	Used	1	0.93716	2.20416	1.36437	2.17265	2.05231	71.98	0	6.70015	261	4	801.696	3203.76	-2.55242	52.234	8531	8531	MS2	24/260	F10.raw
	High	vIISAPSADAPMFVMGVNHEk	Unambiguous	1	1	G3P_HUMAN	N-Term(iTRAQ8plex); K21(iTRAQ8plex)	HCD	1	0	1	1	265036	Unique	Used	1	1.2203	1.44423	1.08076	1.30994	1.0293	71.77	0	10.257	19	3	941.176	2821.51	-2.74569	30.1916	5062	5062	MS2	15/172	F7.raw
	High	vIHDnFGIVEGLMTTVHAITATqk	Unambiguous	1	1	G3P_HUMAN	N-Term(iTRAQ8plex); N5(Deamidated); Q23(Deamidated); K24(iTRAQ8plex)	HCD	1	0	1	1	267852	Unique	Used	1	1.043	2.6224	1.43865	2.23147	2.43944	70.85	0	15.6752	464	3	1069.25	3205.74	1.35191	46.0026	8347	8347	MS2	22/260	F7.raw
	High	vIHDNFGIVEGLMTTVHAITATQk	Unambiguous	1	1	G3P_HUMAN	N-Term(iTRAQ8plex); K24(iTRAQ8plex)	HCD	1	0	1	1	160954	Unique	Used	1	1.01417	1.47232	1.05979	1.51015	1.55431	70.64	0	14.8568	352	4	801.697	3203.76	-2.01899	53.557	8660	8660	MS2	23/260	F10.raw
	High	vIHDNFGIVEGLMTTVHAITATQk	Unambiguous	1	1	G3P_HUMAN	N-Term(iTRAQ8plex); K24(iTRAQ8plex)	HCD	1	0	1	1	160621	Unique	Used	1	0.949635	2.22299	1.33891	2.19881	2.18916	69.91	0	18.6719	500	3	1068.59	3203.77	-0.92888	49.5386	8271	8271	MS2	23/260	F10.raw
	High	vIHDNFGIVEGLMTTVHAITATQk	Unambiguous	1	1	G3P_HUMAN	N-Term(iTRAQ8plex); K24(iTRAQ8plex)	HCD	1	0	1	1	160983	Unique	Used	1	0.856124	1.53756	1.06338	1.6071	1.56781	69.73	0	17.3071	479	4	801.698	3203.77	0.267139	53.9151	8694	8694	MS2	24/260	F10.raw
	High	vIHDNFGIVEGLMTTVHAITATQk	Unambiguous	1	1	G3P_HUMAN	N-Term(iTRAQ8plex); K24(iTRAQ8plex)	HCD	1	0	1	1	160720	Unique	Used	1	1.0538	2.53402	1.53826	2.59349	2.39108	69.7	0	2.67794	500	3	1068.59	3203.76	-2.07195	50.758	8387	8387	MS2	23/260	F10.raw
	High	vIHDNFGIVEGLMTTVHAITATQk	Unambiguous	1	1	G3P_HUMAN	N-Term(iTRAQ8plex); K24(iTRAQ8plex)	HCD	1	0	1	1	160436	Unique	Used	1	0.813195	1.77855	1.09477	1.87089	1.70764	69.59	0	17.1644	500	3	1068.59	3203.75	-7.10147	47.3091	8055	8055	MS2	27/260	F10.raw
	High	vIHDNFGIVEGLMTTVHAITATQk	Unambiguous	1	1	G3P_HUMAN	N-Term(iTRAQ8plex); K24(iTRAQ8plex)	HCD	1	0	1	1	160455	Unique	Used	1	0.956307	1.87258	1.21034	2.01266	1.83837	69.41	0	12.7153	203	4	801.697	3203.77	-1.63797	47.5507	8078	8078	MS2	23/260	F10.raw
	High	vIHDNFGIVEGLMTTVHAITATQk	Unambiguous	1	1	G3P_HUMAN	N-Term(iTRAQ8plex); K24(iTRAQ8plex)	HCD	1	0	1	1	160750	Unique	Used	1	0.983734	2.3416	1.33266	2.37977	2.24274	68.77	0	6.90885	52	4	801.695	3203.76	-3.7717	51.1217	8422	8422	MS2	24/260	F10.raw
	High	vIHDNFGIVEGLMTTVHAITATQk	Unambiguous	1	1	G3P_HUMAN	N-Term(iTRAQ8plex); K24(iTRAQ8plex)	HCD	1	0	1	1	160660	Unique	Used	1	1.04697	2.63237	1.43681	2.50234	2.4461	68.44	0	11.9657	500	3	1068.59	3203.76	-2.52917	50.0132	8317	8317	MS2	27/260	F10.raw
	High	vIHDNFGIVEGLMTTVHAITATQk	Unambiguous	1	1	G3P_HUMAN	N-Term(iTRAQ8plex); K24(iTRAQ8plex)	HCD	1	0	1	1	160589	Unique	Used	1	0.963982	2.3108	1.29879	2.42898	2.30609	67.59	0	7.25411	500	3	1068.59	3203.77	-0.128736	49.1577	8234	8234	MS2	22/260	F10.raw
	High	vIHDNFGIVEGLMTTVHAITATQk	Unambiguous	1	1	G3P_HUMAN	N-Term(iTRAQ8plex); K24(iTRAQ8plex)	HCD	1	0	1	1	160512	Unique	Used	1	0.967081	2.58497	1.31058	2.56408	2.22564	67.06	0	56.4597	462	3	1068.6	3203.77	1.01433	48.2221	8144	8144	MS2	25/260	F10.raw
	High	vIISAPSADAPMFVmGVNHEk	Unambiguous	1	1	G3P_HUMAN	N-Term(iTRAQ8plex); M15(Oxidation); K21(iTRAQ8plex)	HCD	0.3485	0	1	1	264456	Unique	Used	1	0.93199	1.17022	1.10372	1.31402	1.31295	66.49	0	2.20758	26	2	1419.26	2837.51	-3.06292	27.2246	4385	4385	MS2	21/172	F7.raw
	High	vVDLMAHMASk	Unambiguous	1	1	G3P_HUMAN	N-Term(iTRAQ8plex); K11(iTRAQ8plex)	HCD	1	0	1	1	178935	Unique	Used	1	0.934198	2.07496	1.25573	1.52276	1.5612	66.25	0	10.1751	34	2	905.509	1810.01	-4.01644	34.0195	5920	5920	MS2	18/80	F13.raw
	High	vIHDNFGIVEGLMTTVHAITATQk	Unambiguous	1	1	G3P_HUMAN	N-Term(iTRAQ8plex); K24(iTRAQ8plex)	HCD	1	0	1	1	160873	Unique	Used	1	0.966458	2.31448	1.29527	2.37108	2.1547	66.21	0	9.86358	288	4	801.696	3203.76	-2.40001	52.5928	8566	8566	MS2	10/260	F10.raw
	High	vVDLMAHMASkE	Unambiguous	1	1	G3P_HUMAN	N-Term(iTRAQ8plex); K11(iTRAQ8plex)	HCD	1	0	1	1	273094	Unique	Used	1	0.911951	1.06959	1.1804	1.75302	1.9293	65.15	1	44.6497	30	2	970.029	1939.05	-5.38464	32.7282	5573	5573	MS2	10/90	F8.raw
	High	vIISAPSADAPMFVMGVNHEk	Unambiguous	1	1	G3P_HUMAN	N-Term(iTRAQ8plex); K21(iTRAQ8plex)	HCD	1	0	1	1	272813	Unique	Used	1	0.952246	0.850236	0.818408	0.932742	0.911522	65.08	0	3.92328	3	3	941.176	2821.51	-2.03183	31.2836	5246	5246	MS2	23/172	F8.raw
	High	vIHDNFGIVEGLMTTVHAITATQk	Unambiguous	1	1	G3P_HUMAN	N-Term(iTRAQ8plex); K24(iTRAQ8plex)	HCD	1	0	1	1	160691	Unique	Used	1	0.955119	2.41275	1.35185	2.29657	2.09226	64.43	0	10.595	500	3	1068.59	3203.76	-2.18625	50.3961	8353	8353	MS2	27/260	F10.raw
	High	vIHDNFGIVEGLMTTVHAITATQk	Unambiguous	1	1	G3P_HUMAN	N-Term(iTRAQ8plex); K24(iTRAQ8plex)	HCD	1	0	1	1	160755	Unique	Used	1	0.926925	2.47235	1.26171	2.50223	2.13625	64.28	0	8.73848	500	3	1068.59	3203.76	-1.84333	51.1791	8428	8428	MS2	20/260	F10.raw
	High	vIHDNFGIVEGLMTTVHAITATQk	Unambiguous	1	1	G3P_HUMAN	N-Term(iTRAQ8plex); K24(iTRAQ8plex)	HCD	1	0	1	1	160859	Unique	Used	1	1.00119	2.58744	1.52139	2.67668	2.37589	64.1	0	5.85383	500	3	1068.59	3203.76	-3.10071	52.41	8549	8549	MS2	23/260	F10.raw
	High	vVDLMAHMASk	Unambiguous	1	1	G3P_HUMAN	N-Term(iTRAQ8plex); K11(iTRAQ8plex)	HCD	1	0	1	1	178869	Unique	Used	1	0.958387	2.92117	1.64266	2.29794	2.24658	63.61	0	5.20417	7	2	905.509	1810.01	-3.4769	33.6613	5843	5843	MS2	8/80	F13.raw
	High	vIHDNFGIVEGLMTTVHAITATQk	Unambiguous	1	1	G3P_HUMAN	N-Term(iTRAQ8plex); K24(iTRAQ8plex)	HCD	1	0	1	1	160814	Unique	Used	1	1.08149	2.25835	1.3981	2.20761	1.99779	63.33	0	11.7446	259	4	801.697	3203.77	-1.48556	51.8876	8497	8497	MS2	25/260	F10.raw
	High	vVDLMAHMASk	Unambiguous	1	1	G3P_HUMAN	N-Term(iTRAQ8plex); K11(iTRAQ8plex)	HCD	1	0	1	1	179008	Unique	Used	1	0.972995	2.47093	1.39317	1.88571	1.78527	63.21	0	12.4412	34	2	905.509	1810.01	-3.949	34.4248	6005	6005	MS2	8/80	F13.raw
	High	vIHDNFGIVEGLMTTVHAITATQk	Unambiguous	1	1	G3P_HUMAN	N-Term(iTRAQ8plex); K24(iTRAQ8plex)	HCD	1	0	1	1	160549	Unique	Used	1	0.957147	2.35942	1.40073	2.52035	2.2812	63.19	0	38.4446	500	3	1068.59	3203.77	-1.72903	48.6766	8187	8187	MS2	21/260	F10.raw
	High	lISWYDNEFGySNR	Unambiguous	1	1	G3P_HUMAN	N-Term(iTRAQ8plex); Y11(iTRAQ8plex)	HCD	1	0	1	1	158763	Unique	Used	1	1.06172	1.66062	1.16987	1.32391	1.29279	63.07	0	6.25952	22	2	1186.61	2372.21	-2.04103	35.9017	6104	6104	MS2	9/132	F10.raw
	High	lISWYDNEFGySNR	Unambiguous	1	1	G3P_HUMAN	N-Term(iTRAQ8plex); Y11(iTRAQ8plex)	HCD	1	0	1	1	288791	Unique	Used	1	0.903076	1.43473	1.23197	1.21556	1.12537	63.03	0	5.38138	12	2	1186.61	2372.2	-3.79063	34.8928	6357	6357	MS2	9/132	itraq_10_ce35.raw
	High	vIHDNFGIVEGLmTTVHAITATQk	Unambiguous	1	1	G3P_HUMAN	N-Term(iTRAQ8plex); M13(Oxidation); K24(iTRAQ8plex)	HCD	1	0	1	1	159273	Unique	Used	1	1.0199	0.909792	0.901543	0.989283	1.00015	61.32	0	14.1051	4	3	1073.93	3219.76	-1.35434	38.8016	6699	6699	MS2	26/260	F10.raw
	High	vIHDNFGIVEGLMTTVHAITATQk	Unambiguous	1	1	G3P_HUMAN	N-Term(iTRAQ8plex); K24(iTRAQ8plex)	HCD	1	0	1	1	160920	Unique	Used	1	0.864541	2.29872	1.37171	2.14359	2.09362	58.39	0	9.23563	500	3	1068.59	3203.76	-2.64348	53.1441	8620	8620	MS2	25/260	F10.raw
	High	vIISAPSADAPMFVMGVnHEk	Unambiguous	1	1	G3P_HUMAN	N-Term(iTRAQ8plex); N18(Deamidated); K21(iTRAQ8plex)	HCD	1	0	1	1	235058	Unique	Used	1	0.978681	1.23789	1.04976	1.19437	1.33118	57.9	0	9.36618	56	2	1411.76	2822.5	-0.428702	30.5802	4951	4951	MS2	17/172	F3.raw
	High	vIHDNFGIVEGLMTTVHAITATQk	Unambiguous	1	1	G3P_HUMAN	N-Term(iTRAQ8plex); K24(iTRAQ8plex)	HCD	1	0	1	1	160826	Unique	Used	1	0.880879	2.34274	1.27404	2.31582	2.19544	57.69	0	4.0608	226	3	1068.59	3203.76	-2.9864	52.0259	8511	8511	MS2	23/260	F10.raw
[truncated: 14,531 more rows]

## Sheet: Sheet2
Rho-related GTP-binding protein RhoB	-2.97283	-11.8441
Sodium-dependent multivitamin transporte	-2.05634	-6.94155
Serine incorporator 5	-1.99465	-6.06722
CD81 antigen	-2.55611	-6.054
CD99 antigen	-1.52739	-5.40073
[truncated: 79 more rows]
